# Supplementary material for: Transcription factor 4 is a key mediator of oncogenesis in neuroblastoma by promoting MYC activity
Source: Mol Oncol. 2024 Aug 9;19(3):808–24. doi: 10.1002/1878-0261.13714 (PMC11887674; doi:10.1002/1878-0261.13714)
Supplement: Supplementary file 2 — Table S1. Differential gene expression after knocking down TCF4 in Kelly and SK‐N‐AS cell lines using two different shRNAs (#2, #3). [file MOL2-19-808-s002.xlsx]

## Sheet: Sheet1
Tabs	Info
Kelly_Sh2	Differential gene expression for TCF4.sh2 Dox inducible Kelly cells treated with doxycycline
Kelly_Sh3	Differential gene expression for TCF4.sh3 Dox inducible Kelly cells treated with doxycycline
SK-N-AS_Sh2	Differential gene expression for TCF4.sh2 Dox inducible SK-N-AS cells treated with doxycycline
SK-N-AS_Sh3	Differential gene expression for TCF4.sh3 Dox inducible SK-N-AS cells treated with doxycycline

## Sheet: Kelly_Sh2
ensembl_gene	gene	baseMean	log2FoldChange	lfcSE	stat	pvalue	padj
ENSG00000132437.18	DDC	9122.67	-1.52217	0.114871	-13.2512	4.44336e-40	7.79277e-36
ENSG00000101445.10	PPP1R16B	461.167	-2.20994	0.210177	-10.5147	7.39199e-26	6.48204e-22
ENSG00000171631.16	P2RY6	583	-1.53985	0.162879	-9.45393	3.26333e-21	1.71742e-17
ENSG00000214944.10	ARHGEF28	434.5	1.60366	0.169973	9.43481	3.91703e-21	1.71742e-17
ENSG00000024526.17	DEPDC1	670.167	-1.37574	0.146597	-9.38446	6.32387e-21	2.21816e-17
ENSG00000180176.15	TH	10189.2	-1.25991	0.137936	-9.13397	6.60324e-20	1.93013e-16
ENSG00000196628.20	TCF4	3869.67	-1.14702	0.126377	-9.07618	1.12449e-19	2.81733e-16
ENSG00000068489.13	PRR11	2985.83	-1.07514	0.120893	-8.89328	5.93327e-19	1.30072e-15
ENSG00000183688.4	RFLNB	391.167	-1.53102	0.173678	-8.81529	1.19381e-18	2.32633e-15
ENSG00000004864.14	SLC25A13	2608.67	-1.08281	0.128117	-8.45173	2.87019e-17	5.03374e-14
ENSG00000118946.12	PCDH17	453.333	1.61079	0.191746	8.40062	4.44122e-17	6.5007e-14
ENSG00000122254.7	HS3ST2	275	-1.91773	0.228289	-8.40044	4.44796e-17	6.5007e-14
ENSG00000152102.18	FAM168B	1736.5	-1.20438	0.145584	-8.27274	1.30914e-16	1.76612e-13
ENSG00000143320.9	CRABP2	316.333	-1.52262	0.185117	-8.22518	1.94905e-16	2.4416e-13
ENSG00000176788.9	BASP1	2766.67	-1.03799	0.128668	-8.06718	7.19383e-16	8.41103e-13
ENSG00000117016.10	RIMS3	3508.5	-1.1263	0.13978	-8.05764	7.77805e-16	8.52571e-13
ENSG00000019991.18	HGF	1145	1.11956	0.139262	8.03924	9.03938e-16	9.32545e-13
ENSG00000140157.16	NIPA2	1006.33	-1.1905	0.149478	-7.96438	1.66056e-15	1.55066e-12
ENSG00000156966.7	B3GNT7	177.833	-1.84445	0.231629	-7.96294	1.67993e-15	1.55066e-12
ENSG00000101846.9	STS	196.333	-1.68275	0.212518	-7.91813	2.41102e-15	2.11422e-12
ENSG00000163638.13	ADAMTS9	640.833	-1.13809	0.147691	-7.70591	1.29911e-14	1.08494e-11
ENSG00000163618.18	CADPS	843	1.1175	0.145905	7.65909	1.87259e-14	1.49279e-11
ENSG00000105327.18	BBC3	380.833	1.30751	0.174935	7.47427	7.76331e-14	5.91969e-11
ENSG00000198873.12	GRK5	1140.17	0.988092	0.133846	7.38233	1.55545e-13	1.13664e-10
ENSG00000254656.3	RTL1	2866.5	-1.10392	0.150935	-7.31384	2.59606e-13	1.82119e-10
ENSG00000131979.20	GCH1	840.5	-1.02871	0.141598	-7.26503	3.72955e-13	2.51573e-10
ENSG00000074370.18	ATP2A3	175.5	-1.70487	0.236826	-7.19883	6.07332e-13	3.94496e-10
ENSG00000113368.12	LMNB1	4359.83	-0.949057	0.13255	-7.15998	8.06915e-13	5.05417e-10
ENSG00000198535.5	C2CD4A	455.333	-1.19455	0.167155	-7.14641	8.90795e-13	5.38716e-10
ENSG00000163520.14	FBLN2	541.833	-1.11186	0.157145	-7.07541	1.49007e-12	8.71092e-10
ENSG00000136167.15	LCP1	1930.33	-0.938924	0.134628	-6.97419	3.07643e-12	1.74046e-09
ENSG00000166426.8	CRABP1	1072	-0.970442	0.141584	-6.85416	7.17335e-12	3.93144e-09
ENSG00000187688.15	TRPV2	141	-1.6397	0.239593	-6.84372	7.71643e-12	4.10093e-09
ENSG00000161544.10	CYGB	2133.17	-0.996029	0.145688	-6.83671	8.10297e-12	4.1797e-09
ENSG00000130558.20	OLFM1	2339	-0.852798	0.126173	-6.75894	1.39001e-11	6.96514e-09
ENSG00000123684.13	LPGAT1	2013.67	-0.93883	0.139685	-6.72107	1.80396e-11	8.78827e-09
ENSG00000100345.23	MYH9	4941.83	-1.01261	0.150758	-6.7168	1.85764e-11	8.80519e-09
ENSG00000165194.15	PCDH19	864.833	-1.00809	0.150948	-6.67841	2.41554e-11	1.11484e-08
ENSG00000153993.14	SEMA3D	199.667	1.59062	0.242027	6.57206	4.96231e-11	2.23151e-08
ENSG00000081721.12	DUSP12	576.167	-0.983299	0.150712	-6.52436	6.82907e-11	2.99421e-08
ENSG00000141526.18	SLC16A3	607.167	-1.13782	0.175246	-6.49272	8.42981e-11	3.6059e-08
ENSG00000170412.18	GPRC5C	698.833	-1.14715	0.177069	-6.47858	9.25891e-11	3.86626e-08
ENSG00000119699.8	TGFB3	153.833	-1.58377	0.245405	-6.4537	1.09149e-10	4.39933e-08
ENSG00000107819.15	SFXN3	183.333	-1.49055	0.231021	-6.45202	1.10372e-10	4.39933e-08
ENSG00000162368.15	CMPK1	1139.67	-0.850362	0.132673	-6.40944	1.46055e-10	5.69224e-08
ENSG00000188846.14	RPL14	10677.5	-0.834511	0.130718	-6.38406	1.72448e-10	6.57477e-08
ENSG00000144369.14	FAM171B	691.5	-0.991114	0.156075	-6.35022	2.15001e-10	8.02274e-08
ENSG00000111859.17	NEDD9	373.333	-1.14273	0.181403	-6.29939	2.98818e-10	1.09181e-07
ENSG00000008283.16	CYB561	7942.33	-0.891505	0.142252	-6.26706	3.67923e-10	1.31687e-07
ENSG00000173114.13	LRRN3	640.833	1.00202	0.160591	6.23956	4.38802e-10	1.53914e-07
ENSG00000143333.7	RGS16	1277.17	-1.06858	0.171518	-6.23016	4.6597e-10	1.60239e-07
ENSG00000147255.19	IGSF1	432.167	-1.00478	0.161464	-6.22295	4.87899e-10	1.64553e-07
ENSG00000172667.11	ZMAT3	2827.17	0.845435	0.136868	6.17701	6.53261e-10	2.16168e-07
ENSG00000069956.14	MAPK6	2630.67	-0.762555	0.124188	-6.1403	8.23634e-10	2.67498e-07
ENSG00000117394.24	SLC2A1	4624.83	-0.83342	0.137714	-6.05182	1.43222e-09	4.56697e-07
ENSG00000182718.18	ANXA2	937.833	-0.844012	0.139748	-6.03954	1.54554e-09	4.84028e-07
ENSG00000101911.13	PRPS2	511.5	-0.962293	0.160048	-6.01253	1.82652e-09	5.61992e-07
ENSG00000105204.14	DYRK1B	1028.83	0.865767	0.144394	5.99587	2.02397e-09	6.12008e-07
ENSG00000187479.9	C11orf96	481.5	-1.12496	0.188716	-5.96111	2.50536e-09	7.44728e-07
ENSG00000068697.7	LAPTM4A	2092.5	-0.750832	0.12666	-5.92795	3.06747e-09	8.96622e-07
ENSG00000111249.14	CUX2	1073.17	0.875261	0.148895	5.87839	4.14288e-09	1.19111e-06
ENSG00000116741.8	RGS2	1497.33	0.789161	0.134397	5.87188	4.30888e-09	1.21886e-06
ENSG00000121361.5	KCNJ8	506.333	0.905725	0.154807	5.85066	4.89622e-09	1.36302e-06
ENSG00000128567.17	PODXL	1566.5	0.787161	0.134606	5.84788	4.97877e-09	1.36434e-06
ENSG00000179820.16	MYADM	903.167	-1.04192	0.178317	-5.84309	5.12402e-09	1.38254e-06
ENSG00000131620.18	ANO1	56.8333	-2.19864	0.378084	-5.81521	6.05589e-09	1.60921e-06
ENSG00000176340.4	COX8A	1228.83	-0.832259	0.143878	-5.7845	7.27304e-09	1.9038e-06
ENSG00000117598.14	PLPPR5	1362.17	0.7974	0.137929	5.78124	7.41516e-09	1.90983e-06
ENSG00000163597.17	SNHG16	2495.83	-0.756094	0.130834	-5.77902	7.51386e-09	1.90983e-06
ENSG00000171603.18	CLSTN1	4239	-0.775959	0.134787	-5.75693	8.56553e-09	2.14603e-06
ENSG00000147571.5	CRH	299	-1.12268	0.195351	-5.74698	9.08505e-09	2.24413e-06
ENSG00000198944.6	SOWAHA	252.667	-1.16565	0.203341	-5.73249	9.89655e-09	2.41063e-06
ENSG00000077279.20	DCX	673.667	-0.965131	0.168674	-5.72187	1.05356e-08	2.53115e-06
ENSG00000066468.24	FGFR2	877.5	0.783184	0.137239	5.70673	1.15165e-08	2.7294e-06
ENSG00000016082.15	ISL1	2058.67	0.703919	0.123651	5.69279	1.24978e-08	2.92249e-06
ENSG00000130203.10	APOE	327.5	-1.05994	0.187408	-5.65578	1.55139e-08	3.58004e-06
ENSG00000100302.7	RASD2	99.3333	-1.72113	0.30553	-5.63327	1.76826e-08	4.0275e-06
ENSG00000135446.17	CDK4	1524.83	-0.746955	0.132757	-5.62647	1.83933e-08	4.13566e-06
ENSG00000159640.17	ACE	1052.33	-0.864311	0.154316	-5.6009	2.13243e-08	4.734e-06
ENSG00000182871.16	COL18A1	1639.17	-0.740039	0.132498	-5.58528	2.33321e-08	5.11498e-06
ENSG00000180667.11	YOD1	1038.67	-0.82567	0.148099	-5.57512	2.47361e-08	5.35583e-06
ENSG00000172889.16	EGFL7	393.833	-0.980072	0.176101	-5.56541	2.61535e-08	5.59365e-06
ENSG00000146278.11	PNRC1	831.5	0.808268	0.146097	5.53239	3.1589e-08	6.6748e-06
ENSG00000198846.6	TOX	409.167	0.970539	0.176542	5.4975	3.85204e-08	8.04252e-06
ENSG00000169851.16	PCDH7	299.667	1.03602	0.189824	5.45782	4.82012e-08	9.94532e-06
ENSG00000155330.10	C16orf87	353.5	-0.927979	0.170802	-5.43308	5.539e-08	1.12957e-05
ENSG00000141510.18	TP53	1418	0.695085	0.128303	5.41753	6.04283e-08	1.2139e-05
ENSG00000004399.13	PLXND1	2012	-0.808375	0.149254	-5.41611	6.09093e-08	1.2139e-05
ENSG00000113758.14	DBN1	5517	-0.688533	0.127985	-5.3798	7.45666e-08	1.46938e-05
ENSG00000138166.6	DUSP5	158.333	-1.2386	0.23081	-5.36631	8.0362e-08	1.56599e-05
ENSG00000082781.12	ITGB5	2470.5	-0.681895	0.127482	-5.34896	8.84603e-08	1.70485e-05
ENSG00000168398.7	BDKRB2	52.5	-2.03064	0.383188	-5.29933	1.16228e-07	2.21565e-05
ENSG00000116183.11	PAPPA2	59.3333	-1.94137	0.367017	-5.28957	1.22602e-07	2.31203e-05
ENSG00000168546.11	GFRA2	3042.67	0.853005	0.161566	5.27962	1.29449e-07	2.41519e-05
ENSG00000134138.21	MEIS2	2222	0.683775	0.129649	5.27405	1.33449e-07	2.4636e-05
ENSG00000166736.12	HTR3A	789.667	-0.760449	0.144601	-5.25895	1.4488e-07	2.64679e-05
ENSG00000171385.10	KCND3	73.3333	-1.77179	0.337156	-5.25509	1.47954e-07	2.67507e-05
ENSG00000187678.10	SPRY4	486	-0.954647	0.182433	-5.23287	1.66894e-07	2.98672e-05
ENSG00000113615.13	SEC24A	698.833	-0.760964	0.14558	-5.22711	1.72177e-07	3.05014e-05
ENSG00000197406.8	DIO3	74	-1.82217	0.351621	-5.18218	2.19307e-07	3.8462e-05
ENSG00000272636.5	DOC2B	356.167	-0.907937	0.175396	-5.17649	2.26102e-07	3.92611e-05
ENSG00000106003.14	LFNG	736	-0.932279	0.18057	-5.16299	2.43035e-07	4.16927e-05
ENSG00000173546.7	CSPG4	123.667	-1.32457	0.25662	-5.16159	2.4486e-07	4.16927e-05
ENSG00000091490.11	SEL1L3	429	0.858297	0.166482	5.1555	2.52952e-07	4.26564e-05
ENSG00000162576.17	MXRA8	2779.33	-0.646738	0.126307	-5.12036	3.0496e-07	5.0937e-05
ENSG00000174807.4	CD248	438	-0.905356	0.177419	-5.10294	3.34424e-07	5.53313e-05
ENSG00000115641.19	FHL2	249.333	-1.254	0.246373	-5.08984	3.58371e-07	5.87393e-05
ENSG00000158555.15	GDPD5	907.333	-0.766974	0.151466	-5.06366	4.11293e-07	6.67894e-05
ENSG00000288765.1	ENSG00000288765	59	1.92129	0.381526	5.03579	4.75871e-07	7.61989e-05
ENSG00000110880.11	CORO1C	3167.17	-0.714455	0.141899	-5.03497	4.77927e-07	7.61989e-05
ENSG00000182117.7	NOP10	586.333	-0.832603	0.165451	-5.03233	4.84555e-07	7.65597e-05
ENSG00000183160.9	TMEM119	1251.17	-0.810719	0.161575	-5.0176	5.23208e-07	8.19288e-05
ENSG00000136267.14	DGKB	1172.33	0.670662	0.133758	5.01401	5.33079e-07	8.27357e-05
ENSG00000181218.6	H2AW	446.667	0.80897	0.162532	4.97729	6.4481e-07	9.91989e-05
ENSG00000159167.12	STC1	343.667	-0.905167	0.18237	-4.96335	6.92862e-07	0.000105664
ENSG00000181234.10	TMEM132C	679.167	-0.719249	0.145164	-4.95472	7.24339e-07	0.000109513
ENSG00000104765.16	BNIP3L	923	-0.68527	0.13873	-4.93959	7.82864e-07	0.000117349
ENSG00000117152.14	RGS4	31308	-0.560903	0.113736	-4.93163	8.15442e-07	0.000120697
ENSG00000110427.17	KIAA1549L	595.167	0.775555	0.157288	4.93079	8.18962e-07	0.000120697
ENSG00000111716.14	LDHB	455.167	-0.797015	0.161795	-4.92609	8.38901e-07	0.000122605
ENSG00000171951.5	SCG2	1553.33	0.644956	0.131218	4.91515	8.8714e-07	0.000128584
ENSG00000035862.12	TIMP2	1946.83	-0.734603	0.149717	-4.9066	9.26693e-07	0.000132784
ENSG00000143858.12	SYT2	1457.5	-0.639747	0.130411	-4.90563	9.31263e-07	0.000132784
ENSG00000236648.2	LINC02810	55	-2.23091	0.456245	-4.88972	1.00978e-06	0.000142819
ENSG00000185149.6	NPY2R	82	1.49689	0.306652	4.88141	1.05328e-06	0.00014778
ENSG00000115828.17	QPCT	134.167	-1.16184	0.238137	-4.87886	1.06702e-06	0.000148519
ENSG00000184305.16	CCSER1	238.667	1.04736	0.215236	4.86611	1.13815e-06	0.000157172
ENSG00000254087.8	LYN	3079	-0.704744	0.145286	-4.85072	1.23012e-06	0.000168546
ENSG00000151892.16	GFRA1	1087.83	0.671511	0.138853	4.83613	1.32389e-06	0.000179987
ENSG00000139793.20	MBNL2	402.833	0.872928	0.181117	4.8197	1.43772e-06	0.000193959
ENSG00000139567.13	ACVRL1	60.1667	-1.66022	0.344775	-4.81539	1.46916e-06	0.000196688
ENSG00000119715.15	ESRRB	86.6667	1.38564	0.288858	4.79698	1.61077e-06	0.000214013
ENSG00000144285.23	SCN1A	188.5	1.07317	0.223948	4.79206	1.65079e-06	0.000217681
ENSG00000174469.23	CNTNAP2	1494.33	-0.60583	0.126706	-4.78139	1.74084e-06	0.000227842
ENSG00000105373.19	NOP53	7291.83	0.684447	0.143396	4.77312	1.8139e-06	0.000235646
ENSG00000185559.16	DLK1	42006.7	-0.543754	0.114259	-4.75896	1.94591e-06	0.000250936
ENSG00000164949.8	GEM	295	-0.856864	0.1807	-4.74192	2.11699e-06	0.000271006
ENSG00000124766.7	SOX4	1738.33	0.612694	0.129305	4.73834	2.15473e-06	0.000273839
ENSG00000018236.15	CNTN1	8113.83	0.571373	0.121049	4.72019	2.35622e-06	0.00029729
ENSG00000100097.12	LGALS1	104.833	-1.25406	0.265968	-4.71507	2.4163e-06	0.000302693
ENSG00000164938.14	TP53INP1	619.5	0.742532	0.157732	4.70756	2.50702e-06	0.000311831
ENSG00000078177.14	N4BP2	1393.67	0.63011	0.134182	4.69593	2.65398e-06	0.000327785
ENSG00000182601.7	HS3ST4	271.5	0.863064	0.183996	4.69068	2.72296e-06	0.000332893
ENSG00000115155.19	OTOF	589	-0.8372	0.178511	-4.68991	2.7333e-06	0.000332893
ENSG00000231824.4	AKAIN1	108.5	1.22905	0.262649	4.67945	2.87651e-06	0.000347919
ENSG00000147573.17	TRIM55	374	-0.798594	0.170927	-4.67214	2.98081e-06	0.000358065
ENSG00000085552.18	IGSF9	915.667	0.724802	0.155291	4.6674	3.05042e-06	0.000363934
ENSG00000120137.7	PANK3	4311	-0.64606	0.138548	-4.66308	3.11508e-06	0.000369137
ENSG00000225614.4	ZNF469	76.3333	-1.51829	0.326037	-4.6568	3.21167e-06	0.000378028
ENSG00000068078.20	FGFR3	153.333	-1.07409	0.23077	-4.65436	3.24993e-06	0.000378997
ENSG00000198576.4	ARC	307.167	-0.884201	0.190007	-4.65352	3.26312e-06	0.000378997
ENSG00000136720.7	HS6ST1	798.333	-0.745333	0.160307	-4.64942	3.32866e-06	0.000384066
ENSG00000185875.13	THNSL1	543.167	0.728287	0.157805	4.61511	3.92883e-06	0.000450351
ENSG00000157927.17	RADIL	1410.17	0.627661	0.136537	4.597	4.28611e-06	0.000488115
ENSG00000087303.19	NID2	59.3333	-1.62275	0.35351	-4.59039	4.42425e-06	0.000499896
ENSG00000152492.15	CCDC50	1460.5	-0.640322	0.139585	-4.58733	4.48958e-06	0.000499896
ENSG00000108821.14	COL1A1	434.5	-0.854825	0.186363	-4.58689	4.49902e-06	0.000499896
ENSG00000164574.16	GALNT10	757.333	0.677775	0.14777	4.58668	4.50357e-06	0.000499896
ENSG00000175264.8	CHST1	69	-1.59784	0.348719	-4.58203	4.60484e-06	0.000507923
ENSG00000133216.17	EPHB2	832	-0.641887	0.140163	-4.57957	4.65939e-06	0.000510727
ENSG00000119630.14	PGF	976	-0.783835	0.171507	-4.57028	4.87084e-06	0.000530589
ENSG00000159307.20	SCUBE1	1163.33	-0.714099	0.156301	-4.56873	4.90679e-06	0.000531205
ENSG00000141542.11	RAB40B	375.5	0.876452	0.191971	4.56555	4.98187e-06	0.000536024
ENSG00000182580.3	EPHB3	1358.5	-0.590228	0.12932	-4.56407	5.01707e-06	0.00053652
ENSG00000100918.14	REC8	2283.83	0.649446	0.142389	4.56105	5.08979e-06	0.000540998
ENSG00000163673.8	DCLK3	180.333	-0.962152	0.211042	-4.55905	5.13847e-06	0.000542882
ENSG00000107485.18	GATA3	7069.17	0.541269	0.118824	4.55522	5.23314e-06	0.000549574
ENSG00000161642.18	ZNF385A	423.667	-0.742255	0.163054	-4.5522	5.30889e-06	0.00055421
ENSG00000123454.12	DBH	26837.3	-0.532951	0.117466	-4.53708	5.70379e-06	0.000589939
ENSG00000185760.18	KCNQ5	418.333	0.871257	0.192053	4.53654	5.71842e-06	0.000589939
ENSG00000144668.12	ITGA9	412	-0.830151	0.183148	-4.53269	5.82382e-06	0.000597299
ENSG00000175832.13	ETV4	81.6667	-1.37847	0.305087	-4.5183	6.23375e-06	0.000635625
ENSG00000050426.16	LETMD1	976.333	0.616537	0.13668	4.5108	6.45842e-06	0.000654727
ENSG00000188191.15	PRKAR1B	998.167	0.628428	0.139584	4.50217	6.72647e-06	0.000677981
ENSG00000138069.18	RAB1A	2346.67	-0.617625	0.137673	-4.48617	7.25136e-06	0.00072671
ENSG00000010278.15	CD9	975.5	-0.609748	0.136144	-4.47871	7.5094e-06	0.000748295
ENSG00000159445.13	THEM4	463.5	0.777672	0.173971	4.47012	7.81762e-06	0.000774607
ENSG00000143995.20	MEIS1	899.667	0.626331	0.140344	4.46284	8.08809e-06	0.000796904
ENSG00000196911.12	KPNA5	692.167	-0.642916	0.14417	-4.45944	8.21728e-06	0.000805065
ENSG00000081087.16	OSTM1	453.5	-0.736509	0.165201	-4.45826	8.26273e-06	0.000805065
ENSG00000182492.16	BGN	255	-0.903508	0.203187	-4.44668	8.72074e-06	0.000844996
ENSG00000141524.19	TMC6	189.5	-1.05805	0.238151	-4.44275	8.88165e-06	0.000855859
ENSG00000162976.13	SLC66A3	135.667	-1.22485	0.276149	-4.43548	9.18682e-06	0.000880429
ENSG00000145439.12	CBR4	777.5	-0.631909	0.142611	-4.43101	9.3794e-06	0.000894
ENSG00000132872.12	SYT4	1396	0.601405	0.135832	4.42756	9.53039e-06	0.000903481
ENSG00000106829.20	TLE4	1906.83	0.547198	0.123781	4.4207	9.83796e-06	0.000927624
ENSG00000170396.9	ZNF804A	946	0.615026	0.139324	4.41435	1.01314e-05	0.000950181
ENSG00000109991.10	P2RX3	1139	0.647193	0.147111	4.39935	1.08576e-05	0.00101288
ENSG00000223764.2	LINC02593	857.167	0.820614	0.187018	4.3879	1.14453e-05	0.00106205
ENSG00000055163.21	CYFIP2	1940.33	0.586616	0.133921	4.38032	1.18506e-05	0.00109387
ENSG00000182022.18	CHST15	3372.33	-0.535575	0.12242	-4.37489	1.21493e-05	0.00111557
ENSG00000175395.16	ZNF25	182.333	0.923295	0.211224	4.37116	1.2359e-05	0.00112892
ENSG00000132002.9	DNAJB1	3659.83	-0.530789	0.121498	-4.36872	1.24976e-05	0.00113566
ENSG00000205730.7	ITPRIPL2	146	-1.01672	0.233795	-4.34874	1.3692e-05	0.00123779
ENSG00000149260.18	CAPN5	341.667	-0.807922	0.185894	-4.34615	1.38547e-05	0.00124607
ENSG00000139117.14	CPNE8	2578.67	0.572159	0.131806	4.34093	1.41879e-05	0.00126953
ENSG00000007866.22	TEAD3	349.833	-0.917841	0.211856	-4.33239	1.475e-05	0.00130912
ENSG00000187714.7	SLC18A3	230.5	-0.875232	0.202041	-4.33195	1.47797e-05	0.00130912
ENSG00000137075.18	RNF38	737.333	-0.638698	0.147523	-4.32947	1.49467e-05	0.00131726
ENSG00000155849.16	ELMO1	405.5	0.705984	0.163349	4.32194	1.54664e-05	0.00135406
ENSG00000061337.15	LZTS1	2139	-0.652416	0.150981	-4.3212	1.55186e-05	0.00135406
ENSG00000184226.15	PCDH9	209.5	0.928109	0.214969	4.31741	1.57867e-05	0.00135593
ENSG00000224032.9	EPB41L4A-AS1	373	0.750421	0.173816	4.31734	1.57923e-05	0.00135593
ENSG00000198363.18	ASPH	1209.5	0.569181	0.131848	4.31694	1.58206e-05	0.00135593
ENSG00000085741.14	WNT11	63.5	-1.50737	0.349208	-4.31654	1.58493e-05	0.00135593
ENSG00000100239.16	PPP6R2	1584.33	-0.607859	0.1411	-4.30801	1.6473e-05	0.00140138
ENSG00000087111.21	PIGS	1621.33	-0.54485	0.126513	-4.30667	1.65734e-05	0.00140138
ENSG00000130590.14	SAMD10	189	1.01374	0.23549	4.30479	1.67141e-05	0.00140138
ENSG00000049130.16	KITLG	854.167	0.65117	0.151274	4.30456	1.67317e-05	0.00140138
ENSG00000134222.16	PSRC1	566.333	-0.648225	0.150648	-4.30291	1.6857e-05	0.00140138
ENSG00000144868.14	TMEM108	683.667	0.643638	0.149589	4.30271	1.68719e-05	0.00140138
ENSG00000158859.10	ADAMTS4	391.833	-0.737324	0.171398	-4.30182	1.694e-05	0.00140138
ENSG00000241158.7	ADAMTS9-AS1	23.8333	-2.52757	0.588325	-4.29622	1.73739e-05	0.00143053
ENSG00000108960.9	MMD	1215	0.596987	0.139243	4.28738	1.80796e-05	0.00148168
ENSG00000144229.13	THSD7B	392.333	0.741752	0.173088	4.28539	1.82417e-05	0.00148802
ENSG00000172915.20	NBEA	5193.17	0.507259	0.118732	4.27231	1.93455e-05	0.00157075
ENSG00000180287.17	PLD5	221.5	0.904096	0.212059	4.26342	2.0132e-05	0.00162708
ENSG00000133019.12	CHRM3	368.667	-0.755131	0.177255	-4.26014	2.04303e-05	0.00164361
ENSG00000170004.19	CHD3	2041	0.618443	0.14557	4.24843	2.15273e-05	0.00172396
ENSG00000213341.11	CHUK	909	-0.60033	0.141774	-4.23441	2.29157e-05	0.0018254
ENSG00000104722.14	NEFM	1605.83	-0.583563	0.137842	-4.23356	2.30023e-05	0.0018254
ENSG00000188554.15	NBR1	2930.83	0.523789	0.124323	4.21314	2.51843e-05	0.00198956
ENSG00000174456.16	C12orf76	168	0.93509	0.222721	4.19849	2.68705e-05	0.00211325
ENSG00000180660.8	MAB21L1	2420.5	0.560954	0.133869	4.19032	2.78567e-05	0.00218103
ENSG00000102316.17	MAGED2	2362.17	0.552194	0.132201	4.17692	2.95486e-05	0.00230322
ENSG00000137809.17	ITGA11	459.667	-0.815606	0.195394	-4.17416	2.99081e-05	0.00232092
ENSG00000165521.16	EML5	2989.17	0.529727	0.126966	4.17219	3.01686e-05	0.00233082
ENSG00000154059.11	IMPACT	660.167	0.697586	0.167265	4.17054	3.03873e-05	0.00233742
ENSG00000171320.15	ESCO2	624.833	-0.674421	0.162115	-4.16014	3.18048e-05	0.00243415
ENSG00000158715.6	SLC45A3	237.667	-0.871946	0.209638	-4.1593	3.19224e-05	0.00243415
ENSG00000169247.14	SH3TC2	64.1667	-3.66071	0.880629	-4.15693	3.22549e-05	0.00244886
ENSG00000070748.19	CHAT	102.333	-1.32825	0.31971	-4.15455	3.25926e-05	0.00246383
ENSG00000131094.4	C1QL1	368.5	-0.697474	0.167986	-4.15197	3.29627e-05	0.00248111
ENSG00000180354.16	MTURN	1116	0.569727	0.137559	4.1417	3.44742e-05	0.0025838
ENSG00000137720.8	C11orf1	388.333	0.699624	0.16902	4.1393	3.48369e-05	0.00259987
ENSG00000131475.7	VPS25	1423.5	-0.554435	0.133976	-4.13831	3.49877e-05	0.00260006
ENSG00000100316.16	RPL3	49604.8	0.52205	0.126499	4.1269	3.67692e-05	0.00271476
ENSG00000053747.17	LAMA3	91.8333	-1.17362	0.284413	-4.12645	3.68408e-05	0.00271476
ENSG00000090447.12	TFAP4	847.667	0.573578	0.139037	4.12537	3.70146e-05	0.00271616
ENSG00000183496.6	MEX3B	920.667	0.592553	0.143732	4.12263	3.74575e-05	0.0027372
ENSG00000073910.23	FRY	854.667	0.675018	0.163857	4.11955	3.79605e-05	0.00276051
ENSG00000247556.6	OIP5-AS1	1976.17	0.657691	0.159682	4.11876	3.80911e-05	0.00276051
ENSG00000154065.17	ANKRD29	60.5	-1.43147	0.34861	-4.10623	4.02168e-05	0.00290256
ENSG00000182568.18	SATB1	1466.5	0.568832	0.138985	4.09276	4.26261e-05	0.00306384
ENSG00000117600.14	PLPPR4	5123.83	0.502073	0.122766	4.08969	4.31953e-05	0.00309208
ENSG00000173482.17	PTPRM	474.5	0.639564	0.156633	4.0832	4.44192e-05	0.00316676
ENSG00000148848.15	ADAM12	339.5	-0.752111	0.184569	-4.07497	4.60212e-05	0.00326769
ENSG00000138759.20	FRAS1	538.333	-0.678092	0.166468	-4.07341	4.63292e-05	0.00327629
ENSG00000159409.15	CELF3	2908.5	0.580125	0.142455	4.07235	4.6541e-05	0.00327806
ENSG00000125848.10	FLRT3	633.833	0.602751	0.148139	4.06883	4.72498e-05	0.00330325
ENSG00000155254.13	MARVELD1	1393.67	0.570347	0.140179	4.0687	4.72754e-05	0.00330325
ENSG00000258498.10	DIO3OS	43.6667	-1.68454	0.414647	-4.06259	4.8531e-05	0.00337753
ENSG00000100626.17	GALNT16	681.667	-0.587255	0.144797	-4.05573	4.99783e-05	0.0034645
ENSG00000100385.15	IL2RB	49.3333	-1.55008	0.38285	-4.04879	5.14821e-05	0.00354035
ENSG00000196693.15	ZNF33B	1142.17	0.543485	0.134238	4.04867	5.15096e-05	0.00354035
ENSG00000120658.14	ENOX1	520.5	0.626259	0.154712	4.04791	5.1678e-05	0.00354035
ENSG00000136935.14	GOLGA1	664.5	0.588971	0.145649	4.04378	5.25972e-05	0.0035893
ENSG00000054598.9	FOXC1	149.167	0.945561	0.233907	4.04246	5.28929e-05	0.00359548
ENSG00000088992.18	TESC	337.5	-0.702872	0.174005	-4.03938	5.35916e-05	0.00362892
ENSG00000075213.11	SEMA3A	257.167	0.876874	0.217271	4.03586	5.44034e-05	0.00366972
ENSG00000108469.15	RECQL5	887.833	0.561474	0.139201	4.03357	5.49369e-05	0.00369151
ENSG00000174403.17	CRMA	74	-1.25997	0.31353	-4.01866	5.85307e-05	0.00391798
ENSG00000127483.19	HP1BP3	4464.67	-0.508271	0.126535	-4.01684	5.89828e-05	0.00393323
ENSG00000127920.6	GNG11	193.833	-0.865607	0.215883	-4.00962	6.0817e-05	0.00404019
ENSG00000167037.19	SGSM1	145.833	0.974489	0.244356	3.988	6.66338e-05	0.0044099
ENSG00000011258.16	MBTD1	1941.83	0.569997	0.143328	3.97688	6.98257e-05	0.00460377
ENSG00000070882.13	OSBPL3	1041	0.553287	0.139218	3.97424	7.06037e-05	0.00463763
ENSG00000153044.10	CENPH	800.167	-0.611033	0.153836	-3.97197	7.1281e-05	0.00466465
ENSG00000113811.12	SELENOK	666.5	-0.582914	0.14749	-3.95223	7.74256e-05	0.00504792
ENSG00000100234.12	TIMP3	150.333	-0.957955	0.242552	-3.94949	7.83189e-05	0.00508725
ENSG00000157890.19	MEGF11	61.3333	-1.31903	0.334131	-3.94763	7.89282e-05	0.00510791
ENSG00000143013.13	LMO4	1942.17	0.615939	0.156485	3.9361	8.2818e-05	0.00533993
ENSG00000168496.4	FEN1	2167.67	-0.613694	0.156359	-3.9249	8.67651e-05	0.00557394
ENSG00000128285.5	MCHR1	54.1667	-1.48314	0.378427	-3.91923	8.88322e-05	0.00568591
ENSG00000100604.13	CHGA	54997.3	-0.442588	0.113374	-3.9038	9.46946e-05	0.0060391
ENSG00000198034.11	RPS4X	19354.3	0.467838	0.120201	3.89213	9.93661e-05	0.00631407
ENSG00000169252.6	ADRB2	26.5	-2.04483	0.525724	-3.88955	0.000100432	0.00635873
ENSG00000271122.1	HERPUD2-AS1	572.667	0.603614	0.155626	3.87861	0.000105054	0.00662746
ENSG00000242265.6	PEG10	10627.7	0.456819	0.11795	3.87298	0.000107511	0.00675817
ENSG00000158050.5	DUSP2	207.667	0.797891	0.206439	3.86502	0.00011108	0.00695681
ENSG00000112294.14	ALDH5A1	471.167	0.667256	0.172677	3.86418	0.000111464	0.00695681
ENSG00000240038.7	AMY2B	62.8333	1.3015	0.337413	3.8573	0.000114647	0.00713007
ENSG00000169567.13	HINT1	1832.5	-0.489071	0.126823	-3.85631	0.00011511	0.0071336
ENSG00000268575.1	ENSG00000268575	237.5	0.762834	0.197934	3.85399	0.00011621	0.00717638
ENSG00000153395.10	LPCAT1	909.5	0.557431	0.14485	3.84832	0.000118928	0.00731847
ENSG00000100612.14	DHRS7	310.667	-0.726088	0.188943	-3.84288	0.000121598	0.00745657
ENSG00000178662.16	CSRNP3	162	0.895059	0.233322	3.83615	0.000124979	0.00758854
ENSG00000079308.20	TNS1	1034.67	-0.648934	0.169185	-3.83565	0.000125235	0.00758854
ENSG00000154767.15	XPC	565.833	0.600064	0.156455	3.83538	0.000125369	0.00758854
ENSG00000143603.19	KCNN3	31.1667	-1.85403	0.483505	-3.83455	0.000125792	0.00758854
ENSG00000274492.1	ENSG00000274492	145.833	0.920708	0.240155	3.83381	0.000126175	0.00758854
ENSG00000148948.8	LRRC4C	134.667	0.966994	0.25225	3.83347	0.000126346	0.00758854
ENSG00000184949.18	FAM227A	226.833	0.904645	0.23615	3.8308	0.000127727	0.00764534
ENSG00000100129.18	EIF3L	8247.17	0.514895	0.134502	3.82815	0.00012911	0.00770182
ENSG00000169991.11	IFFO2	107.833	-1.0386	0.27154	-3.82486	0.000130849	0.00777908
ENSG00000137936.18	BCAR3	291	-0.748722	0.196397	-3.81229	0.000137685	0.00814754
ENSG00000198400.13	NTRK1	360.167	-0.72066	0.189067	-3.81166	0.000138035	0.00814754
ENSG00000164114.19	MAP9	812.167	0.553662	0.145282	3.81094	0.00013844	0.00814754
ENSG00000010310.9	GIPR	111.167	-1.08709	0.285319	-3.81007	0.000138928	0.00814887
ENSG00000114942.14	EEF1B2	6258.5	0.486442	0.127865	3.80435	0.000142177	0.00831167
ENSG00000181450.18	ZNF678	589.833	0.573435	0.150841	3.80158	0.000143778	0.00837733
ENSG00000197958.13	RPL12	11656.5	0.483422	0.127191	3.80075	0.000144261	0.00837765
ENSG00000167244.22	IGF2	44185.7	-1.3481	0.354884	-3.79872	0.000145448	0.00839154
ENSG00000187109.15	NAP1L1	24125.2	0.466252	0.12274	3.7987	0.000145457	0.00839154
ENSG00000143248.13	RGS5	157321	-0.444148	0.11702	-3.79547	0.000147361	0.00847352
ENSG00000196372.13	ASB13	723.333	0.578395	0.152511	3.79247	0.000149154	0.00854859
ENSG00000168280.18	KIF5C	2121.33	-0.486663	0.128361	-3.79135	0.000149828	0.00855535
ENSG00000005108.17	THSD7A	263.833	-0.722771	0.190672	-3.79066	0.000150248	0.00855535
ENSG00000054793.14	ATP9A	1069.17	0.505924	0.13376	3.78231	0.000155377	0.00880739
ENSG00000123600.21	METTL8	526.333	0.583342	0.154249	3.78183	0.000155679	0.00880739
ENSG00000110400.11	NECTIN1	1875.17	-0.536215	0.141835	-3.78056	0.000156474	0.00882392
ENSG00000117543.22	DPH5	820.5	0.563981	0.149286	3.77785	0.000158187	0.00889191
ENSG00000151065.14	DCP1B	470.833	0.62369	0.16517	3.77604	0.00015934	0.00892815
ENSG00000244306.11	DUXAP10	1125.67	0.576334	0.152938	3.76842	0.000164283	0.00917577
ENSG00000258441.1	LINC00641	1336.5	-0.657725	0.174647	-3.76603	0.000165867	0.00922869
ENSG00000142541.18	RPL13A	34138.5	0.471648	0.125258	3.7654	0.000166283	0.00922869
ENSG00000163291.14	PAQR3	1053.33	-0.538587	0.143321	-3.75791	0.000171341	0.00946437
ENSG00000114126.18	TFDP2	2750.17	0.499057	0.13283	3.75711	0.000171889	0.00946437
ENSG00000269609.6	C10orf95-AS1	283.333	0.804042	0.214027	3.75673	0.000172148	0.00946437
ENSG00000227775.3	ENSG00000227775	523.167	0.592807	0.158056	3.75062	0.000176395	0.00966755
ENSG00000101773.19	RBBP8	1268	0.521453	0.139216	3.74565	0.000179928	0.00979996
ENSG00000170017.12	ALCAM	4277.67	0.451792	0.120625	3.74543	0.000180088	0.00979996
ENSG00000176055.10	MBLAC2	360.5	0.64533	0.172324	3.74487	0.000180487	0.00979996
ENSG00000087338.5	GMCL1	1012.67	0.545962	0.145887	3.74236	0.000182297	0.00986765
ENSG00000157654.19	PALM2AKAP2	66.8333	-1.20499	0.32221	-3.73977	0.000184192	0.00992998
ENSG00000164611.13	PTTG1	1171.33	-0.512585	0.137083	-3.73924	0.00018458	0.00992998
ENSG00000109475.17	RPL34	6237.33	0.468156	0.125287	3.73666	0.000186483	0.0100016
ENSG00000211899.10	IGHM	23.3333	-2.0943	0.56108	-3.73262	0.000189495	0.0101322
ENSG00000165646.14	SLC18A2	1521.83	-0.473031	0.126778	-3.73116	0.000190597	0.0101601
ENSG00000178401.16	DNAJC22	58.5	-1.32221	0.354607	-3.72866	0.000192499	0.010183
ENSG00000138604.10	GLCE	1968	0.533162	0.142993	3.72858	0.000192558	0.010183
ENSG00000124216.4	SNAI1	279.667	-0.7841	0.21031	-3.72831	0.000192767	0.010183
ENSG00000175061.20	SNHG29	5198.83	0.472122	0.126763	3.72444	0.000195751	0.0103095
ENSG00000101557.15	USP14	3232.5	-0.456925	0.122773	-3.72171	0.000197881	0.0103905
ENSG00000149311.20	ATM	1247	0.529416	0.142306	3.72027	0.00019901	0.0103909
ENSG00000173714.8	WFIKKN2	32.5	-1.7146	0.460891	-3.72019	0.000199074	0.0103909
ENSG00000164989.17	CCDC171	235.333	0.714738	0.192321	3.71639	0.000202091	0.0105171
ENSG00000197859.11	ADAMTSL2	264	-0.704571	0.189706	-3.71402	0.000203993	0.0105847
ENSG00000100027.17	YPEL1	241.5	0.71832	0.19346	3.71301	0.000204806	0.0105955
ENSG00000204442.4	NALF1	1305.17	0.494644	0.133456	3.70642	0.000210211	0.0108432
ENSG00000125691.14	RPL23	14174.8	0.469097	0.126597	3.70543	0.000211029	0.0108535
ENSG00000104432.14	IL7	56.3333	1.2919	0.348785	3.70399	0.000212232	0.0108834
ENSG00000183864.5	TOB2	1590.33	0.495941	0.133941	3.70269	0.000213326	0.0109076
ENSG00000170558.10	CDH2	4650.33	0.445656	0.120439	3.70026	0.000215379	0.0109806
ENSG00000145675.16	PIK3R1	1346.83	0.550155	0.148745	3.69864	0.000216757	0.0110188
ENSG00000151233.11	GXYLT1	1600.5	-0.482553	0.130893	-3.68663	0.000227242	0.0115184
ENSG00000054983.17	GALC	533.5	0.615046	0.167137	3.6799	0.000233326	0.0117927
ENSG00000122574.12	WIPF3	84.8333	-1.16921	0.317837	-3.67863	0.00023449	0.0118175
ENSG00000127870.17	RNF6	502.333	-0.583519	0.158715	-3.67651	0.000236445	0.0118756
ENSG00000242259.9	C22orf39	1114.17	0.512872	0.139522	3.67592	0.000236997	0.0118756
ENSG00000153956.16	CACNA2D1	1358.83	0.534946	0.145646	3.67292	0.000239796	0.0119816
ENSG00000166783.22	MARF1	791.167	0.548503	0.149418	3.67092	0.000241677	0.0120413
ENSG00000215270.3	TOMM40P2	123.5	0.933018	0.254536	3.66556	0.000246798	0.0122616
ENSG00000168779.21	SHOX2	1038.33	0.626492	0.171016	3.66335	0.000248937	0.0123329
ENSG00000231764.11	DLX6-AS1	259.167	0.826152	0.225786	3.659	0.000253202	0.0125089
ENSG00000140416.23	TPM1	2750	-0.493236	0.135025	-3.65292	0.000259275	0.0127418
ENSG00000015133.20	CCDC88C	652.833	0.534863	0.14645	3.65218	0.000260021	0.0127418
ENSG00000205502.4	C2CD4B	133.5	-0.897076	0.245632	-3.65211	0.000260096	0.0127418
ENSG00000172053.18	QARS1	4311.67	0.448677	0.122907	3.65055	0.000261676	0.0127835
ENSG00000106460.19	TMEM106B	1129	0.550711	0.151351	3.63864	0.000274082	0.0133524
ENSG00000114796.16	KLHL24	1429.33	0.568316	0.156293	3.63622	0.000276663	0.0134408
ENSG00000176022.7	B3GALT6	554	0.602663	0.165795	3.63498	0.000277997	0.0134683
ENSG00000111348.9	ARHGDIB	51.3333	-1.46111	0.402524	-3.62986	0.00028358	0.0136882
ENSG00000186897.5	C1QL4	412.667	-0.599429	0.165183	-3.62888	0.000284656	0.0136882
ENSG00000186687.16	LYRM7	1257.5	0.469324	0.129338	3.62868	0.000284878	0.0136882
ENSG00000165644.11	COMTD1	148.667	-0.854452	0.235615	-3.62648	0.000287313	0.0137675
ENSG00000162998.5	FRZB	124.833	-0.973939	0.268882	-3.62218	0.000292125	0.0139599
ENSG00000249669.12	CARMN	32.1667	-1.70773	0.471777	-3.61978	0.000294855	0.0140521
ENSG00000143379.13	SETDB1	1470.17	0.472841	0.130656	3.61897	0.000295778	0.0140561
ENSG00000177464.5	GPR4	64.6667	-1.22868	0.339574	-3.6183	0.000296542	0.0140561
ENSG00000175147.13	TMEM51-AS1	45.3333	-1.39502	0.386075	-3.61334	0.000302279	0.0142669
ENSG00000163235.16	TGFA	35.5	-1.77454	0.491146	-3.61305	0.000302616	0.0142669
ENSG00000155926.14	SLA	43.6667	-1.55653	0.430937	-3.61197	0.000303877	0.0142879
ENSG00000186017.16	ZNF566	562	0.566075	0.156835	3.60937	0.000306938	0.0143625
ENSG00000289609.2	ENSG00000289609	55.8333	-1.24695	0.34549	-3.60924	0.000307101	0.0143625
ENSG00000170275.15	CRTAP	1357.33	0.553467	0.153463	3.60651	0.000310342	0.0144056
ENSG00000026025.16	VIM	856.167	0.586884	0.162738	3.6063	0.000310595	0.0144056
ENSG00000198730.9	CTR9	1293.67	-0.471388	0.130722	-3.60602	0.000310923	0.0144056
ENSG00000163257.11	DCAF16	2903.83	0.447381	0.124076	3.6057	0.000311309	0.0144056
ENSG00000132386.11	SERPINF1	437.833	-0.648514	0.179914	-3.60459	0.000312652	0.0144297
ENSG00000165943.5	MOAP1	105.333	-0.94819	0.26323	-3.60213	0.000315619	0.0145284
ENSG00000116251.11	RPL22	2715.17	0.510919	0.14196	3.59904	0.000319399	0.0146639
ENSG00000196227.11	FAM217B	1892.33	0.52041	0.144742	3.59544	0.000323841	0.014829
ENSG00000111885.7	MAN1A1	936.5	-0.520998	0.144952	-3.59428	0.000325288	0.014844
ENSG00000154175.18	ABI3BP	28.6667	-1.7593	0.489612	-3.59325	0.000326575	0.014844
ENSG00000213463.5	SYNJ2BP	904.333	-0.489993	0.136369	-3.59315	0.000326707	0.014844
ENSG00000123933.17	MXD4	837	0.52626	0.146517	3.59181	0.000328393	0.0148559
ENSG00000119508.18	NR4A3	160.333	-0.855788	0.238275	-3.59159	0.000328664	0.0148559
ENSG00000028137.19	TNFRSF1B	55.1667	-1.2586	0.350617	-3.58967	0.000331095	0.0149273
ENSG00000150593.18	PDCD4	2172.83	0.455428	0.126967	3.58697	0.000334542	0.0150441
ENSG00000149823.9	VPS51	2418.83	0.461688	0.128746	3.58603	0.000335747	0.0150597
ENSG00000144713.13	RPL32	12335.7	0.450895	0.125792	3.58445	0.000337788	0.0151126
ENSG00000174358.16	SLC6A19	45.8333	-1.45293	0.405702	-3.58128	0.000341913	0.0152582
ENSG00000272438.1	ENSG00000272438	56	1.26229	0.353557	3.57027	0.000356615	0.0158739
ENSG00000148296.7	SURF6	1057.17	-0.515552	0.144453	-3.56898	0.000358374	0.0159118
ENSG00000026508.21	CD44	437.667	0.64289	0.180188	3.56788	0.000359875	0.0159381
ENSG00000119946.12	CNNM1	400.833	0.630505	0.176772	3.56676	0.000361415	0.0159513
ENSG00000204271.13	SPIN3	586.167	0.541542	0.151862	3.566	0.00036247	0.0159513
ENSG00000139651.11	ZNF740	1107.83	0.481189	0.13495	3.56569	0.000362901	0.0159513
ENSG00000188707.7	ZBED10P	432.667	0.576257	0.161675	3.5643	0.000364834	0.0159962
ENSG00000138083.5	SIX3	316.333	0.679139	0.190814	3.55917	0.000372033	0.0162668
ENSG00000147065.18	MSN	894.833	-0.48613	0.136608	-3.55858	0.000372862	0.0162668
ENSG00000166851.15	PLK1	2645.17	-0.487192	0.137049	-3.55488	0.000378148	0.0164482
ENSG00000172795.17	DCP2	1426.5	-0.463677	0.130479	-3.55366	0.000379915	0.0164482
ENSG00000236144.9	TMEM147-AS1	433.833	0.566783	0.159509	3.55331	0.00038042	0.0164482
ENSG00000136378.15	ADAMTS7	560.167	-0.688301	0.193744	-3.55263	0.000381394	0.0164482
ENSG00000257093.7	DENND11	270.167	0.651978	0.183531	3.55242	0.000381709	0.0164482
ENSG00000165804.16	ZNF219	1105	0.49383	0.139164	3.54855	0.000387359	0.0166507
ENSG00000156113.24	KCNMA1	500.333	0.679726	0.191887	3.54232	0.000396631	0.0170076
ENSG00000144824.21	PHLDB2	130.5	-0.871818	0.246278	-3.53997	0.000400167	0.0171174
ENSG00000139438.6	FAM222A	3970.17	-0.575142	0.16256	-3.53802	0.000403138	0.0172025
ENSG00000185008.18	ROBO2	2168	0.472862	0.133701	3.53671	0.00040514	0.017246
ENSG00000142173.16	COL6A2	1155.5	-0.507461	0.143708	-3.5312	0.000413685	0.0175489
ENSG00000133401.16	PDZD2	101.667	-0.968165	0.274203	-3.53083	0.000414257	0.0175489
ENSG00000048540.16	LMO3	320.333	0.665318	0.188739	3.52508	0.000423358	0.0178794
ENSG00000119865.9	CNRIP1	948	0.524848	0.148921	3.52434	0.000424547	0.0178794
ENSG00000130038.10	CRACR2A	500	0.567177	0.160948	3.52398	0.000425117	0.0178794
ENSG00000139219.19	COL2A1	293.667	-0.718027	0.203869	-3.522	0.000428308	0.0179705
ENSG00000149527.18	PLCH2	98	-0.957917	0.272118	-3.52023	0.000431172	0.0180475
ENSG00000177181.15	RIMKLA	676.667	0.554967	0.157789	3.51714	0.000436216	0.0182151
ENSG00000143578.16	CREB3L4	585.5	0.550519	0.156819	3.51053	0.000447209	0.0186206
ENSG00000069431.14	ABCC9	23.8333	1.97272	0.562023	3.51003	0.000448049	0.0186206
ENSG00000100300.18	TSPO	662	-0.558621	0.159198	-3.50897	0.00044984	0.0186251
ENSG00000141384.13	TAF4B	602	0.54523	0.155393	3.50871	0.000450282	0.0186251
ENSG00000115457.10	IGFBP2	4241	-0.497196	0.141767	-3.50714	0.000452948	0.0186713
ENSG00000198791.12	CNOT7	2850.67	-0.451173	0.128656	-3.5068	0.000453527	0.0186713
ENSG00000167861.16	HID1	515	-0.643308	0.183511	-3.50555	0.000455661	0.0186772
ENSG00000168502.18	MTCL1	1253.17	-0.509574	0.145365	-3.50547	0.000455801	0.0186772
ENSG00000180269.8	GPR139	45.6667	-1.63399	0.466589	-3.502	0.000461776	0.0188779
ENSG00000140807.7	NKD1	647.167	-0.636252	0.181785	-3.50002	0.000465227	0.0189748
ENSG00000035687.10	ADSS2	1858.33	0.447259	0.128048	3.4929	0.000477813	0.0194429
ENSG00000157510.14	AFAP1L1	434.5	-0.585566	0.167754	-3.49062	0.000481896	0.0195636
ENSG00000132688.11	NES	6622	-0.423312	0.121371	-3.48776	0.000487078	0.0197283
ENSG00000100228.14	RAB36	541.833	0.54109	0.155181	3.48682	0.000488795	0.0197523
ENSG00000186862.20	PDZD7	67.3333	-1.29734	0.372186	-3.48572	0.000490811	0.0197872
ENSG00000110719.11	TCIRG1	314.667	-0.688291	0.197505	-3.48493	0.000492259	0.0197872
ENSG00000070182.21	SPTB	50.5	-1.39407	0.400109	-3.48421	0.000493583	0.0197872
ENSG00000113742.14	CPEB4	1209.17	-0.506336	0.14534	-3.48381	0.000494333	0.0197872
ENSG00000115825.11	PRKD3	2619.5	-0.430877	0.123699	-3.48328	0.000495301	0.0197872
ENSG00000165572.8	KBTBD6	1368.33	0.456564	0.131257	3.47838	0.000504445	0.0201067
ENSG00000149212.12	SESN3	2975	0.48535	0.139758	3.47278	0.00051509	0.0204845
ENSG00000229589.1	ACVR2B-AS1	101.167	0.928833	0.26768	3.46994	0.000520581	0.020656
ENSG00000196782.13	MAML3	1102.33	0.569217	0.164113	3.46845	0.000523463	0.0207235
ENSG00000215790.8	SLC35E2A	350.667	0.621966	0.179447	3.46601	0.000528244	0.0208656
ENSG00000145425.10	RPS3A	21740	0.426414	0.1231	3.46396	0.000532284	0.020978
ENSG00000250305.9	TRMT9B	177.5	0.747941	0.21603	3.46221	0.000535751	0.0210673
ENSG00000115163.15	CENPA	729	-0.562467	0.162541	-3.46045	0.000539264	0.021158
ENSG00000134986.14	NREP	477.167	0.542795	0.156996	3.45738	0.00054545	0.0213182
ENSG00000188322.8	SBK1	1900.5	0.537056	0.155356	3.45695	0.000546331	0.0213182
ENSG00000174444.15	RPL4	46505	0.45189	0.130732	3.45662	0.000546994	0.0213182
ENSG00000156253.7	RWDD2B	357.667	0.590878	0.171148	3.45245	0.000555528	0.0215635
ENSG00000155858.6	LSM11	305.167	-0.615515	0.178289	-3.45234	0.000555747	0.0215635
ENSG00000176209.12	SMIM19	204.167	0.713738	0.206809	3.45119	0.000558113	0.0215697
ENSG00000162244.12	RPL29	14885.8	0.45329	0.131356	3.45085	0.00055883	0.0215697
ENSG00000111269.3	CREBL2	568.5	0.552217	0.160041	3.45048	0.000559596	0.0215697
ENSG00000198768.11	APCDD1L	40.6667	-1.39936	0.406391	-3.44339	0.000574462	0.0220941
ENSG00000188385.13	JAKMIP3	150.667	0.805513	0.234018	3.4421	0.000577208	0.0221511
ENSG00000100292.18	HMOX1	279.333	-0.629972	0.183189	-3.43892	0.00058403	0.0223409
ENSG00000167658.16	EEF2	74893	0.449822	0.130815	3.43861	0.000584701	0.0223409
ENSG00000182463.16	TSHZ2	406.333	0.67174	0.195742	3.43176	0.000599681	0.0228635
ENSG00000186469.9	GNG2	888.667	0.472545	0.137772	3.4299	0.000603798	0.0229705
ENSG00000231500.7	RPS18	22806.3	0.441388	0.128903	3.42419	0.000616639	0.0234082
ENSG00000182670.14	TTC3	7419.67	0.44556	0.1302	3.42213	0.000621334	0.0235355
ENSG00000196924.19	FLNA	8659.33	-0.459266	0.134368	-3.41798	0.000630872	0.0238453
ENSG00000165801.10	ARHGEF40	551.667	-0.600496	0.175726	-3.41724	0.000632595	0.023859
ENSG00000180044.6	C3orf80	308.5	0.601351	0.176051	3.41578	0.000636006	0.0239159
ENSG00000170374.6	SP7	28	-1.66623	0.487855	-3.41542	0.000636831	0.0239159
ENSG00000288701.1	PRRC2B	8069.33	0.456394	0.133731	3.41277	0.000643063	0.0240984
ENSG00000135476.12	ESPL1	2916.17	-0.4089	0.119868	-3.41124	0.000646674	0.024182
ENSG00000112561.19	TFEB	108.333	-0.954679	0.280105	-3.40828	0.000653733	0.024394
ENSG00000188636.4	RTL6	2342.83	0.459636	0.135075	3.40281	0.000666963	0.024801
ENSG00000141750.7	STAC2	112.167	-0.923167	0.271334	-3.40233	0.000668145	0.024801
ENSG00000255650.6	FAM222A-AS1	174.833	-0.83803	0.24639	-3.40124	0.000670809	0.024801
ENSG00000198959.12	TGM2	24	-1.80974	0.532104	-3.40109	0.00067117	0.024801
ENSG00000070756.17	PABPC1	34925.7	0.440463	0.129549	3.39997	0.000673922	0.024801
ENSG00000128342.5	LIF	123.5	0.847125	0.249167	3.39982	0.000674295	0.024801
ENSG00000137154.13	RPS6	26798.2	0.43117	0.126825	3.39972	0.000674539	0.024801
ENSG00000228594.4	FNDC10	461.167	0.585922	0.172448	3.39766	0.000679638	0.0249362
ENSG00000113448.20	PDE4D	921	0.476311	0.140321	3.39444	0.000687698	0.0251792
ENSG00000214548.18	MEG3	45.6667	-1.31064	0.38632	-3.39263	0.000692256	0.0252816
ENSG00000149970.16	CNKSR2	609.5	0.505687	0.149074	3.39218	0.000693377	0.0252816
ENSG00000107815.10	TWNK	1491.33	0.436151	0.128617	3.39109	0.000696144	0.0253298
ENSG00000181274.7	FRAT2	218.5	0.668021	0.197038	3.39033	0.000698094	0.0253482
ENSG00000156011.18	PSD3	1344.67	0.480616	0.141867	3.38778	0.000704597	0.0255315
ENSG00000168243.11	GNG4	3892.83	0.455713	0.134635	3.3848	0.000712298	0.0257573
ENSG00000110315.7	RNF141	481	0.568253	0.167961	3.38325	0.000716346	0.0258504
ENSG00000104888.10	SLC17A7	18.8333	-2.11155	0.624531	-3.38102	0.00072217	0.026007
ENSG00000189339.12	SLC35E2B	4283.17	0.439458	0.130012	3.38013	0.000724522	0.0260163
ENSG00000100077.16	GRK3	6687.67	0.41719	0.123437	3.3798	0.000725395	0.0260163
ENSG00000164587.13	RPS14	16066	0.43557	0.128919	3.37863	0.000728478	0.0260736
ENSG00000157796.18	WDR19	789.5	0.525657	0.155648	3.37721	0.000732254	0.0261553
ENSG00000127824.15	TUBA4A	32.8333	-1.5582	0.461622	-3.37548	0.00073686	0.0262664
ENSG00000009413.16	REV3L	963	0.496652	0.147256	3.37271	0.00074433	0.0264728
ENSG00000134013.16	LOXL2	53.8333	-1.17713	0.349069	-3.37221	0.000745671	0.0264728
ENSG00000147364.17	FBXO25	880.833	0.481131	0.142745	3.37057	0.000750139	0.0265776
ENSG00000124092.13	CTCFL	46.5	-1.32072	0.391915	-3.36991	0.000751919	0.026587
ENSG00000171757.17	LRRC34	260.833	0.673177	0.199824	3.36886	0.000754805	0.0266353
ENSG00000259877.3	ZNF778-DT	117.5	0.873789	0.259529	3.36682	0.000760394	0.0267787
ENSG00000131435.13	PDLIM4	760.5	-0.500791	0.148894	-3.36341	0.000769859	0.0270529
ENSG00000139132.16	FGD4	739.667	0.543874	0.161727	3.36291	0.000771264	0.0270529
ENSG00000173320.12	STOX2	959.833	0.516796	0.154123	3.35315	0.000798986	0.0279693
ENSG00000185818.8	NAT8L	524.833	0.516842	0.154162	3.35258	0.000800612	0.0279704
ENSG00000159842.16	ABR	771.333	0.537054	0.160526	3.34558	0.000821108	0.028573
ENSG00000099994.11	SUSD2	66.1667	-1.06587	0.318592	-3.34558	0.00082112	0.028573
ENSG00000251247.12	ZNF345	196.167	0.689599	0.206257	3.3434	0.000827589	0.0287411
ENSG00000175445.17	LPL	410.833	0.560578	0.167769	3.34138	0.00083364	0.028894
ENSG00000117020.19	AKT3	729.833	-0.572914	0.171549	-3.33964	0.00083886	0.0290176
ENSG00000100994.12	PYGB	2216.67	0.436837	0.130871	3.33791	0.000844096	0.0291333
ENSG00000114739.14	ACVR2B	3205.17	0.484318	0.145116	3.33744	0.000845526	0.0291333
ENSG00000234456.10	MAGI2-AS3	1416	0.433091	0.129812	3.33629	0.000849056	0.0291975
ENSG00000135414.10	GDF11	1213	0.483853	0.145076	3.33516	0.000852506	0.0292588
ENSG00000233381.4	AK4P3	280	0.634169	0.190321	3.33211	0.000861912	0.0295239
ENSG00000082684.16	SEMA5B	31	-1.55425	0.467273	-3.32622	0.000880339	0.0300963
ENSG00000174482.11	LINGO2	281.5	0.627297	0.18882	3.3222	0.000893114	0.0304736
ENSG00000196814.15	MVB12B	846.5	0.52988	0.15969	3.31817	0.000906082	0.0308223
ENSG00000099942.13	CRKL	4119.5	-0.407278	0.122757	-3.31777	0.000907399	0.0308223
ENSG00000156298.13	TSPAN7	496.5	-0.565734	0.170536	-3.3174	0.000908607	0.0308223
ENSG00000120915.14	EPHX2	242.167	0.641657	0.193527	3.31559	0.000914507	0.0309626
ENSG00000087116.17	ADAMTS2	1091.5	0.530944	0.160197	3.31431	0.00091869	0.0310443
ENSG00000049540.19	ELN	215.833	-0.6765	0.204218	-3.31264	0.000924199	0.0311704
ENSG00000279137.1	ENSG00000279137	41.8333	-1.33117	0.402043	-3.31102	0.000929561	0.0312911
ENSG00000089220.5	PEBP1	5872.67	-0.419657	0.126818	-3.30912	0.000935892	0.0313994
ENSG00000163249.13	CCNYL1	270	-0.619317	0.187162	-3.30898	0.000936359	0.0313994
ENSG00000011028.14	MRC2	1215.83	-0.544303	0.164643	-3.30596	0.000946505	0.031679
ENSG00000169692.13	AGPAT2	372.167	-0.580418	0.175634	-3.3047	0.000950779	0.0317428
ENSG00000163125.16	RPRD2	1805.67	0.413022	0.124994	3.30433	0.000952029	0.0317428
ENSG00000172379.22	ARNT2	1896	0.501737	0.151907	3.30293	0.000956814	0.0318418
ENSG00000180694.14	TMEM64	528.667	-0.523369	0.158647	-3.29895	0.000970459	0.0322347
ENSG00000181418.8	DDN	688	0.492255	0.149252	3.29814	0.000973275	0.0322571
ENSG00000274750.3	H3C6	76.6667	1.0856	0.3292	3.2977	0.000974812	0.0322571
ENSG00000109339.24	MAPK10	426.833	0.527654	0.16017	3.29433	0.00098656	0.0325843
ENSG00000198105.16	ZNF248	752.333	0.464214	0.140997	3.29237	0.000993475	0.0327214
ENSG00000167580.8	AQP2	25.1667	-1.99112	0.604819	-3.2921	0.00099444	0.0327214
ENSG00000008277.15	ADAM22	1241.83	0.457566	0.139017	3.29144	0.000996775	0.0327368
ENSG00000164418.22	GRIK2	538.5	0.557536	0.16956	3.28814	0.00100851	0.033003
ENSG00000185658.14	BRWD1	1389.17	0.475742	0.144686	3.2881	0.00100864	0.033003
ENSG00000159173.19	TNNI1	51.1667	-1.20559	0.366717	-3.28753	0.00101069	0.0330085
ENSG00000072110.16	ACTN1	3401.33	-0.462943	0.14085	-3.28678	0.00101339	0.0330351
ENSG00000125869.10	LAMP5	196	-0.670733	0.204457	-3.28055	0.00103605	0.0337109
ENSG00000093072.19	ADA2	348.667	0.710691	0.216705	3.27953	0.00103981	0.0337706
ENSG00000172262.12	ZNF131	1133	0.474915	0.144946	3.27648	0.00105108	0.0340737
ENSG00000164663.15	USP49	317.333	0.608899	0.185941	3.27469	0.00105778	0.0342277
ENSG00000114861.24	FOXP1	313.167	0.579092	0.177031	3.27114	0.00107115	0.034553
ENSG00000204628.12	RACK1	26755.5	0.41372	0.126482	3.27097	0.00107178	0.034553
ENSG00000168539.4	CHRM1	86.1667	-1.09428	0.334989	-3.26661	0.00108844	0.0350257
ENSG00000095713.14	CRTAC1	571.333	0.500132	0.153168	3.26525	0.00109369	0.0351303
ENSG00000165379.14	LRFN5	63.6667	1.0811	0.331368	3.26255	0.00110415	0.0354014
ENSG00000142552.8	RCN3	276.333	-0.629949	0.193581	-3.25418	0.00113719	0.0363943
ENSG00000110367.14	DDX6	2480.67	0.428346	0.131732	3.25166	0.00114733	0.0366519
ENSG00000091947.10	TMEM101	988.667	0.472966	0.145547	3.24957	0.00115581	0.0368557
ENSG00000106261.17	ZKSCAN1	1363.83	0.43208	0.133059	3.24728	0.00116512	0.037065
ENSG00000151748.15	SAV1	713.333	0.485598	0.149556	3.24692	0.0011666	0.037065
ENSG00000120696.9	KBTBD7	302.667	0.628525	0.193761	3.24381	0.0011794	0.0373955
ENSG00000129009.13	ISLR	29.5	-1.53324	0.472733	-3.24336	0.00118127	0.0373955
ENSG00000050767.18	COL23A1	164.167	-0.745605	0.23008	-3.24064	0.00119263	0.0376872
ENSG00000147604.14	RPL7	20810.7	0.406849	0.12561	3.23897	0.00119961	0.0377954
ENSG00000134294.14	SLC38A2	4449.17	0.37572	0.116006	3.23879	0.00120037	0.0377954
ENSG00000231345.3	BEND3P1	447.5	0.537812	0.166215	3.23564	0.0012137	0.0381467
ENSG00000147677.12	EIF3H	3903.83	0.428239	0.132414	3.2341	0.00122028	0.038285
ENSG00000198298.13	ZNF485	232.167	0.630061	0.194903	3.2327	0.00122627	0.0384042
ENSG00000070808.17	CAMK2A	227.333	-0.660021	0.204205	-3.23216	0.0012286	0.0384085
ENSG00000261143.1	ADAMTS7P3	74.8333	-1.00871	0.312189	-3.23108	0.00123325	0.0384718
ENSG00000184408.10	KCND2	43.5	1.36567	0.422719	3.23067	0.00123501	0.0384718
ENSG00000230699.2	ENSG00000230699	277.833	1.45817	0.451438	3.23005	0.00123767	0.0384863
ENSG00000172318.6	B3GALT1	207.833	0.650395	0.201586	3.2264	0.0012536	0.0388479
ENSG00000023516.9	AKAP11	1951.33	0.443283	0.137395	3.22634	0.00125382	0.0388479
ENSG00000196743.9	GM2A	419.333	0.547773	0.169807	3.22586	0.00125595	0.0388479
ENSG00000146592.17	CREB5	64	-1.13793	0.352858	-3.2249	0.00126018	0.0389101
ENSG00000197324.9	LRP10	308	-0.578816	0.179538	-3.22392	0.00126447	0.0389741
ENSG00000154556.20	SORBS2	237.167	0.627431	0.194711	3.22236	0.00127137	0.0391018
ENSG00000073849.16	ST6GAL1	954.667	0.440984	0.13688	3.22169	0.00127438	0.0391018
ENSG00000110931.19	CAMKK2	1617.67	0.440947	0.136877	3.22148	0.0012753	0.0391018
ENSG00000158528.12	PPP1R9A	448.667	0.59012	0.183362	3.21834	0.00128935	0.0394344
ENSG00000114853.15	ZBTB47	263.167	0.643357	0.199921	3.21805	0.00129065	0.0394344
ENSG00000188643.11	S100A16	44.1667	-1.29368	0.40247	-3.21434	0.00130746	0.0398642
ENSG00000165732.14	DDX21	6423.5	-0.382144	0.118902	-3.21394	0.00130926	0.0398642
ENSG00000022355.18	GABRA1	33.3333	1.42052	0.442697	3.20879	0.00133294	0.040515
ENSG00000127995.17	CASD1	1366.33	0.427371	0.133232	3.20773	0.00133788	0.0405593
ENSG00000104408.11	EIF3E	8304.33	0.418294	0.130412	3.20748	0.00133903	0.0405593
ENSG00000134762.17	DSC3	823.167	0.481776	0.15026	3.20629	0.00134459	0.0406576
ENSG00000163071.11	SPATA18	155.667	0.711466	0.222534	3.19711	0.00138814	0.0419022
ENSG00000130147.16	SH3BP4	569.833	-0.495992	0.155515	-3.18935	0.00142594	0.0429692
ENSG00000175548.9	ALG10B	1289.5	0.431162	0.135264	3.18757	0.00143475	0.0431607
ENSG00000165832.6	TRUB1	1128.67	0.439755	0.138246	3.18097	0.00146785	0.0440808
ENSG00000204371.12	EHMT2	1643	0.416703	0.131048	3.17977	0.0014739	0.0441867
ENSG00000092929.13	UNC13D	426.5	-0.567552	0.179	-3.17069	0.00152077	0.0455142
ENSG00000196428.13	TSC22D2	1092.5	-0.455214	0.143605	-3.1699	0.00152492	0.0455605
ENSG00000145632.15	PLK2	704.5	0.593322	0.187239	3.16879	0.00153074	0.0456566
ENSG00000229043.3	ZFAND2A-DT	150.833	0.749235	0.236572	3.16705	0.00153995	0.0457868
ENSG00000119283.16	TRIM67	512.333	0.519966	0.164184	3.16698	0.00154032	0.0457868
ENSG00000189180.16	ZNF33A	1508.5	0.441062	0.139387	3.16429	0.00155464	0.046134
ENSG00000173404.5	INSM1	199.5	-0.653264	0.206571	-3.16242	0.00156462	0.0463519
ENSG00000169684.13	CHRNA5	1216.83	-0.429614	0.135892	-3.16143	0.00156994	0.0464312
ENSG00000049239.13	H6PD	90.3333	0.874781	0.277159	3.15624	0.00159817	0.0471864
ENSG00000105856.14	HBP1	275.167	0.593964	0.188426	3.15223	0.00162027	0.0477583
ENSG00000031081.11	ARHGAP31	153	-0.740082	0.234908	-3.15052	0.00162981	0.0479592
ENSG00000179241.13	LDLRAD3	1777.67	0.425743	0.135182	3.1494	0.00163606	0.0480624
ENSG00000189308.11	LIN54	662	-0.457561	0.145326	-3.14852	0.001641	0.0481268
ENSG00000164742.16	ADCY1	1772.83	0.471044	0.14978	3.1449	0.00166146	0.0486117
ENSG00000198498.10	TMA16	747.333	0.450846	0.143371	3.14461	0.00166307	0.0486117
ENSG00000076706.17	MCAM	253.333	-0.693972	0.220848	-3.1423	0.00167627	0.0487294
ENSG00000182379.10	NXPH4	51.3333	-1.24203	0.395308	-3.14192	0.00167845	0.0487294
ENSG00000143390.18	RFX5	1973	0.408568	0.130039	3.14189	0.0016786	0.0487294
ENSG00000113532.13	ST8SIA4	59.3333	1.12644	0.358562	3.14155	0.00168056	0.0487294
ENSG00000111652.10	COPS7A	1456	-0.403007	0.128286	-3.14147	0.001681	0.0487294
ENSG00000128709.13	HOXD9	476.167	0.536183	0.170744	3.14027	0.0016879	0.0488487
ENSG00000159111.13	MRPL10	1381	0.425236	0.135453	3.13937	0.0016931	0.0488767
ENSG00000133639.6	BTG1	531.5	0.491669	0.156625	3.13914	0.00169444	0.0488767
ENSG00000112144.16	CILK1	934.5	0.45319	0.144481	3.13669	0.00170868	0.0492066
ENSG00000092847.14	AGO1	2376.83	0.431455	0.137577	3.13609	0.00171214	0.0492185
ENSG00000164463.12	CREBRF	157.5	0.790584	0.252127	3.13566	0.00171471	0.0492185
ENSG00000165140.12	FBP1	16	-2.09807	0.669342	-3.13453	0.00172132	0.0493277
ENSG00000116857.17	TMEM9	2972	0.397392	0.126844	3.13292	0.00173079	0.0495182
ENSG00000140836.17	ZFHX3	820	0.498023	0.159067	3.1309	0.0017427	0.0497776
ENSG00000137575.12	SDCBP	1036.67	-0.421349	0.134612	-3.1301	0.00174746	0.0498226
ENSG00000206195.11	DUXAP8	1363.17	0.419024	0.133887	3.12968	0.00174995	0.0498226
ENSG00000166448.15	TMEM130	719.833	0.511173	0.163393	3.12849	0.00175705	0.0499436
ENSG00000104343.21	UBE2W	434.667	-0.5618	0.179728	-3.12583	0.00177303	0.0503161
ENSG00000175054.16	ATR	1342.17	0.411419	0.13175	3.12271	0.00179192	0.05076
ENSG00000156170.14	NDUFAF6	685.333	0.447167	0.143217	3.1223	0.00179446	0.05076
ENSG00000127928.13	GNGT1	181.5	-0.67025	0.214767	-3.12083	0.00180345	0.0509321
ENSG00000188338.15	SLC38A3	117.167	-0.781358	0.250508	-3.1191	0.00181404	0.0511489
ENSG00000116747.13	RO60	1256.17	-0.426101	0.136867	-3.11325	0.00185038	0.05209
ENSG00000151718.16	WWC2	761	-0.480625	0.154446	-3.11193	0.00185869	0.05224
ENSG00000157224.16	CLDN12	1855.33	0.410718	0.132049	3.11036	0.00186861	0.0524348
ENSG00000110713.18	NUP98	1733.33	-0.402073	0.129315	-3.10925	0.00187565	0.052548
ENSG00000089009.16	RPL6	28563.8	0.385228	0.123949	3.10795	0.00188387	0.0526657
ENSG00000101224.18	CDC25B	2387.67	-0.420948	0.135456	-3.10764	0.00188585	0.0526657
ENSG00000175643.10	RMI2	489.667	0.51323	0.165193	3.10685	0.00189092	0.0527233
ENSG00000138814.17	PPP3CA	1124.17	-0.441419	0.142143	-3.10547	0.00189977	0.0528859
ENSG00000122406.14	RPL5	21761.3	0.403852	0.130112	3.10389	0.00190997	0.0530857
ENSG00000178695.6	KCTD12	2226.67	0.402536	0.129857	3.09985	0.00193622	0.05373
ENSG00000106991.14	ENG	73.1667	-1.01657	0.328189	-3.09752	0.00195144	0.054067
ENSG00000063177.13	RPL18	14981.2	0.397181	0.128404	3.09322	0.00198	0.054769
ENSG00000095203.15	EPB41L4B	96.8333	-0.849705	0.274761	-3.09253	0.00198459	0.054769
ENSG00000123213.23	NLN	1826	0.418142	0.135221	3.0923	0.00198615	0.054769
ENSG00000146938.16	NLGN4X	703.333	0.447831	0.144949	3.08957	0.00200448	0.0551878
ENSG00000166821.9	PEX11A	60	1.02541	0.332018	3.08841	0.0020123	0.0553161
ENSG00000113369.9	ARRDC3	791	0.449742	0.145655	3.08771	0.00201705	0.0553599
ENSG00000083845.9	RPS5	16974.5	0.383684	0.124327	3.08608	0.00202813	0.0555771
ENSG00000007062.12	PROM1	43.8333	-1.19412	0.387378	-3.08256	0.00205226	0.0561507
ENSG00000135451.13	TROAP	1098.67	-0.412119	0.13376	-3.08104	0.00206282	0.0563516
ENSG00000171791.14	BCL2	714	0.54624	0.177394	3.07924	0.0020753	0.0566014
ENSG00000021645.20	NRXN3	104.833	-0.841134	0.273203	-3.07879	0.00207842	0.0566014
ENSG00000125966.10	MMP24	949	0.457769	0.148779	3.07685	0.00209201	0.0568578
ENSG00000215012.9	RTL10	983	0.47208	0.153446	3.07652	0.00209432	0.0568578
ENSG00000196923.14	PDLIM7	1115.33	-0.498687	0.162131	-3.07584	0.00209913	0.0569004
ENSG00000197566.10	ZNF624	139.667	0.742041	0.241361	3.0744	0.00210924	0.0570862
ENSG00000196172.9	ZNF681	313	0.538977	0.175464	3.07173	0.00212821	0.0575108
ENSG00000161558.11	TMEM143	164.333	0.677678	0.220756	3.06981	0.00214195	0.0577932
ENSG00000175893.12	ZDHHC21	831.167	0.439553	0.14332	3.06693	0.00216273	0.058264
ENSG00000134874.18	DZIP1	1873.83	0.405055	0.132206	3.06382	0.00218529	0.0587816
ENSG00000151929.10	BAG3	1279.67	-0.461968	0.150946	-3.06049	0.00220977	0.059349
ENSG00000160789.24	LMNA	1676.33	-0.408143	0.133495	-3.05737	0.00223286	0.0597976
ENSG00000268858.2	ENSG00000268858	168.167	0.67402	0.220488	3.05694	0.00223608	0.0597976
ENSG00000122584.13	NXPH1	593.667	0.451819	0.147805	3.05686	0.0022367	0.0597976
ENSG00000118482.12	PHF3	1947.33	0.434642	0.142275	3.05493	0.0022511	0.0600909
ENSG00000128271.22	ADORA2A	74.5	-1.02081	0.334449	-3.05223	0.0022715	0.0605435
ENSG00000117153.16	KLHL12	781	0.431343	0.141368	3.05121	0.00227923	0.0606025
ENSG00000026950.17	BTN3A1	198.333	0.64868	0.212611	3.05102	0.00228063	0.0606025
ENSG00000131943.20	C19orf12	722.667	0.466384	0.153021	3.04785	0.00230484	0.0611531
ENSG00000124596.17	OARD1	655.667	0.448619	0.147217	3.04733	0.00230886	0.0611673
ENSG00000012822.16	CALCOCO1	814	0.459883	0.150966	3.04627	0.00231701	0.0612907
ENSG00000137955.16	RABGGTB	1177.83	-0.408791	0.134296	-3.04395	0.00233494	0.0616719
ENSG00000169862.20	CTNND2	537.833	0.473711	0.155787	3.04076	0.00235986	0.0622363
ENSG00000168393.13	DTYMK	976.667	-0.436275	0.14353	-3.03961	0.00236884	0.0623796
ENSG00000117614.10	SYF2	576.333	0.479859	0.157924	3.03855	0.00237722	0.0625063
ENSG00000176884.16	GRIN1	2343.33	0.420761	0.138513	3.03771	0.00238382	0.0625861
ENSG00000106682.16	EIF4H	8465.33	-0.381652	0.125662	-3.03712	0.00238854	0.0626161
ENSG00000184922.15	FMNL1	197.333	-0.649034	0.213737	-3.03661	0.00239257	0.0626282
ENSG00000197448.14	GSTK1	890	0.478109	0.157521	3.03521	0.00240366	0.0628247
ENSG00000124194.17	GDAP1L1	1473.5	0.464333	0.153027	3.03432	0.00241079	0.0628289
ENSG00000104427.12	ZC2HC1A	561.833	0.477072	0.157227	3.0343	0.00241098	0.0628289
ENSG00000198826.11	ARHGAP11A	419.167	-0.503463	0.165956	-3.03371	0.00241567	0.0628577
ENSG00000168824.15	NSG1	530.833	-0.520534	0.171687	-3.03188	0.00243032	0.0631451
ENSG00000135541.22	AHI1	503	0.515174	0.169993	3.03057	0.00244093	0.0633269
ENSG00000174748.22	RPL15	23252.7	0.382368	0.126192	3.03005	0.00244513	0.0633423
ENSG00000151445.16	VIPAS39	506.167	0.467377	0.154378	3.02748	0.00246599	0.0637883
ENSG00000184216.15	IRAK1	3157.33	0.395793	0.130802	3.0259	0.00247894	0.0640016
ENSG00000162374.18	ELAVL4	1796	0.43639	0.144233	3.02558	0.00248153	0.0640016
ENSG00000111653.20	ING4	610	0.480351	0.158885	3.02327	0.00250059	0.0643984
ENSG00000184678.11	H2BC21	211.167	0.680244	0.22512	3.0217	0.0025136	0.0646385
ENSG00000167526.14	RPL13	25539	0.399225	0.132195	3.01997	0.002528	0.0649138
ENSG00000250337.9	PURPL	253.167	0.730851	0.242093	3.01888	0.00253707	0.0650514
ENSG00000178965.14	ERICH3	94.8333	0.839822	0.278486	3.01567	0.00256415	0.0656497
ENSG00000001617.12	SEMA3F	770.333	-0.458413	0.1521	-3.01389	0.0025792	0.0658255
ENSG00000161267.12	BDH1	345.167	0.606985	0.201444	3.01318	0.00258528	0.0658255
ENSG00000174606.14	ANGEL2	2232.83	0.397898	0.13206	3.01302	0.00258665	0.0658255
ENSG00000100167.21	SEPTIN3	3598.5	0.382224	0.126904	3.01192	0.00259601	0.0658255
ENSG00000164237.9	CMBL	802.167	0.439437	0.145912	3.01166	0.00259825	0.0658255
ENSG00000140795.13	MYLK3	66	-1.13934	0.378327	-3.01151	0.00259955	0.0658255
ENSG00000074657.14	ZNF532	2633.33	0.424048	0.140812	3.01145	0.00260005	0.0658255
ENSG00000115268.10	RPS15	18004.8	0.373564	0.124059	3.01117	0.00260246	0.0658255
ENSG00000135824.13	RGS8	49.1667	-1.14379	0.379884	-3.01089	0.0026048	0.0658255
ENSG00000114779.20	ABHD14B	352.167	0.572509	0.190442	3.00621	0.00264528	0.0666921
ENSG00000247796.3	MOCS2-DT	80	0.912516	0.303576	3.00589	0.00264805	0.0666921
ENSG00000182362.14	YBEY	277.167	0.553958	0.184308	3.00561	0.0026505	0.0666921
ENSG00000077348.10	EXOSC5	1360	0.410128	0.136804	2.99792	0.00271825	0.068299
ENSG00000115840.14	SLC25A12	414.833	-0.522244	0.174314	-2.99599	0.00273552	0.0686097
ENSG00000169504.15	CLIC4	5776.5	-0.376126	0.125557	-2.99567	0.00273844	0.0686097
ENSG00000168772.12	CXXC4	369.5	0.507878	0.169642	2.99383	0.00275504	0.068927
ENSG00000183023.18	SLC8A1	901.5	0.461031	0.154089	2.99199	0.00277166	0.0692441
ENSG00000160014.17	CALM3	9096	-0.353542	0.118196	-2.99115	0.00277927	0.0693356
ENSG00000143222.12	UFC1	1657	0.405751	0.135736	2.98926	0.00279653	0.069667
ENSG00000232892.1	RGS5-AS1	115.333	-0.752637	0.251945	-2.98731	0.00281445	0.0699965
ENSG00000084636.18	COL16A1	60.5	-1.01379	0.339407	-2.98695	0.00281774	0.0699965
ENSG00000109171.15	SLAIN2	1172.67	-0.447705	0.149921	-2.98627	0.00282401	0.0700057
ENSG00000174738.13	NR1D2	1819.17	0.397247	0.133042	2.98588	0.00282765	0.0700057
ENSG00000152990.14	ADGRA3	3265.17	0.371489	0.124426	2.98562	0.00283009	0.0700057
ENSG00000171877.21	FRMD5	173.667	0.681285	0.228236	2.98501	0.00283573	0.0700465
ENSG00000043143.22	JADE2	209.833	0.610794	0.204661	2.98442	0.00284121	0.0700831
ENSG00000212978.6	C2orf74-DT	129.167	0.731916	0.245352	2.98312	0.00285326	0.0702816
ENSG00000236289.4	GACAT3	149.833	-0.73382	0.246134	-2.98138	0.00286956	0.0705839
ENSG00000233276.8	GPX1	2029.17	0.375743	0.126073	2.98035	0.00287917	0.070721
ENSG00000105640.13	RPL18A	20560	0.377249	0.126762	2.97605	0.00291988	0.0716208
ENSG00000107984.10	DKK1	569.167	-0.491376	0.165136	-2.97558	0.00292436	0.0716304
ENSG00000165102.15	HGSNAT	529.833	0.575122	0.193422	2.9734	0.00294524	0.0720414
ENSG00000008988.11	RPS20	9350.33	0.36604	0.123184	2.97148	0.00296367	0.0723912
ENSG00000038274.18	MAT2B	832.833	0.481064	0.162018	2.96921	0.0029857	0.0728278
ENSG00000176014.13	TUBB6	944.167	-0.468954	0.158107	-2.96607	0.00301636	0.0734736
ENSG00000148303.17	RPL7A	34645.7	0.385012	0.129826	2.9656	0.0030209	0.0734821
ENSG00000131634.14	TMEM204	54.5	-1.12985	0.3811	-2.9647	0.00302978	0.073596
ENSG00000173295.10	FAM86B3P	85.8333	0.866186	0.292516	2.96116	0.00306487	0.0743454
ENSG00000174996.12	KLC2	886	-0.419338	0.141715	-2.95903	0.00308614	0.0746442
ENSG00000100034.14	PPM1F	1163.67	0.449454	0.15191	2.95868	0.00308959	0.0746442
ENSG00000160321.16	ZNF208	110.167	-0.815479	0.275626	-2.95864	0.00308996	0.0746442
ENSG00000161714.12	PLCD3	424.333	-0.503189	0.170128	-2.95771	0.00309936	0.0747682
ENSG00000120334.16	CENPL	581	-0.484226	0.163743	-2.95724	0.00310409	0.0747795
ENSG00000167767.14	KRT80	14.3333	-2.25842	0.764109	-2.95563	0.00312034	0.0750449
ENSG00000186487.21	MYT1L	258.333	0.645927	0.218575	2.95517	0.00312497	0.0750449
ENSG00000142937.12	RPS8	22028.2	0.370047	0.125233	2.95488	0.00312794	0.0750449
ENSG00000269343.9	ZNF587B	462.833	0.469608	0.158965	2.95416	0.00313526	0.0751177
ENSG00000221923.9	ZNF880	342.667	-0.531748	0.180202	-2.95084	0.00316911	0.0757421
ENSG00000185339.10	TCN2	144.833	0.681106	0.230824	2.95076	0.00316996	0.0757421
ENSG00000108984.15	MAP2K6	565.5	0.444482	0.150664	2.95015	0.00317617	0.0757872
ENSG00000133606.11	MKRN1	2157.67	0.393389	0.133367	2.94967	0.00318112	0.0758023
ENSG00000157064.11	NMNAT2	5225	0.400682	0.135917	2.948	0.00319834	0.0761092
ENSG00000144596.13	GRIP2	352.333	0.505672	0.171658	2.9458	0.0032212	0.0765493
ENSG00000164929.17	BAALC	117	-0.739571	0.251265	-2.94339	0.00324635	0.0770426
ENSG00000138606.20	SHF	1109.33	-0.451473	0.153438	-2.94239	0.00325693	0.0771893
ENSG00000276291.7	FRG1HP	336.5	0.520634	0.17714	2.93912	0.00329149	0.0779031
ENSG00000174600.14	CMKLR1	8.83333	-2.70604	0.92119	-2.93755	0.00330821	0.0781931
ENSG00000123427.17	EEF1AKMT3	124.5	0.766271	0.260957	2.93639	0.00332052	0.0783785
ENSG00000182199.11	SHMT2	3049.83	-0.443996	0.151265	-2.93522	0.00333308	0.0785692
ENSG00000255690.3	TRIL	317.5	0.516626	0.176051	2.93453	0.00334054	0.0786395
ENSG00000109794.14	FAM149A	106	0.790134	0.269498	2.93188	0.00336922	0.0792082
ENSG00000169418.10	NPR1	39.5	-1.18841	0.405409	-2.93139	0.00337454	0.0792271
ENSG00000237125.13	HAND2-AS1	11274.2	0.426461	0.145655	2.92788	0.00341276	0.0800175
ENSG00000165406.16	MARCHF8	186.667	0.673572	0.230134	2.92687	0.00342394	0.0801724
ENSG00000105516.11	DBP	253.333	0.551355	0.188453	2.9257	0.00343686	0.080358
ENSG00000116205.14	TCEANC2	424.667	0.498799	0.170511	2.92532	0.00344103	0.080358
ENSG00000268043.9	NBPF12	343.667	0.530349	0.181392	2.92377	0.00345824	0.0806044
ENSG00000197380.11	DACT3	296.667	-0.607099	0.207659	-2.92354	0.00346078	0.0806044
ENSG00000119866.22	BCL11A	511.833	0.466207	0.159501	2.92291	0.00346774	0.0806595
ENSG00000140451.13	PIF1	432.5	-0.588472	0.20143	-2.92147	0.00348378	0.0809253
ENSG00000141642.9	ELAC1	94.8333	0.805349	0.275894	2.91906	0.00351092	0.0813883
ENSG00000147162.15	OGT	4789.67	0.420847	0.144181	2.91887	0.003513	0.0813883
ENSG00000272711.1	HK2-DT	139.5	0.681924	0.233663	2.91841	0.00351825	0.0814024
ENSG00000101493.11	ZNF516	1204	0.424826	0.145608	2.91759	0.00352743	0.0815072
ENSG00000283491.1	ENSG00000283491	23	1.6993	0.58255	2.917	0.0035341	0.0815541
ENSG00000107833.11	NPM3	695.333	0.423428	0.1452	2.91617	0.00354359	0.0816657
ENSG00000164758.7	MED30	181.333	0.622638	0.213657	2.9142	0.00356606	0.0820073
ENSG00000204219.11	TCEA3	618.333	-0.449931	0.154401	-2.91405	0.00356777	0.0820073
ENSG00000186642.16	PDE2A	1207.5	0.425687	0.146126	2.91315	0.00357801	0.082135
ENSG00000149474.15	KAT14	515.333	0.453986	0.155871	2.91258	0.00358459	0.0821785
ENSG00000155111.15	CDK19	632.5	0.455478	0.15641	2.91208	0.00359035	0.0821869
ENSG00000174628.17	IQCK	73.8333	0.903333	0.310239	2.91173	0.00359433	0.0821869
ENSG00000101189.7	MRGBP	759.833	0.428161	0.147081	2.91105	0.00360215	0.0822585
ENSG00000127863.16	TNFRSF19	257	-0.554062	0.190362	-2.91056	0.00360779	0.0822772
ENSG00000274588.2	DGKK	199.5	-0.644532	0.221476	-2.91017	0.00361235	0.0822772
ENSG00000114648.12	KLHL18	599.167	-0.472998	0.162588	-2.90918	0.00362384	0.0824317
ENSG00000140988.16	RPS2	51202.2	0.348777	0.119924	2.90831	0.00363382	0.0825518
ENSG00000182004.13	SNRPE	1718	-0.369033	0.126947	-2.90699	0.00364923	0.0827946
ENSG00000089775.12	ZBTB25	354.833	0.507326	0.174575	2.90607	0.00365999	0.0828861
ENSG00000132182.13	NUP210	5811.67	0.357168	0.122929	2.90547	0.00366699	0.0828861
ENSG00000111731.13	C2CD5	2210.5	0.379995	0.130788	2.90543	0.00366744	0.0828861
ENSG00000197471.12	SPN	13.8333	-2.16656	0.746684	-2.90157	0.00371298	0.0836571
ENSG00000016391.11	CHDH	280	0.536083	0.184845	2.90018	0.00372943	0.0836571
ENSG00000179364.15	PACS2	372.333	0.576687	0.198862	2.89994	0.00373236	0.0836571
ENSG00000136425.14	CIB2	519.5	-0.471283	0.162515	-2.89993	0.00373249	0.0836571
ENSG00000102466.16	FGF14	107.667	0.752927	0.25965	2.89977	0.00373433	0.0836571
ENSG00000155974.14	GRIP1	334.5	0.509063	0.175588	2.89919	0.00374131	0.0836571
ENSG00000176438.13	SYNE3	153.833	-0.687842	0.237255	-2.89917	0.00374149	0.0836571
ENSG00000125124.14	BBS2	256.667	0.539975	0.186267	2.89893	0.00374438	0.0836571
ENSG00000150760.13	DOCK1	965.333	0.442851	0.152764	2.89892	0.00374449	0.0836571
ENSG00000145604.17	SKP2	3593.33	0.355379	0.122645	2.89762	0.00376001	0.0838969
ENSG00000054179.12	ENTPD2	13.6667	-2.32115	0.801803	-2.89491	0.00379264	0.0845175
ENSG00000132846.6	ZBED3	334.167	0.534411	0.184676	2.89378	0.00380629	0.0847141
ENSG00000091986.16	CCDC80	261	-0.56343	0.194909	-2.89073	0.00384348	0.0853268
ENSG00000213918.11	DNASE1	281.333	0.523836	0.181213	2.89072	0.00384355	0.0853268
ENSG00000142207.7	URB1	1693.33	0.367516	0.127173	2.88989	0.00385381	0.0854464
ENSG00000078674.19	PCM1	4409	0.36486	0.12634	2.88792	0.00387804	0.0858752
ENSG00000148357.18	HMCN2	349	-0.538322	0.186438	-2.88741	0.00388428	0.0859047
ENSG00000137571.11	SLCO5A1	519.333	0.483382	0.16751	2.88569	0.00390558	0.0862391
ENSG00000153317.15	ASAP1	3035.5	0.366915	0.127163	2.88539	0.00390923	0.0862391
ENSG00000170873.19	MTSS1	267.167	-0.551046	0.191037	-2.8845	0.00392032	0.0863752
ENSG00000225377.6	NRSN2-AS1	189.333	0.613773	0.212813	2.8841	0.0039254	0.0863784
ENSG00000156508.19	EEF1A1	168114	0.354756	0.123024	2.88363	0.00393122	0.0863982
ENSG00000197808.13	ZNF461	144.5	0.679972	0.235874	2.88278	0.00394188	0.0865004
ENSG00000232573.1	RPL3P4	88.3333	0.871374	0.302301	2.88247	0.00394574	0.0865004
ENSG00000240204.3	SMKR1	39.6667	1.18866	0.412609	2.88084	0.00396611	0.0868385
ENSG00000156650.14	KAT6B	1021.17	0.450173	0.156519	2.87616	0.00402548	0.0879908
ENSG00000174684.7	B4GAT1	635.833	0.423926	0.147411	2.87581	0.00402995	0.0879908
ENSG00000148158.17	SNX30	351.167	0.514756	0.179014	2.87551	0.00403379	0.0879908
ENSG00000240342.3	RPS2P5	6447.33	0.362801	0.126258	2.87348	0.00405974	0.0884252
ENSG00000163110.15	PDLIM5	698.5	-0.424943	0.147905	-2.87309	0.00406481	0.0884252
ENSG00000046653.15	GPM6B	374.333	0.48787	0.169825	2.87278	0.00406883	0.0884252
ENSG00000186918.14	ZNF395	688	0.436189	0.151875	2.87203	0.0040784	0.0885236
ENSG00000129103.19	SUMF2	2323	0.403193	0.140451	2.87071	0.00409552	0.0887852
ENSG00000173230.17	GOLGB1	1607.17	0.435317	0.151677	2.87003	0.00410437	0.0888672
ENSG00000138764.15	CCNG2	613.167	0.48782	0.170221	2.86581	0.00415945	0.0899079
ENSG00000139737.22	SLAIN1	491.5	0.469139	0.163716	2.86556	0.00416269	0.0899079
ENSG00000196659.10	TTC30B	115.5	0.719086	0.251054	2.86426	0.00417982	0.0901668
ENSG00000101333.19	PLCB4	663.333	0.448809	0.156727	2.86363	0.00418813	0.0902352
ENSG00000135090.14	TAOK3	513.5	0.446455	0.155931	2.86316	0.00419439	0.0902591
ENSG00000047346.13	FAM214A	455.833	0.483268	0.168856	2.86202	0.0042095	0.0904732
ENSG00000169760.18	NLGN1	458.667	0.509746	0.178172	2.86099	0.00422327	0.0906581
ENSG00000260032.2	NORAD	8457.67	0.340106	0.11892	2.85994	0.00423716	0.0908451
ENSG00000171988.20	JMJD1C	1500.5	0.406728	0.142303	2.85817	0.00426086	0.0912418
ENSG00000135778.12	NTPCR	1115.33	0.380992	0.133422	2.85553	0.00429645	0.0918917
ENSG00000171823.7	FBXL14	576.167	0.465962	0.16323	2.85463	0.0043087	0.0919271
ENSG00000197050.11	ZNF420	394.833	0.469603	0.164527	2.85426	0.00431375	0.0919271
ENSG00000100105.18	PATZ1	2498	0.43655	0.152947	2.85425	0.00431383	0.0919271
ENSG00000007541.17	PIGQ	635.5	0.456617	0.160023	2.85345	0.0043247	0.0920469
ENSG00000278535.5	DHRS11	77.5	0.852556	0.298933	2.85199	0.0043446	0.0922623
ENSG00000164627.18	KIF6	27.8333	1.36599	0.47897	2.85194	0.00434534	0.0922623
ENSG00000164323.15	CFAP97	1422	0.406339	0.142665	2.8482	0.00439667	0.0932392
ENSG00000103449.13	SALL1	300.167	-0.563471	0.197871	-2.84768	0.00440398	0.0932814
ENSG00000198399.16	ITSN2	637.833	-0.460167	0.161677	-2.84621	0.00442429	0.0935854
ENSG00000173442.13	EHBP1L1	173.333	-0.649025	0.228059	-2.84587	0.00442901	0.0935854
ENSG00000203805.11	PLPP4	66.1667	0.913667	0.321247	2.84412	0.00445338	0.0938886
ENSG00000197323.12	TRIM33	3263	0.360805	0.126888	2.8435	0.00446207	0.0938886
ENSG00000277156.1	TOMM40P1	105.167	0.75558	0.265731	2.8434	0.00446347	0.0938886
ENSG00000078246.17	TULP3	1129.83	0.376177	0.132311	2.84314	0.0044672	0.0938886
ENSG00000153574.9	RPIA	294.5	0.54232	0.190786	2.84255	0.00447543	0.0938886
ENSG00000136161.13	RCBTB2	240.5	0.549983	0.193483	2.84255	0.00447548	0.0938886
ENSG00000177675.9	CD163L1	143.833	-0.659213	0.232017	-2.84123	0.00449392	0.094163
ENSG00000131188.12	PRR7	483.167	0.476379	0.167751	2.8398	0.00451418	0.0944746
ENSG00000116151.14	MORN1	203.5	0.598058	0.210716	2.83821	0.00453671	0.0948329
ENSG00000135406.14	PRPH	1185.67	0.463813	0.163469	2.83732	0.00454947	0.0949864
ENSG00000166147.15	FBN1	610.5	0.452305	0.159445	2.83674	0.00455771	0.0950454
ENSG00000154027.19	AK5	200.5	0.59226	0.208845	2.83588	0.00456992	0.0951869
ENSG00000150995.21	ITPR1	1091.67	-0.406852	0.143536	-2.83449	0.00458982	0.0954041
ENSG00000113763.12	UNC5A	836.5	0.449284	0.158511	2.8344	0.00459124	0.0954041
ENSG00000172965.17	MIR4435-2HG	253.667	-0.550724	0.194508	-2.83137	0.00463487	0.0961968
ENSG00000083937.10	CHMP2B	571.333	0.422661	0.149331	2.83036	0.00464952	0.0963868
ENSG00000096093.16	EFHC1	394.5	0.526894	0.186194	2.82981	0.00465752	0.0964388
ENSG00000021574.13	SPAST	1604.5	0.402204	0.142194	2.82855	0.0046759	0.096644
ENSG00000008256.16	CYTH3	1588.67	-0.389059	0.137584	-2.8278	0.00468697	0.096644
ENSG00000134815.19	DHX34	1295	0.390263	0.138015	2.82769	0.00468856	0.096644
ENSG00000166342.19	NETO1	561.333	0.426142	0.150707	2.82762	0.00468948	0.096644
ENSG00000164038.16	SLC9B2	914.5	0.429293	0.151935	2.8255	0.00472067	0.096928
ENSG00000122591.13	FAM126A	719.833	-0.452808	0.160264	-2.8254	0.0047222	0.096928
ENSG00000137500.10	CCDC90B	612.167	0.420009	0.148658	2.82533	0.00472316	0.096928
ENSG00000148498.17	PARD3	1514.17	0.39274	0.139043	2.82459	0.00473404	0.096928
ENSG00000198947.18	DMD	239.667	0.567303	0.200853	2.82447	0.00473588	0.096928
ENSG00000135318.12	NT5E	70.3333	0.893263	0.316263	2.82443	0.00473642	0.096928
ENSG00000265519.1	ENSG00000265519	28.8333	-1.35565	0.480253	-2.82278	0.00476097	0.0973169
ENSG00000166619.15	BLCAP	802.333	0.482535	0.171013	2.82163	0.00477806	0.0975524
ENSG00000183856.11	IQGAP3	1013.67	-0.386272	0.136927	-2.82102	0.00478719	0.097589
ENSG00000243701.8	DUBR	253.667	0.609072	0.215925	2.82076	0.00479097	0.097589
ENSG00000253540.7	FAM86HP	115	0.756688	0.268399	2.81927	0.00481337	0.0979315
ENSG00000138180.16	CEP55	819.667	-0.398494	0.141462	-2.81696	0.00484806	0.0985228
ENSG00000186716.21	BCR	2419.83	0.386393	0.137205	2.81616	0.00486012	0.0986536
ENSG00000144677.15	CTDSPL	698.167	0.437462	0.155387	2.8153	0.0048731	0.0987528
ENSG00000238227.8	TMEM250	821	0.441113	0.156704	2.81495	0.00487848	0.0987528
ENSG00000035141.8	FAM136A	1155.33	0.406679	0.144483	2.81472	0.00488194	0.0987528
ENSG00000149925.22	ALDOA	267.667	-0.536203	0.190543	-2.81408	0.00489165	0.0987528
ENSG00000121060.19	TRIM25	782.833	0.399071	0.141817	2.81398	0.00489316	0.0987528
ENSG00000197308.9	GATA3-AS1	397.833	0.459846	0.163547	2.81171	0.00492784	0.0993385
ENSG00000104320.15	NBN	1506.5	0.371597	0.132208	2.8107	0.00494334	0.0995366
ENSG00000175087.10	PDIK1L	401	0.488226	0.173868	2.80803	0.00498457	0.100178
ENSG00000165449.12	SLC16A9	259.833	0.532275	0.189564	2.8079	0.00498661	0.100178
ENSG00000135486.19	HNRNPA1	37549	0.336128	0.119762	2.80664	0.00500607	0.100454
ENSG00000170889.14	RPS9	11100.2	0.34203	0.121891	2.80604	0.00501551	0.100528
ENSG00000131080.15	EDA2R	518.167	0.461357	0.16447	2.80511	0.00502988	0.100701
ENSG00000172985.11	SH3RF3	17.8333	-1.91356	0.68256	-2.80351	0.00505501	0.101089
ENSG00000205559.5	CHKB-DT	245.333	0.570662	0.203719	2.80122	0.00509094	0.101599
ENSG00000100353.18	EIF3D	7721.17	0.35571	0.126987	2.80115	0.00509214	0.101599
ENSG00000157911.11	PEX10	282.667	0.531397	0.189774	2.80015	0.00510789	0.101798
ENSG00000183798.5	EMILIN3	219.667	-0.608762	0.217443	-2.79964	0.00511601	0.101835
ENSG00000177042.16	TMEM80	208.833	0.573422	0.204845	2.7993	0.00512136	0.101835
ENSG00000248213.3	CICP16	73.5	0.864461	0.308962	2.79796	0.00514269	0.102099
ENSG00000143515.20	ATP8B2	2573.33	0.358435	0.128116	2.79773	0.00514627	0.102099
ENSG00000237954.7	ENSG00000237954	32.3333	-1.28478	0.459326	-2.79709	0.00515654	0.102187
ENSG00000183908.7	LRRC55	88.8333	-0.780419	0.27915	-2.7957	0.00517878	0.102512
ENSG00000171208.10	NETO2	2623.17	0.426061	0.15245	2.79476	0.00519389	0.102695
ENSG00000235142.12	LINC02532	10.8333	-2.33253	0.834967	-2.79356	0.00521317	0.102918
ENSG00000134717.18	BTF3L4	2067.17	0.357708	0.128058	2.79333	0.00521689	0.102918
ENSG00000076924.12	XAB2	1676	0.359771	0.128826	2.7927	0.00522704	0.103002
ENSG00000286389.2	ENSG00000286389	26.8333	-1.40259	0.502583	-2.79076	0.00525839	0.103504
ENSG00000091129.22	NRCAM	807.833	0.416828	0.149402	2.78998	0.00527109	0.103579
ENSG00000143756.12	FBXO28	1453.83	0.414837	0.148698	2.7898	0.00527403	0.103579
ENSG00000144283.23	PKP4	659.667	0.456083	0.163505	2.78942	0.00528029	0.103586
ENSG00000082482.14	KCNK2	114.5	0.719447	0.258039	2.78813	0.00530132	0.103779
ENSG00000177030.19	DEAF1	364.667	0.492285	0.176567	2.78809	0.00530196	0.103779
ENSG00000182628.13	SKA2	2729.17	-0.352841	0.126576	-2.78759	0.00531025	0.103816
ENSG00000145860.12	RNF145	3509.83	0.337273	0.121028	2.78673	0.00532431	0.103816
ENSG00000133243.10	BTBD2	1482.33	0.464473	0.166674	2.78672	0.00532441	0.103816
ENSG00000135679.27	MDM2	2541.33	0.354334	0.12716	2.78653	0.00532756	0.103816
ENSG00000138326.21	RPS24	18372.8	0.331285	0.118912	2.78597	0.00533674	0.10388
ENSG00000132881.12	CPLANE2	52.6667	0.97901	0.351503	2.78521	0.00534931	0.104009
ENSG00000032219.19	ARID4A	373.833	0.502789	0.180579	2.78432	0.00536402	0.10418
ENSG00000168813.17	ZNF507	1099	0.391316	0.140578	2.78363	0.00537547	0.104287
ENSG00000280202.1	ENSG00000280202	215.333	0.577138	0.207447	2.7821	0.00540088	0.104664
ENSG00000171303.8	KCNK3	2279.83	-0.455143	0.163633	-2.78149	0.00541097	0.104743
ENSG00000095002.15	MSH2	2659.5	-0.344188	0.12379	-2.78042	0.00542889	0.104974
ENSG00000056277.16	ZNF280C	376.833	0.496772	0.178697	2.77996	0.00543652	0.105006
ENSG00000178035.13	IMPDH2	4031.83	0.362946	0.130583	2.77943	0.00544547	0.105063
ENSG00000108306.13	FBXL20	737.333	0.418768	0.150727	2.77832	0.0054641	0.105307
ENSG00000159873.10	CCDC117	2111.17	0.35891	0.12921	2.77773	0.00547407	0.105383
ENSG00000177917.12	ARL6IP6	451.5	0.450863	0.162352	2.77706	0.00548522	0.105482
ENSG00000109099.16	PMP22	451.333	-0.488657	0.176042	-2.7758	0.00550666	0.105669
ENSG00000175390.15	EIF3F	2527.83	0.413978	0.14914	2.77578	0.00550699	0.105669
ENSG00000124523.17	SIRT5	166.667	0.617385	0.222748	2.77168	0.00557685	0.106893
ENSG00000081026.19	MAGI3	903.333	0.426377	0.153902	2.77044	0.00559806	0.107099
ENSG00000130595.19	TNNT3	11.3333	-2.17001	0.783303	-2.77034	0.00559982	0.107099
ENSG00000170542.6	SERPINB9	444.167	-0.44752	0.161593	-2.76943	0.00561542	0.107212
ENSG00000189319.14	FAM53B	1166.5	0.381698	0.137862	2.76869	0.00562815	0.107212
ENSG00000157985.20	AGAP1	1391.17	0.392504	0.141771	2.76858	0.00563008	0.107212
ENSG00000108298.12	RPL19	19443.5	0.348204	0.125781	2.76832	0.00563454	0.107212
ENSG00000027001.10	MIPEP	515.667	0.423574	0.153013	2.76822	0.00563632	0.107212
ENSG00000204525.18	HLA-C	72.6667	-0.845767	0.305577	-2.76777	0.00564417	0.107245
ENSG00000050165.19	DKK3	270.167	-0.514538	0.18612	-2.76456	0.00570005	0.10819
ENSG00000166707.12	ZCCHC18	147.333	0.696957	0.252197	2.76354	0.00571784	0.10841
ENSG00000152954.12	NRSN1	266.5	0.532886	0.192965	2.76157	0.00575239	0.108947
ENSG00000173406.16	DAB1	441.833	0.473732	0.171586	2.7609	0.00576429	0.109055
ENSG00000173826.15	KCNH6	79.3333	-0.854694	0.309661	-2.76009	0.00577846	0.109205
ENSG00000189266.13	PNRC2	3000.5	0.348081	0.126167	2.75889	0.00579984	0.109492
ENSG00000111912.20	NCOA7	367	0.478442	0.173608	2.75588	0.0058535	0.110386
ENSG00000116991.12	SIPA1L2	822.167	0.415603	0.150881	2.75451	0.00587793	0.110727
ENSG00000136141.15	LRCH1	702.667	0.396474	0.143984	2.75359	0.00589458	0.110922
ENSG00000101004.15	NINL	982.5	0.406356	0.147639	2.75236	0.00591669	0.111219
ENSG00000134265.13	NAPG	903	-0.394009	0.143204	-2.75138	0.00593445	0.111433
ENSG00000141753.7	IGFBP4	2104.67	-0.405112	0.147264	-2.75093	0.00594257	0.111466
ENSG00000124260.12	MAGEA10	1792.83	-0.362993	0.131982	-2.75033	0.00595359	0.111553
ENSG00000015475.19	BID	1732	0.371722	0.135184	2.74976	0.00596397	0.111629
ENSG00000165997.5	ARL5B	2620.5	0.356023	0.129493	2.74935	0.00597131	0.111647
ENSG00000111554.15	MDM1	272.667	0.500689	0.182169	2.74849	0.00598708	0.111823
ENSG00000166963.13	MAP1A	1981.33	0.390519	0.142118	2.74785	0.00599871	0.111871
ENSG00000203666.13	EFCAB2	430.667	0.463936	0.168848	2.74765	0.00600242	0.111871
ENSG00000233927.5	RPS28	8430.5	0.345296	0.125708	2.74681	0.00601785	0.111928
ENSG00000203880.13	PCMTD2	1142.83	0.385654	0.140402	2.74679	0.00601824	0.111928
ENSG00000185432.12	METTL7A	384	-0.491433	0.179002	-2.74541	0.00604356	0.112226
ENSG00000049860.14	HEXB	361.333	-0.493459	0.179752	-2.74522	0.00604709	0.112226
ENSG00000122484.9	RPAP2	460.5	0.527934	0.192355	2.74458	0.00605889	0.112258
ENSG00000164327.13	RICTOR	730	0.435016	0.158555	2.74363	0.00607633	0.112258
ENSG00000099250.18	NRP1	1700	0.367045	0.133783	2.7436	0.00607704	0.112258
ENSG00000103852.13	TTC23	214	0.541563	0.197407	2.74338	0.00608095	0.112258
ENSG00000135750.15	KCNK1	22.6667	1.47607	0.53809	2.74316	0.00608508	0.112258
ENSG00000129675.16	ARHGEF6	80.5	-0.834359	0.304172	-2.74305	0.00608718	0.112258
ENSG00000289234.2	ZNF496-DT	695.5	0.394982	0.144055	2.74188	0.00610879	0.112538
ENSG00000181904.9	C5orf24	2591.17	0.370973	0.135349	2.74086	0.00612787	0.112771
ENSG00000137171.15	KLC4	337.833	0.542328	0.198031	2.7386	0.00617013	0.113429
ENSG00000121297.8	TSHZ3	256.833	0.572544	0.209191	2.73694	0.00620132	0.113801
ENSG00000113161.17	HMGCR	3849.17	0.352815	0.128917	2.73676	0.00620481	0.113801
ENSG00000103351.13	CLUAP1	249	0.528024	0.193003	2.73583	0.00622226	0.113801
ENSG00000242125.3	SNHG3	956	-0.388307	0.141935	-2.73582	0.00622258	0.113801
ENSG00000090612.22	ZNF268	706.5	0.400352	0.146342	2.73573	0.00622427	0.113801
ENSG00000130787.14	HIP1R	216.833	-0.665198	0.243176	-2.73546	0.00622928	0.113801
ENSG00000196683.12	TOMM7	642.333	-0.451826	0.165267	-2.73391	0.00625863	0.114218
ENSG00000152137.8	HSPB8	48.1667	-1.15443	0.422342	-2.7334	0.00626845	0.114279
ENSG00000176273.15	SLC35G1	396.5	0.463031	0.169509	2.73159	0.00630286	0.114787
ENSG00000196323.14	ZBTB44	642.333	0.421852	0.154544	2.72965	0.00634017	0.115346
ENSG00000255112.3	CHMP1B	667.167	0.393292	0.144119	2.72894	0.00635383	0.115475
ENSG00000125354.24	SEPTIN6	1966	-0.354592	0.129967	-2.72831	0.00636592	0.115536
ENSG00000127914.19	AKAP9	1686.83	0.43236	0.158494	2.72793	0.00637325	0.115536
ENSG00000080839.12	RBL1	591.167	0.433998	0.159155	2.72689	0.00639337	0.115536
ENSG00000219481.11	NBPF1	1131.17	0.429694	0.157584	2.72677	0.00639578	0.115536
ENSG00000143324.14	XPR1	3463.33	0.360805	0.132321	2.72675	0.00639615	0.115536
ENSG00000093217.11	XYLB	464.833	0.437294	0.160373	2.72672	0.00639669	0.115536
ENSG00000102879.17	CORO1A	552	-0.49101	0.180244	-2.72414	0.00644688	0.116322
ENSG00000198755.11	RPL10A	10196.2	0.346722	0.127321	2.72321	0.00646515	0.116532
ENSG00000020181.18	ADGRA2	717	-0.411777	0.151285	-2.72187	0.00649133	0.116884
ENSG00000060237.19	WNK1	5571.67	0.354748	0.130374	2.721	0.00650839	0.117071
ENSG00000122026.11	RPL21	11833	0.341794	0.125634	2.72055	0.00651741	0.117113
ENSG00000172809.13	RPL38	4706.17	0.330544	0.121575	2.71886	0.00655068	0.11743
ENSG00000114331.16	ACAP2	1847.5	0.386164	0.142042	2.71866	0.00655475	0.11743
ENSG00000105329.11	TGFB1	1682	-0.381907	0.140477	-2.71864	0.00655512	0.11743
ENSG00000100596.8	SPTLC2	1381.83	0.381481	0.140389	2.71731	0.00658151	0.117782
ENSG00000185664.15	PMEL	82.1667	-0.94169	0.346738	-2.71586	0.00661048	0.11818
ENSG00000164620.9	RELL2	251.167	-0.520536	0.191754	-2.71461	0.00663543	0.118503
ENSG00000076554.16	TPD52	848.667	0.379866	0.139962	2.71407	0.0066462	0.118503
ENSG00000184661.14	CDCA2	775.333	-0.400738	0.147663	-2.71388	0.00665012	0.118503
ENSG00000198182.13	ZNF607	343.833	0.46171	0.170147	2.7136	0.00665557	0.118503
ENSG00000147679.12	UTP23	606.833	0.418062	0.154092	2.71308	0.00666614	0.118571
ENSG00000186815.13	TPCN1	654.167	0.497851	0.183531	2.71263	0.00667523	0.118612
ENSG00000006016.12	CRLF1	28.6667	-1.30444	0.480942	-2.71226	0.00668254	0.118622
ENSG00000154359.13	LONRF1	414	0.503315	0.185674	2.71075	0.00671315	0.118991
ENSG00000004766.17	VPS50	947.333	0.390746	0.144162	2.71047	0.00671884	0.118991
ENSG00000101040.20	ZMYND8	2084.67	0.33304	0.122894	2.70998	0.00672871	0.118991
ENSG00000122515.16	ZMIZ2	2056.5	0.368454	0.135966	2.70989	0.00673048	0.118991
ENSG00000225210.10	DUXAP9	200	0.547424	0.202046	2.7094	0.00674042	0.119047
ENSG00000144730.19	IL17RD	598	-0.485952	0.179455	-2.70794	0.00677026	0.119454
ENSG00000175274.19	TP53I11	3206.83	-0.365526	0.135003	-2.70754	0.00677842	0.119462
ENSG00000146674.16	IGFBP3	113.833	0.68236	0.252049	2.70725	0.00678435	0.119462
ENSG00000159840.16	ZYX	1635	-1.00112	0.369959	-2.70603	0.00680933	0.119781
ENSG00000143164.16	DCAF6	675.833	0.439607	0.162555	2.70436	0.00684355	0.120202
ENSG00000146243.14	IRAK1BP1	318.333	0.476166	0.176095	2.70402	0.00685054	0.120202
ENSG00000198000.12	NOL8	784.667	0.381402	0.14107	2.70364	0.00685842	0.120202
ENSG00000198435.4	NRARP	639.333	0.409799	0.151579	2.70353	0.00686065	0.120202
ENSG00000187626.9	ZKSCAN4	212.167	0.572017	0.211711	2.70188	0.00689492	0.12063
ENSG00000149654.11	CDH22	166.167	-0.62262	0.230484	-2.70136	0.00690562	0.12063
ENSG00000101109.13	STK4	2045.33	0.354427	0.131204	2.70136	0.00690572	0.12063
ENSG00000103381.12	CPPED1	223.333	0.535205	0.198223	2.70002	0.00693362	0.120997
ENSG00000108448.23	TRIM16L	152	0.64542	0.239131	2.69902	0.00695447	0.121196
ENSG00000282390.1	ENSG00000282390	43	-1.04984	0.389045	-2.69851	0.006965	0.121196
ENSG00000267100.2	ILF3-DT	536.667	0.425891	0.157827	2.69848	0.00696574	0.121196
ENSG00000132510.11	KDM6B	2125.83	0.427251	0.158376	2.69769	0.00698217	0.121361
ENSG00000120693.14	SMAD9	1680.17	0.406077	0.150571	2.69691	0.00699868	0.121528
ENSG00000140463.14	BBS4	444	0.44788	0.166094	2.69654	0.00700634	0.12154
ENSG00000132640.15	BTBD3	1559.83	0.396829	0.147187	2.69609	0.00701582	0.121584
ENSG00000090565.17	RAB11FIP3	472.333	0.462936	0.171845	2.69392	0.0070617	0.122259
ENSG00000130653.16	PNPLA7	133	0.733242	0.272309	2.69268	0.007088	0.122503
ENSG00000129235.11	TXNDC17	211.167	-0.545565	0.202634	-2.69237	0.00709465	0.122503
ENSG00000163818.20	LZTFL1	628.667	0.427458	0.158779	2.69216	0.00709902	0.122503
ENSG00000145743.18	FBXL17	480.667	0.440114	0.163493	2.69194	0.00710376	0.122503
ENSG00000121775.18	TMEM39B	467.333	0.422495	0.157032	2.69051	0.00713433	0.122909
ENSG00000184677.18	ZBTB40	1982.83	0.409465	0.152277	2.68896	0.00716759	0.123325
ENSG00000135999.12	EPC2	722.667	0.463344	0.172328	2.68873	0.0071725	0.123325
ENSG00000154162.15	CDH12	48.5	0.997416	0.37113	2.68751	0.00719874	0.123544
ENSG00000135333.15	EPHA7	322.333	0.474526	0.17659	2.68717	0.00720613	0.123544
ENSG00000108439.11	PNPO	425.5	0.49524	0.184309	2.68701	0.00720944	0.123544
ENSG00000063180.9	CA11	332.333	0.531169	0.197694	2.68683	0.00721345	0.123544
ENSG00000006468.14	ETV1	913	0.377728	0.140683	2.68496	0.00725377	0.124051
ENSG00000172340.15	SUCLG2	595.333	0.408512	0.152169	2.6846	0.00726174	0.124051
ENSG00000139239.7	RPL14P1	58	-0.90497	0.337112	-2.68448	0.00726425	0.124051
ENSG00000171130.19	ATP6V0E2	1517	0.349438	0.130201	2.68384	0.00727819	0.124062
ENSG00000176406.24	RIMS2	459.333	0.457765	0.170566	2.6838	0.00727907	0.124062
ENSG00000156103.16	MMP16	643.333	-0.450339	0.167873	-2.68263	0.00730462	0.124377
ENSG00000138660.12	AP1AR	754.833	0.396751	0.147934	2.68194	0.00731963	0.124512
ENSG00000139629.16	GALNT6	867.167	-0.433576	0.161711	-2.68117	0.00733655	0.124679
ENSG00000117154.12	IGSF21	79.3333	-0.792233	0.295558	-2.68047	0.00735196	0.124712
ENSG00000068976.14	PYGM	266.167	-0.55003	0.205202	-2.68043	0.00735272	0.124712
ENSG00000146281.6	PM20D2	1291	0.350424	0.130777	2.67956	0.00737199	0.124918
ENSG00000117643.15	MAN1C1	101.167	-0.707398	0.264089	-2.67864	0.00739221	0.125096
ENSG00000204815.10	ODAD4	60.8333	0.885768	0.330743	2.67811	0.00740378	0.125096
ENSG00000121749.16	TBC1D15	1286.83	0.357463	0.133481	2.67801	0.00740602	0.125096
ENSG00000189343.7	RPS2P46	1079	0.373071	0.139342	2.67737	0.0074202	0.125096
ENSG00000251369.10	ZNF550	368.333	0.449678	0.167998	2.67669	0.0074354	0.125096
ENSG00000188486.4	H2AX	1464	-0.393918	0.147167	-2.67668	0.00743565	0.125096
ENSG00000158458.21	NRG2	69	0.918819	0.343274	2.67663	0.00743663	0.125096
ENSG00000128694.12	OSGEPL1	206.167	0.554427	0.207146	2.6765	0.00743955	0.125096
ENSG00000140612.14	SEC11A	2070.5	0.357964	0.133788	2.67561	0.00745938	0.125247
ENSG00000073712.15	FERMT2	3371	-0.440027	0.164468	-2.67545	0.00746284	0.125247
ENSG00000145016.16	RUBCN	577.167	0.440205	0.16467	2.67326	0.00751179	0.125948
ENSG00000185070.12	FLRT2	210.5	-0.583051	0.218168	-2.67249	0.00752916	0.126119
ENSG00000206052.11	DOK6	309.5	0.482685	0.1808	2.66972	0.00759143	0.126923
ENSG00000144040.13	SFXN5	341.167	-0.485562	0.181878	-2.66971	0.00759163	0.126923
ENSG00000274727.1	ENSG00000274727	24	1.45082	0.543525	2.66928	0.00760136	0.126964
ENSG00000129493.15	HEATR5A	185.833	0.622227	0.233297	2.66711	0.00765077	0.127668
ENSG00000119537.18	KDSR	390.167	0.466771	0.175118	2.66547	0.00768806	0.128054
ENSG00000258913.2	LINC02691	57.5	0.935259	0.350882	2.66545	0.00768851	0.128054
ENSG00000135968.22	GCC2	863.667	0.38637	0.145047	2.66376	0.00772724	0.128419
ENSG00000177272.10	KCNA3	180.5	0.613234	0.230303	2.66273	0.0077509	0.128419
ENSG00000147400.10	CETN2	408.5	0.462117	0.173552	2.6627	0.00775166	0.128419
ENSG00000168944.17	CEP120	891.333	0.365081	0.137115	2.66259	0.00775419	0.128419
ENSG00000139174.12	PRICKLE1	143.667	0.628986	0.236237	2.66252	0.00775584	0.128419
ENSG00000232472.1	EEF1B2P3	38.6667	1.15054	0.432157	2.66231	0.00776062	0.128419
ENSG00000196935.10	SRGAP1	170.667	0.595551	0.223701	2.66227	0.00776166	0.128419
ENSG00000285410.1	GABPB1-IT1	283.833	0.501152	0.188276	2.66179	0.0077726	0.128444
ENSG00000150712.11	MTMR12	866.333	0.37549	0.14109	2.66135	0.00778278	0.128444
ENSG00000125352.6	RNF113A	198.833	0.549653	0.206539	2.66125	0.00778517	0.128444
ENSG00000092758.18	COL9A3	69	-0.836728	0.314609	-2.65958	0.00782372	0.128834
ENSG00000233695.2	GAS6-AS1	237.167	0.616758	0.231917	2.65939	0.00782825	0.128834
ENSG00000126003.7	PLAGL2	1950.17	0.378614	0.142375	2.65928	0.00783084	0.128834
ENSG00000181666.19	ZNF875	810	0.387346	0.145699	2.65854	0.00784799	0.128995
ENSG00000079335.20	CDC14A	478.667	0.437839	0.164722	2.65805	0.00785946	0.12904
ENSG00000150627.16	WDR17	778	0.411971	0.155005	2.65779	0.00786543	0.12904
ENSG00000149292.17	TTC12	134.333	0.625937	0.235686	2.65581	0.00791192	0.129682
ENSG00000185252.19	ZNF74	1601.67	0.342211	0.128914	2.65456	0.0079411	0.130038
ENSG00000182013.18	PNMA8A	1648.83	0.342567	0.129076	2.654	0.00795436	0.130134
ENSG00000196922.12	ZNF252P	665.333	0.410212	0.15459	2.65355	0.00796494	0.130141
ENSG00000166822.13	TMEM170A	563.333	0.42102	0.158692	2.65307	0.00797643	0.130141
ENSG00000099204.21	ABLIM1	3902.17	-0.316126	0.119166	-2.65281	0.00798247	0.130141
ENSG00000227540.1	DNAJC9-AS1	39.3333	1.11752	0.421272	2.65272	0.00798449	0.130141
ENSG00000119328.12	ABITRAM	189.5	0.556078	0.20967	2.65215	0.00799808	0.130242
ENSG00000109320.14	NFKB1	461.167	0.426997	0.161088	2.65071	0.00803232	0.130678
ENSG00000259207.10	ITGB3	10.6667	-2.1028	0.793642	-2.64956	0.00805966	0.131001
ENSG00000005812.11	FBXL3	585.333	0.446393	0.168565	2.64819	0.00809229	0.13141
ENSG00000181588.17	MEX3D	1234.17	0.368021	0.139007	2.6475	0.00810899	0.131452
ENSG00000145592.14	RPL37	6708.33	0.359829	0.135915	2.64746	0.00810989	0.131452
ENSG00000237765.8	FAM200B	301.667	0.477972	0.180581	2.64686	0.00812418	0.131562
ENSG00000101265.16	RASSF2	263	0.49995	0.188941	2.64606	0.00814342	0.131752
ENSG00000170836.13	PPM1D	1165.83	0.394417	0.1491	2.64532	0.00816135	0.131913
ENSG00000107954.11	NEURL1	768.833	-0.39417	0.149023	-2.64503	0.00816843	0.131913
ENSG00000128266.9	GNAZ	814.167	0.442656	0.167429	2.64384	0.00819714	0.132255
ENSG00000283154.3	IQCJ-SCHIP1	152.333	-0.656377	0.248346	-2.64299	0.00821773	0.132465
ENSG00000164104.12	HMGB2	5821.33	-0.384575	0.145611	-2.64111	0.00826353	0.133082
ENSG00000114439.19	BBX	1649	0.397112	0.1504	2.64037	0.00828162	0.13325
ENSG00000273611.5	ZNHIT3	376	0.455554	0.172561	2.63996	0.00829163	0.133289
ENSG00000102034.18	ELF4	128.833	-0.644021	0.244221	-2.63705	0.00836308	0.134223
ENSG00000144278.15	GALNT13	531.833	0.417507	0.158328	2.63697	0.00836504	0.134223
ENSG00000105193.9	RPS16	13165.3	0.334542	0.126961	2.63501	0.0084135	0.134877
ENSG00000137691.13	CFAP300	86.1667	0.756877	0.287316	2.6343	0.00843102	0.134926
ENSG00000168916.16	ZNF608	2149.67	-0.337201	0.128006	-2.63427	0.00843192	0.134926
ENSG00000108100.18	CCNY	1573.33	0.383483	0.145643	2.63303	0.00846264	0.135294
ENSG00000185633.11	NDUFA4L2	44.6667	-1.10511	0.41982	-2.63235	0.00847965	0.135412
ENSG00000105372.8	RPS19	22322.3	0.33854	0.128619	2.63212	0.00848543	0.135412
ENSG00000107625.14	DDX50	1618.5	0.352864	0.134121	2.63094	0.008515	0.13576
ENSG00000174579.5	MSL2	1224.5	0.349999	0.133106	2.62947	0.0085518	0.136223
ENSG00000179588.9	ZFPM1	947.667	0.423857	0.161388	2.62632	0.00863134	0.137365
ENSG00000136237.19	RAPGEF5	1016.67	0.362423	0.138033	2.62563	0.00864898	0.137521
ENSG00000119280.17	C1orf198	1220.5	0.363893	0.138661	2.62434	0.00868171	0.137901
ENSG00000134419.15	RPS15A	2956.5	0.357891	0.136388	2.62407	0.00868862	0.137901
ENSG00000187189.11	TSPYL4	1959.5	0.337646	0.128733	2.62283	0.0087203	0.138274
ENSG00000145335.17	SNCA	338.5	0.458178	0.174708	2.62253	0.00872786	0.138274
ENSG00000125772.14	GPCPD1	1006.33	0.351389	0.134076	2.62081	0.00877209	0.138808
ENSG00000180530.11	NRIP1	1432.33	0.35758	0.136465	2.6203	0.00878525	0.138808
ENSG00000100065.15	CARD10	113.5	-0.711512	0.271539	-2.6203	0.00878535	0.138808
ENSG00000164535.15	DAGLB	493.333	0.429411	0.163909	2.61982	0.00879769	0.138878
ENSG00000134352.21	IL6ST	1985	-0.339016	0.129428	-2.61935	0.00880987	0.138946
ENSG00000197429.11	IPP	228.167	0.533207	0.203675	2.61794	0.00884632	0.139292
ENSG00000042317.17	SPATA7	153.333	0.593495	0.226708	2.61788	0.00884774	0.139292
ENSG00000171928.14	TVP23B	376	-0.442872	0.169256	-2.61658	0.00888151	0.139699
ENSG00000145687.17	SSBP2	775.667	0.377413	0.144276	2.61591	0.00889897	0.139848
ENSG00000121064.13	SCPEP1	728.667	-0.390295	0.149284	-2.61444	0.00893736	0.140325
ENSG00000130707.18	ASS1	2891.17	-0.932559	0.356891	-2.61301	0.008975	0.14079
ENSG00000083844.10	ZNF264	541	0.402496	0.154131	2.61138	0.00901765	0.141278
ENSG00000141696.13	P3H4	1468.83	0.377326	0.144502	2.61121	0.00902222	0.141278
ENSG00000129667.13	RHBDF2	102.333	-0.769915	0.294911	-2.61067	0.00903653	0.141369
ENSG00000089250.20	NOS1	16.8333	-1.6852	0.645575	-2.61038	0.00904414	0.141369
ENSG00000162769.13	FLVCR1	1196.5	-0.358806	0.1375	-2.6095	0.00906755	0.141609
ENSG00000080644.16	CHRNA3	9824.67	-0.339743	0.130258	-2.60824	0.00910099	0.142005
ENSG00000054267.22	ARID4B	1424.83	0.363378	0.139357	2.60754	0.00911965	0.142088
ENSG00000042088.14	TDP1	823.833	0.36419	0.139674	2.60743	0.00912252	0.142088
ENSG00000011523.14	CEP68	780.667	0.378979	0.145366	2.60707	0.0091321	0.142111
ENSG00000182749.6	PAQR7	263.167	0.500548	0.192048	2.60637	0.00915077	0.142275
ENSG00000070718.12	AP3M2	935.5	0.357672	0.137271	2.60558	0.00917191	0.142442
ENSG00000049618.24	ARID1B	2518.67	0.3493	0.13407	2.60536	0.00917775	0.142442
ENSG00000112319.20	EYA4	632.333	0.435013	0.167023	2.6045	0.00920081	0.142674
ENSG00000021762.20	OSBPL5	224.667	-0.555462	0.213337	-2.60368	0.0092229	0.14289
ENSG00000110900.16	TSPAN11	563.167	0.431837	0.165903	2.60296	0.00924237	0.142946
ENSG00000124374.9	PAIP2B	98.3333	0.76791	0.295016	2.60294	0.00924283	0.142946
ENSG00000138078.16	PREPL	3135.33	0.321677	0.123612	2.60232	0.00925946	0.14298
ENSG00000234072.1	GTF3C2-AS2	630.5	0.42359	0.162778	2.60225	0.00926135	0.14298
ENSG00000287110.3	ACAD9-DT	79.8333	0.765342	0.294196	2.60147	0.00928243	0.14318
ENSG00000179632.10	MAF1	1241	0.344596	0.132478	2.60115	0.00929127	0.14319
ENSG00000157077.16	ZFYVE9	1244.83	0.385011	0.148081	2.6	0.00932227	0.143535
ENSG00000164741.15	DLC1	956.167	0.35918	0.138161	2.59972	0.00933001	0.143535
ENSG00000107742.14	SPOCK2	115.667	-0.654121	0.251664	-2.59918	0.00934467	0.14356
ENSG00000165138.18	ANKS6	533.833	0.411716	0.158411	2.59904	0.00934854	0.14356
ENSG00000117411.18	B4GALT2	2135	0.353651	0.136109	2.59829	0.00936906	0.14356
ENSG00000244405.8	ETV5	1020	-0.463829	0.178528	-2.59807	0.00937492	0.14356
ENSG00000123143.13	PKN1	2073.83	0.380614	0.146501	2.59803	0.00937601	0.14356
ENSG00000108107.15	RPL28	9951.67	0.349263	0.134449	2.59774	0.00938391	0.14356
ENSG00000167380.17	ZNF226	405.5	0.425868	0.163949	2.59756	0.00938892	0.14356
ENSG00000187772.8	LIN28B	4710.17	0.302396	0.116439	2.59704	0.00940307	0.143651
ENSG00000174307.7	PHLDA3	716.167	0.467913	0.180195	2.5967	0.00941241	0.143668
ENSG00000116299.17	ELAPOR1	350.333	0.475946	0.183359	2.59571	0.00943963	0.143958
ENSG00000065361.17	ERBB3	14.5	-1.72838	0.665998	-2.59518	0.00945424	0.144007
ENSG00000101400.6	SNTA1	121.5	-0.666763	0.256942	-2.59499	0.00945924	0.144007
ENSG00000077097.17	TOP2B	6601.17	0.340581	0.131309	2.59374	0.00949385	0.144409
ENSG00000172476.4	RAB40A	89.5	0.724554	0.279432	2.59296	0.00951552	0.144613
ENSG00000154721.15	JAM2	375	0.462718	0.178541	2.59167	0.00955113	0.145028
ENSG00000142227.11	EMP3	62.8333	-0.851752	0.328777	-2.59067	0.00957891	0.145324
ENSG00000059915.17	PSD	1209	0.347714	0.134251	2.59004	0.00959655	0.145452
ENSG00000100354.21	TNRC6B	817.333	0.442817	0.170987	2.58977	0.00960391	0.145452
ENSG00000125398.8	SOX9	456.5	-0.420073	0.162245	-2.58912	0.00962221	0.145475
ENSG00000124570.21	SERPINB6	640.667	-0.388898	0.150223	-2.5888	0.00963108	0.145475
ENSG00000142676.14	RPL11	15051.2	0.326854	0.126272	2.58849	0.00963963	0.145475
ENSG00000029153.15	ARNTL2	83.3333	-0.747617	0.288833	-2.58841	0.00964213	0.145475
ENSG00000080298.16	RFX3	403.833	0.494665	0.191121	2.58824	0.00964688	0.145475
ENSG00000186260.17	MRTFB	601	-0.440103	0.170149	-2.58657	0.00969354	0.146053
ENSG00000172752.16	COL6A5	28.5	-1.25314	0.484676	-2.58553	0.00972302	0.146139
ENSG00000223768.4	LINC00205	684.667	0.398946	0.154306	2.58542	0.00972603	0.146139
ENSG00000245556.5	SCAMP1-AS1	123.667	0.631261	0.244185	2.58517	0.00973307	0.146139
ENSG00000172954.14	LCLAT1	1042.5	0.381412	0.147542	2.58511	0.00973466	0.146139
ENSG00000034053.15	APBA2	935.833	0.361984	0.14005	2.58467	0.0097472	0.146139
ENSG00000169427.8	KCNK9	75	-0.798345	0.308906	-2.58443	0.00975405	0.146139
ENSG00000012048.24	BRCA1	2523	0.331454	0.128256	2.5843	0.00975761	0.146139
ENSG00000143157.12	POGK	3022.5	0.325192	0.125913	2.58267	0.009804	0.146709
ENSG00000128881.18	TTBK2	527.833	0.470691	0.18239	2.58068	0.00986058	0.147429
ENSG00000070476.15	ZXDC	977.167	0.351101	0.136127	2.57921	0.00990255	0.147931
ENSG00000108963.19	DPH1	724.667	0.394663	0.153255	2.57521	0.0100179	0.149526
ENSG00000105176.18	URI1	2647.5	0.315855	0.12267	2.57483	0.010029	0.149564
ENSG00000120616.16	EPC1	650.833	0.398554	0.15506	2.57032	0.0101604	0.151396
ENSG00000197989.15	SNHG12	287.5	-0.486935	0.18956	-2.56877	0.010206	0.151946
ENSG00000180488.16	MIGA1	785.333	0.392783	0.152951	2.56803	0.0102277	0.152077
ENSG00000172687.14	ZNF738	830.833	0.355372	0.138391	2.56789	0.0102321	0.152077
ENSG00000179240.13	GVQW3	593	0.512167	0.199644	2.56541	0.0103055	0.153038
ENSG00000072422.17	RHOBTB1	632.833	0.401585	0.156649	2.5636	0.0103593	0.15359
ENSG00000096070.19	BRPF3	2090.83	0.369273	0.14406	2.56332	0.0103677	0.15359
ENSG00000178796.13	RIIAD1	93.3333	0.765107	0.298488	2.56328	0.0103689	0.15359
ENSG00000204852.17	TCTN1	376.667	0.492898	0.192346	2.56256	0.0103904	0.15363
ENSG00000090263.16	MRPS33	670	0.391708	0.152865	2.56244	0.010394	0.15363
ENSG00000126883.19	NUP214	1821.33	0.354819	0.138486	2.56213	0.0104034	0.15363
ENSG00000142634.13	EFHD2	677.333	-0.371853	0.145141	-2.56201	0.0104067	0.15363
ENSG00000257122.5	RRN3P3	116.333	0.700916	0.273618	2.56165	0.0104175	0.15366
ENSG00000184602.6	SNN	645.167	0.401399	0.156771	2.56041	0.0104548	0.154081
ENSG00000206149.12	HERC2P9	338.667	0.443263	0.173172	2.55967	0.0104772	0.154281
ENSG00000186523.15	FAM86B1	27.8333	1.23488	0.482547	2.55909	0.0104948	0.15441
ENSG00000148985.20	PGAP2	142	0.67704	0.264646	2.55829	0.0105189	0.154636
ENSG00000164066.13	INTU	373.333	0.486861	0.190375	2.55738	0.0105464	0.154841
ENSG00000125630.16	POLR1B	1287.17	0.35464	0.13868	2.55724	0.0105506	0.154841
ENSG00000100425.19	BRD1	2395.83	0.346592	0.135613	2.55574	0.0105963	0.155383
ENSG00000184185.10	KCNJ12	1118.17	-0.395025	0.154622	-2.55478	0.0106255	0.155681
ENSG00000205707.11	ETFRF1	269.167	0.493412	0.193185	2.5541	0.0106464	0.155857
ENSG00000117114.21	ADGRL2	5429.83	0.301341	0.118009	2.55355	0.0106631	0.155971
ENSG00000177728.17	TMEM94	2348	0.356449	0.139643	2.55257	0.0106932	0.156155
ENSG00000081177.19	EXD2	676.5	0.368777	0.144474	2.55256	0.0106934	0.156155
ENSG00000171045.16	TSNARE1	307.667	0.470497	0.184345	2.55227	0.0107025	0.156157
ENSG00000258289.10	CHURC1	520.333	0.48509	0.190112	2.5516	0.0107229	0.156223
ENSG00000140943.18	MBTPS1	2613.33	0.30993	0.121469	2.55151	0.0107256	0.156223
ENSG00000178233.18	TMEM151B	529.5	0.422067	0.165435	2.55125	0.0107338	0.156223
ENSG00000165197.5	VEGFD	32	-1.16077	0.455237	-2.54981	0.0107781	0.156739
ENSG00000120071.15	KANSL1	1468	0.3451	0.1354	2.54875	0.010811	0.157087
ENSG00000182175.15	RGMA	512.833	0.397677	0.156091	2.54772	0.010843	0.157383
ENSG00000171843.17	MLLT3	401	0.431603	0.169421	2.54751	0.0108494	0.157383
ENSG00000104231.11	ZFAND1	557.5	0.400846	0.157467	2.5456	0.0109092	0.15812
ENSG00000152223.16	EPG5	326.5	0.448827	0.176361	2.54494	0.0109297	0.158287
ENSG00000147488.13	ST18	174.667	-0.569128	0.223745	-2.54364	0.0109703	0.158588
ENSG00000130226.17	DPP6	2159.33	0.333111	0.130968	2.54346	0.0109762	0.158588
ENSG00000172500.13	FIBP	845	0.361605	0.142173	2.54341	0.0109776	0.158588
ENSG00000286311.1	ENSG00000286311	30.6667	1.17477	0.462012	2.54274	0.0109988	0.158763
ENSG00000085721.13	RRN3	960.5	-0.40664	0.159975	-2.5419	0.0110252	0.158892
ENSG00000124787.14	RPP40	281.167	0.463593	0.182382	2.54188	0.0110259	0.158892
ENSG00000225733.8	FGD5-AS1	2835.67	0.330689	0.130123	2.54136	0.0110422	0.158997
ENSG00000154447.15	SH3RF1	861.667	0.355841	0.140058	2.54066	0.0110642	0.159183
ENSG00000141084.12	RANBP10	796.5	0.365325	0.143825	2.54006	0.0110834	0.159328
ENSG00000171724.3	VAT1L	698.833	0.374062	0.147312	2.53924	0.0111092	0.159427
ENSG00000072952.20	IRAG1	8.66667	-2.67191	1.05234	-2.53901	0.0111165	0.159427
ENSG00000072121.17	ZFYVE26	769.833	0.372594	0.146749	2.53898	0.0111176	0.159427
ENSG00000273015.3	LINC00938	552.833	0.381854	0.150433	2.53836	0.0111373	0.15958
ENSG00000168056.18	LTBP3	757.167	0.390761	0.153998	2.53745	0.0111664	0.159867
ENSG00000132434.10	LANCL2	1296.67	0.435921	0.171828	2.53697	0.0111816	0.159897
ENSG00000144161.14	ZC3H8	344.167	0.456453	0.179932	2.53681	0.0111868	0.159897
ENSG00000230269.7	LINC02525	280.667	0.509366	0.200931	2.53502	0.011244	0.160584
ENSG00000134253.10	TRIM45	224.167	0.495183	0.195469	2.53331	0.011299	0.161238
ENSG00000176749.9	CDK5R1	548.333	0.430517	0.170013	2.53226	0.011333	0.161592
ENSG00000117122.14	MFAP2	460.833	-0.406122	0.160398	-2.53197	0.0113423	0.161593
ENSG00000152818.19	UTRN	548.833	-0.431718	0.170546	-2.53139	0.0113611	0.16172
ENSG00000064300.9	NGFR	147.667	-1.52931	0.6042	-2.53113	0.0113696	0.16172
ENSG00000134759.14	ELP2	1670	0.324404	0.12822	2.53006	0.0114043	0.162081
ENSG00000197006.15	METTL9	2814.67	0.340077	0.134482	2.52878	0.0114459	0.162541
ENSG00000171617.15	ENC1	613.5	0.404913	0.160232	2.52704	0.0115029	0.163022
ENSG00000141905.19	NFIC	1019.83	0.397789	0.157434	2.5267	0.011514	0.163022
ENSG00000065609.15	SNAP91	573	0.487028	0.19276	2.5266	0.0115172	0.163022
ENSG00000267470.6	ZNF571-AS1	220.333	0.502539	0.198925	2.52628	0.0115279	0.163022
ENSG00000281649.3	EBLN3P	1726	0.337026	0.13342	2.52605	0.0115354	0.163022
ENSG00000272391.6	POM121C	3920	0.344594	0.136417	2.52604	0.0115355	0.163022
ENSG00000166454.10	ATMIN	1214.83	0.34894	0.138156	2.52569	0.0115471	0.16304
ENSG00000124201.15	ZNFX1	435.833	0.417204	0.165207	2.52534	0.0115586	0.16304
ENSG00000165533.19	TTC8	1795.83	0.313949	0.124329	2.52516	0.0115647	0.16304
ENSG00000131849.13	ZNF132	198.5	0.513055	0.203227	2.52454	0.0115849	0.163193
ENSG00000180340.7	FZD2	341	0.453433	0.179723	2.52295	0.0116374	0.163801
ENSG00000167748.11	KLK1	20	-1.46862	0.58218	-2.52261	0.0116486	0.163804
ENSG00000139182.15	CLSTN3	1617.83	0.335499	0.133009	2.52238	0.0116562	0.163804
ENSG00000170876.8	TMEM43	1126.17	0.396644	0.157305	2.52149	0.0116859	0.164036
ENSG00000170579.17	DLGAP1	491.333	0.410466	0.162798	2.52132	0.0116915	0.164036
ENSG00000009307.17	CSDE1	29718.8	0.300778	0.11934	2.52035	0.0117239	0.164336
ENSG00000248174.8	LINC02268	106.167	-0.65345	0.259342	-2.51965	0.0117471	0.164336
ENSG00000010810.17	FYN	1737.17	0.336917	0.133723	2.51952	0.0117515	0.164336
ENSG00000187049.11	TMEM216	203	0.53769	0.213426	2.51933	0.0117577	0.164336
ENSG00000188732.11	FAM221A	255.333	0.550903	0.218675	2.51928	0.0117597	0.164336
ENSG00000137478.15	FCHSD2	643.167	0.396973	0.157614	2.51865	0.0117807	0.164498
ENSG00000171873.8	ADRA1D	37.3333	1.10041	0.437213	2.51688	0.0118398	0.165069
ENSG00000100294.13	MCAT	727.5	0.404722	0.160804	2.51687	0.0118404	0.165069
ENSG00000111271.15	ACAD10	503.333	0.409522	0.162732	2.51654	0.0118514	0.165091
ENSG00000152782.18	PANK1	698	0.418296	0.166241	2.5162	0.0118629	0.16512
ENSG00000100304.13	TTLL12	2724.5	0.324071	0.128827	2.51555	0.0118848	0.165235
ENSG00000005483.23	KMT2E	1113.67	0.3457	0.137434	2.51539	0.01189	0.165235
ENSG00000182459.5	TEX19	76.6667	-0.772871	0.307291	-2.51511	0.0118996	0.165238
ENSG00000163913.14	IFT122	1330	0.343978	0.136868	2.51321	0.0119636	0.165968
ENSG00000231290.7	APCDD1L-DT	18.1667	-1.51531	0.60299	-2.51299	0.0119711	0.165968
ENSG00000139083.11	ETV6	330.333	0.437284	0.174039	2.51256	0.011986	0.166043
ENSG00000100100.13	PIK3IP1	229.833	0.484812	0.192994	2.51206	0.012003	0.166147
ENSG00000254510.3	ENSG00000254510	101.5	-0.824683	0.328352	-2.51158	0.0120192	0.16621
ENSG00000174547.13	MRPL11	1217.5	0.347536	0.138385	2.51137	0.0120265	0.16621
ENSG00000178982.10	EIF3K	2695.17	0.319653	0.127354	2.50995	0.0120747	0.166651
ENSG00000097046.13	CDC7	1103.33	0.337147	0.134328	2.50987	0.0120774	0.166651
ENSG00000108684.15	ASIC2	104.833	0.662197	0.264143	2.50697	0.0121772	0.167897
ENSG00000171992.13	SYNPO	631.667	-0.439173	0.175238	-2.50615	0.0122052	0.16815
ENSG00000134644.16	PUM1	3673.17	0.322018	0.128525	2.50548	0.0122284	0.168168
ENSG00000107959.17	PITRM1	1167.17	0.342313	0.136629	2.50543	0.0122304	0.168168
ENSG00000156050.10	FAM161B	92.3333	0.708454	0.282784	2.50528	0.0122353	0.168168
ENSG00000131373.15	HACL1	380.5	0.423572	0.169194	2.50347	0.012298	0.168898
ENSG00000287315.1	ENSG00000287315	50.6667	0.929151	0.371289	2.5025	0.0123319	0.169231
ENSG00000250366.4	TUNAR	530.667	0.43454	0.173684	2.50191	0.0123526	0.169383
ENSG00000105497.8	ZNF175	286.5	0.503957	0.201451	2.50163	0.0123623	0.169383
ENSG00000064933.19	PMS1	507	0.451816	0.180642	2.50117	0.0123785	0.169472
ENSG00000249896.2	JAKMIP1-DT	105.167	0.653519	0.261421	2.49987	0.0124239	0.169843
ENSG00000117519.16	CNN3	2867.17	-0.314424	0.125778	-2.49984	0.0124249	0.169843
ENSG00000105048.18	TNNT1	142.167	-0.577294	0.231066	-2.49839	0.0124758	0.170355
ENSG00000204311.15	PJVK	38.8333	1.0275	0.41133	2.49799	0.01249	0.170355
ENSG00000162373.13	BEND5	208.333	0.53235	0.213134	2.49772	0.0124995	0.170355
ENSG00000177485.7	ZBTB33	1356.5	0.339254	0.135828	2.49767	0.0125013	0.170355
ENSG00000124762.14	CDKN1A	2378	0.319901	0.128116	2.49697	0.012526	0.170559
ENSG00000143409.17	MINDY1	321.167	0.471457	0.188843	2.49656	0.0125404	0.170624
ENSG00000143486.16	EIF2D	1568	0.335979	0.134603	2.49608	0.0125573	0.170721
ENSG00000048342.18	CC2D2A	616.167	0.381815	0.153038	2.49491	0.012599	0.171043
ENSG00000066629.19	EML1	501.667	0.425979	0.170742	2.49486	0.0126005	0.171043
ENSG00000157680.16	DGKI	1025	0.415864	0.166735	2.49417	0.0126253	0.171247
ENSG00000146555.20	SDK1	1311.83	0.35891	0.143937	2.49352	0.0126484	0.17135
ENSG00000105810.10	CDK6	13172.5	-0.315669	0.126602	-2.49341	0.0126524	0.17135
ENSG00000137868.19	STRA6	1719.17	-0.361789	0.145189	-2.49184	0.0127082	0.17187
ENSG00000272556.3	GTF2IP13	227.5	0.508905	0.204233	2.49178	0.0127104	0.17187
ENSG00000164070.12	HSPA4L	1639.83	0.384559	0.15436	2.49131	0.0127273	0.171965
ENSG00000171551.12	ECEL1	584.5	-0.399679	0.160466	-2.49073	0.012748	0.172113
ENSG00000106484.16	MEST	1981.17	0.326112	0.130954	2.49028	0.0127643	0.172201
ENSG00000185022.12	MAFF	231.833	-0.498718	0.20036	-2.48911	0.0128062	0.172619
ENSG00000147164.12	SNX12	950.833	-0.360839	0.145002	-2.48851	0.012828	0.172619
ENSG00000160471.13	COX6B2	10.3333	-2.0046	0.805563	-2.48845	0.0128301	0.172619
ENSG00000228065.13	LINC01515	198.833	0.519383	0.208728	2.48832	0.0128347	0.172619
ENSG00000185668.8	POU3F1	169	-0.553206	0.222443	-2.48695	0.0128843	0.173154
ENSG00000142065.14	ZFP14	307.333	0.464083	0.186728	2.48535	0.0129425	0.173771
ENSG00000149100.13	EIF3M	3107.33	0.32934	0.132524	2.48514	0.0129501	0.173771
ENSG00000163001.12	CFAP36	366.333	0.417819	0.168159	2.48467	0.0129673	0.173869
ENSG00000118733.17	OLFM3	384.833	0.414545	0.166874	2.48418	0.0129852	0.173976
ENSG00000177311.12	ZBTB38	538.833	0.4124	0.166099	2.48286	0.0130333	0.174486
ENSG00000100350.16	FOXRED2	2254.17	0.305084	0.122894	2.4825	0.0130464	0.174529
ENSG00000008083.14	JARID2	2001.5	0.345373	0.139153	2.48196	0.0130661	0.17466
ENSG00000281468.1	ENSG00000281468	34.1667	1.1196	0.45116	2.48161	0.0130791	0.1747
ENSG00000126773.13	PCNX4	1526.17	0.343023	0.138255	2.48108	0.0130983	0.174824
ENSG00000198853.12	RUSC2	914.5	0.355368	0.143316	2.47962	0.0131522	0.17541
ENSG00000100271.17	TTLL1	165.5	0.545269	0.219949	2.47908	0.0131723	0.175544
ENSG00000175155.11	YPEL2	802.667	0.349811	0.141148	2.47833	0.0131999	0.175778
ENSG00000078328.23	RBFOX1	232.167	0.478248	0.193096	2.47673	0.0132591	0.176313
ENSG00000239827.8	SUGT1P3	23	1.28816	0.520109	2.4767	0.0132601	0.176313
ENSG00000139946.10	PELI2	990.833	0.347569	0.140413	2.47533	0.0133113	0.176858
ENSG00000167333.13	TRIM68	127.167	0.606819	0.245223	2.47456	0.01334	0.177106
ENSG00000172350.10	ABCG4	41.8333	-0.9869	0.398962	-2.47367	0.0133735	0.177416
ENSG00000168067.12	MAP4K2	328.333	-0.428715	0.17337	-2.47284	0.0134046	0.177694
ENSG00000131018.25	SYNE1	450.667	0.457075	0.184888	2.47217	0.0134296	0.177892
ENSG00000165392.11	WRN	912.333	0.361346	0.146186	2.47182	0.0134428	0.177893
ENSG00000092036.19	HAUS4	269	0.46751	0.189151	2.47163	0.01345	0.177893
ENSG00000196284.17	SUPT3H	149.833	0.568793	0.230259	2.47024	0.0135023	0.17845
ENSG00000148219.18	ASTN2	333.833	0.427761	0.17319	2.46989	0.0135154	0.178489
ENSG00000172260.15	NEGR1	206	0.546706	0.221427	2.46901	0.0135487	0.178794
ENSG00000071054.17	MAP4K4	2611.17	0.340759	0.138082	2.46781	0.0135943	0.179089
ENSG00000152402.11	GUCY1A2	292.5	0.47187	0.191214	2.46775	0.0135964	0.179089
ENSG00000113810.16	SMC4	8377	-0.286066	0.115928	-2.46761	0.0136017	0.179089
ENSG00000172661.20	WASHC2C	926.833	0.370942	0.150385	2.46661	0.0136399	0.179251
ENSG00000260325.2	HSPB9	8	2.35597	0.955192	2.46649	0.0136445	0.179251
ENSG00000145022.5	TCTA	226.833	0.513914	0.208366	2.4664	0.0136479	0.179251
ENSG00000166848.7	TERF2IP	2166.5	0.33067	0.13408	2.46621	0.0136552	0.179251
ENSG00000141956.14	PRDM15	504	0.384763	0.15603	2.46595	0.0136651	0.179251
ENSG00000109084.14	TMEM97	2608.83	0.327788	0.132945	2.46559	0.0136787	0.179295
ENSG00000169218.14	RSPO1	77.5	-0.777655	0.315496	-2.46487	0.0137064	0.179524
ENSG00000177200.18	CHD9	1384.5	0.359669	0.14597	2.46399	0.01374	0.179831
ENSG00000113048.19	MRPS27	2968.67	0.315712	0.128173	2.46317	0.0137716	0.180058
ENSG00000100036.13	SLC35E4	125.833	-0.600306	0.24373	-2.463	0.013778	0.180058
ENSG00000157933.10	SKI	2647.33	0.352278	0.14307	2.46228	0.0138058	0.18013
ENSG00000221926.13	TRIM16	181.833	0.524505	0.213018	2.46226	0.0138066	0.18013
ENSG00000166037.11	CEP57	1292.83	0.328439	0.133447	2.46119	0.0138477	0.18013
ENSG00000106624.11	AEBP1	958.833	-0.390489	0.158666	-2.46108	0.0138518	0.18013
ENSG00000109466.14	KLHL2	431.333	0.427176	0.173598	2.46072	0.0138657	0.18013
ENSG00000179152.20	TCAIM	457.167	0.453063	0.184125	2.46062	0.0138696	0.18013
ENSG00000083799.18	CYLD	677.667	0.384011	0.156107	2.45992	0.0138968	0.18013
ENSG00000149328.15	GLB1L2	389.5	0.414603	0.168579	2.45941	0.0139166	0.18013
ENSG00000267568.6	ENSG00000267568	32.3333	-1.1324	0.460472	-2.45921	0.0139244	0.18013
ENSG00000084731.15	KIF3C	1632.83	0.341929	0.13904	2.45921	0.0139245	0.18013
ENSG00000230513.4	THAP7-AS1	85.3333	0.699121	0.28437	2.45849	0.0139522	0.18013
ENSG00000185495.10	SEPTIN7P13	90.8333	0.729274	0.296638	2.45846	0.0139534	0.18013
ENSG00000270605.1	ENSG00000270605	64.6667	0.963569	0.391964	2.45831	0.0139592	0.18013
ENSG00000235437.10	LINC01278	436	0.444971	0.181022	2.4581	0.0139674	0.18013
ENSG00000285967.1	NIPBL-DT	585	0.428385	0.174275	2.4581	0.0139676	0.18013
ENSG00000138433.16	CIR1	580.667	0.380102	0.154637	2.45803	0.0139703	0.18013
ENSG00000071082.11	RPL31	3935.83	0.3146	0.127989	2.45802	0.0139704	0.18013
ENSG00000169379.17	ARL13B	314	0.434455	0.176757	2.45792	0.0139745	0.18013
ENSG00000015676.18	NUDCD3	2093.17	0.304453	0.123888	2.45749	0.0139912	0.18013
ENSG00000167965.18	MLST8	1286.67	0.346876	0.141152	2.45746	0.0139924	0.18013
ENSG00000090857.14	PDPR	2019.67	0.328376	0.133634	2.45728	0.0139992	0.18013
ENSG00000151461.20	UPF2	1114.5	0.343309	0.139758	2.45645	0.0140316	0.180415
ENSG00000228327.5	ENSG00000228327	262.167	0.464158	0.188997	2.45591	0.014053	0.180498
ENSG00000090863.12	GLG1	2955.33	0.306687	0.124892	2.45561	0.0140646	0.180498
ENSG00000132824.14	SERINC3	1452	0.318181	0.129586	2.45536	0.0140743	0.180498
ENSG00000136950.13	ARPC5L	756.5	-0.374025	0.152338	-2.45524	0.0140792	0.180498
ENSG00000100116.17	GCAT	369.833	0.461045	0.187839	2.45446	0.0141095	0.180755
ENSG00000108641.20	B9D1	257.167	0.477574	0.19462	2.45388	0.0141324	0.180915
ENSG00000179941.9	BBS10	478	0.404116	0.164734	2.45315	0.0141613	0.181153
ENSG00000140937.14	CDH11	1466	0.34238	0.139642	2.45183	0.014213	0.181683
ENSG00000174718.12	RESF1	634.167	0.366048	0.14944	2.44945	0.0143073	0.182754
ENSG00000104047.15	DTWD1	393.167	0.410743	0.167742	2.44866	0.0143388	0.183023
ENSG00000100075.10	SLC25A1	1700.17	-0.327313	0.133719	-2.44776	0.0143746	0.183347
ENSG00000187498.16	COL4A1	662.333	-0.35492	0.14506	-2.44671	0.0144167	0.18375
ENSG00000134709.13	HOOK1	593.667	0.403288	0.164929	2.44523	0.014476	0.184372
ENSG00000184194.6	GPR173	269.333	0.538771	0.22047	2.44374	0.0145359	0.185
ENSG00000175104.15	TRAF6	540.667	0.369047	0.151079	2.44274	0.0145762	0.185379
ENSG00000164818.16	DNAAF5	2846	0.314268	0.128685	2.44215	0.0146001	0.185548
ENSG00000166272.18	WBP1L	696	0.37828	0.154931	2.4416	0.0146224	0.185611
ENSG00000115266.12	APC2	4071.33	0.342197	0.140159	2.44149	0.0146267	0.185611
ENSG00000184428.13	TOP1MT	706.333	0.372827	0.15272	2.44124	0.0146368	0.185611
ENSG00000141040.15	ZNF287	303.167	0.454828	0.18635	2.44072	0.0146579	0.185691
ENSG00000196313.13	POM121	3995.83	0.333522	0.136667	2.4404	0.014671	0.185691
ENSG00000228528.2	ENSG00000228528	39.6667	1.01746	0.41694	2.44029	0.0146754	0.185691
ENSG00000155850.9	SLC26A2	727.333	0.34881	0.142952	2.44005	0.0146854	0.185691
ENSG00000185504.17	FAAP100	2153	0.323848	0.132791	2.43878	0.0147367	0.186205
ENSG00000001629.10	ANKIB1	1446.5	-0.334989	0.137444	-2.43728	0.0147984	0.186292
ENSG00000089234.16	BRAP	980.333	0.34214	0.140395	2.43698	0.0148106	0.186292
ENSG00000173598.14	NUDT4	1367.17	0.321376	0.131891	2.43667	0.0148231	0.186292
ENSG00000122512.17	PMS2	853.667	0.33722	0.138399	2.43658	0.0148271	0.186292
ENSG00000111674.9	ENO2	6330.17	0.291009	0.11944	2.43646	0.0148319	0.186292
ENSG00000164048.14	ZNF589	374.333	0.404663	0.166089	2.43643	0.0148331	0.186292
ENSG00000120457.12	KCNJ5	12.5	-1.88691	0.774468	-2.43639	0.0148347	0.186292
ENSG00000187260.16	WDR86	141.5	0.586803	0.240851	2.43637	0.0148356	0.186292
ENSG00000198648.12	STK39	976.833	0.336818	0.138251	2.43628	0.0148392	0.186292
ENSG00000080031.10	PTPRH	127.333	-0.614343	0.252299	-2.43498	0.0148927	0.18683
ENSG00000167930.17	FAM234A	1132.33	0.375844	0.154371	2.43468	0.0149048	0.186832
ENSG00000265241.8	RBM8A	2373.33	0.357824	0.146986	2.4344	0.0149163	0.186832
ENSG00000105514.8	RAB3D	304.333	-0.441703	0.181457	-2.4342	0.0149248	0.186832
ENSG00000272106.1	ENSG00000272106	265.333	0.455123	0.187036	2.43335	0.0149598	0.187106
ENSG00000100348.10	TXN2	1557.67	0.322669	0.132627	2.43291	0.0149781	0.187106
ENSG00000226479.4	TMEM185B	384	0.409801	0.168459	2.43264	0.0149893	0.187106
ENSG00000083720.13	OXCT1	520.667	0.407904	0.167737	2.43181	0.0150237	0.187106
ENSG00000272872.1	ENSG00000272872	138.333	0.640246	0.263281	2.4318	0.015024	0.187106
ENSG00000120784.17	ZFP30	917.167	0.342798	0.140973	2.43166	0.01503	0.187106
ENSG00000130176.8	CNN1	113.5	-0.657121	0.270283	-2.43124	0.0150474	0.187106
ENSG00000185112.6	FAM43A	442	-0.427881	0.176016	-2.43092	0.0150604	0.187106
ENSG00000197128.13	ZNF772	471.5	0.379317	0.156042	2.43087	0.0150626	0.187106
ENSG00000110700.7	RPS13	3934.5	0.302725	0.124542	2.4307	0.0150695	0.187106
ENSG00000023608.5	SNAPC1	141	0.570124	0.234553	2.43068	0.0150705	0.187106
ENSG00000128944.14	KNSTRN	918.833	-0.35294	0.145211	-2.43054	0.0150765	0.187106
ENSG00000272168.10	CASC15	317.667	1.02207	0.42055	2.43032	0.0150854	0.187106
ENSG00000111144.10	LTA4H	1505.67	0.311816	0.128335	2.42971	0.0151108	0.187248
ENSG00000188681.13	TEKT4P2	281.333	0.448219	0.184487	2.42954	0.0151182	0.187248
ENSG00000196981.4	WDR5B	371.167	0.41848	0.172325	2.42843	0.0151644	0.187687
ENSG00000157613.11	CREB3L1	24.3333	-1.27795	0.52659	-2.42684	0.0152309	0.188352
ENSG00000106852.16	LHX6	94.8333	0.684473	0.282127	2.42612	0.0152613	0.188352
ENSG00000120251.21	GRIA2	1096.17	0.855841	0.352819	2.42572	0.015278	0.188352
ENSG00000177954.14	RPS27	7950.33	0.290085	0.119595	2.42556	0.0152846	0.188352
ENSG00000091436.17	MAP3K20	707.833	0.345209	0.142326	2.42549	0.0152877	0.188352
ENSG00000101654.18	RNMT	2698.83	0.30267	0.1248	2.42524	0.0152982	0.188352
ENSG00000070269.14	TMEM260	207	0.518251	0.213701	2.42513	0.0153031	0.188352
ENSG00000197756.10	RPL37A	10223.3	0.308881	0.127369	2.42509	0.0153046	0.188352
ENSG00000148180.22	GSN	156.333	-0.544633	0.224627	-2.42461	0.0153249	0.188352
ENSG00000157741.15	UBN2	1278.83	0.352496	0.145383	2.4246	0.0153255	0.188352
ENSG00000288757.1	ENSG00000288757	15	-1.71263	0.706665	-2.42354	0.0153699	0.188765
ENSG00000102221.14	JADE3	595.167	0.374996	0.154749	2.42326	0.015382	0.188782
ENSG00000165304.8	MELK	1177.83	-0.35223	0.145389	-2.42268	0.0154067	0.188848
ENSG00000147118.12	ZNF182	257	0.459459	0.189653	2.42262	0.0154089	0.188848
ENSG00000152601.18	MBNL1	1562.33	0.336613	0.138969	2.42221	0.0154264	0.18893
ENSG00000145349.19	CAMK2D	652.5	0.393738	0.162633	2.42102	0.015477	0.189417
ENSG00000008869.12	HEATR5B	1789.83	0.356309	0.147246	2.41982	0.0155283	0.189913
ENSG00000025156.13	HSF2	937.5	0.335088	0.138607	2.41754	0.0156258	0.190898
ENSG00000196531.14	NACA	7986.17	0.304829	0.126096	2.41743	0.0156306	0.190898
ENSG00000204138.13	PHACTR4	1598.33	0.355026	0.146885	2.41704	0.0156473	0.190968
ENSG00000170604.5	IRF2BP1	900	0.360944	0.149438	2.41534	0.0157205	0.191728
ENSG00000171345.13	KRT19	120	-0.632575	0.26194	-2.41496	0.0157369	0.191795
ENSG00000277095.1	ENSG00000277095	18.6667	-1.41089	0.584518	-2.41377	0.0157883	0.192288
ENSG00000118181.11	RPS25	3783.83	0.321027	0.133042	2.41298	0.0158229	0.192322
ENSG00000204104.12	TRAF3IP1	515.667	0.386463	0.160185	2.41261	0.0158389	0.192322
ENSG00000169683.8	LRRC45	393.833	0.404823	0.167807	2.41243	0.0158466	0.192322
ENSG00000168769.14	TET2	1089.33	0.380386	0.157678	2.41242	0.0158469	0.192322
ENSG00000233476.3	EEF1A1P6	208.833	0.484335	0.200797	2.41206	0.0158626	0.192322
ENSG00000148408.14	CACNA1B	1795.83	0.350567	0.145347	2.41193	0.0158685	0.192322
ENSG00000240086.7	ENSG00000240086	295	0.452391	0.187601	2.41146	0.015889	0.192322
ENSG00000163104.18	SMARCAD1	2880.67	0.305776	0.126806	2.41137	0.0158929	0.192322
ENSG00000197860.10	SGTB	468.667	-0.414688	0.171984	-2.4112	0.0159003	0.192322
ENSG00000096654.16	ZNF184	291	0.43474	0.180301	2.41119	0.0159008	0.192322
ENSG00000172794.20	RAB37	176.667	-0.556878	0.23102	-2.41052	0.0159298	0.192541
ENSG00000089157.16	RPLP0	45126	0.297712	0.123521	2.41021	0.0159432	0.19257
ENSG00000106012.18	IQCE	712.833	0.405777	0.168426	2.40924	0.0159859	0.192953
ENSG00000104613.12	INTS10	1363.67	0.317182	0.131667	2.40897	0.0159974	0.192959
ENSG00000186310.10	NAP1L3	269.333	0.488569	0.202988	2.40688	0.0160893	0.193934
ENSG00000107719.10	PALD1	1047.67	0.336591	0.139883	2.40623	0.016118	0.194022
ENSG00000152193.8	OBI1	506	0.411137	0.170865	2.40622	0.0161187	0.194022
ENSG00000117650.13	NEK2	1399.83	-0.313912	0.130476	-2.4059	0.0161326	0.194049
ENSG00000277631.7	PGM5P3-AS1	16.5	1.48983	0.619302	2.40566	0.0161431	0.194049
ENSG00000116774.12	OLFML3	20.8333	-1.38185	0.574484	-2.40537	0.0161561	0.194072
ENSG00000204524.7	ZNF805	268.667	0.439537	0.182801	2.40446	0.0161965	0.194425
ENSG00000152382.6	TADA1	789	0.370588	0.154233	2.40279	0.0162707	0.195111
ENSG00000171016.13	PYGO1	788.333	0.397336	0.165373	2.40267	0.0162759	0.195111
ENSG00000183476.13	SH2D7	9.5	-2.13171	0.887776	-2.40118	0.0163424	0.195648
ENSG00000090470.15	PDCD7	675.833	0.358831	0.149453	2.40096	0.0163522	0.195648
ENSG00000099910.17	KLHL22	312.667	0.446377	0.18592	2.40091	0.0163542	0.195648
ENSG00000187123.15	LYPD6	42.3333	-0.955957	0.398231	-2.40051	0.0163722	0.19573
ENSG00000149346.15	SLX4IP	306	0.430113	0.179235	2.39972	0.0164076	0.195961
ENSG00000036565.15	SLC18A1	1660	-0.341155	0.142173	-2.39958	0.0164139	0.195961
ENSG00000152932.8	RAB3C	1001.67	0.365	0.152145	2.39903	0.0164386	0.196122
ENSG00000031003.11	FAM13B	795.833	0.420176	0.175199	2.39828	0.0164722	0.196296
ENSG00000174607.11	UGT8	501	-0.368076	0.153479	-2.39821	0.0164755	0.196296
ENSG00000005700.15	IBTK	1245	0.341569	0.142471	2.39747	0.0165088	0.196459
ENSG00000111911.7	HINT3	497.5	0.379085	0.158123	2.39741	0.0165116	0.196459
ENSG00000178904.19	DPY19L3	1254.83	0.326041	0.136034	2.39677	0.0165403	0.196667
ENSG00000160113.6	NR2F6	1497	-0.360304	0.150384	-2.39589	0.0165802	0.196741
ENSG00000147124.13	ZNF41	301.833	0.447787	0.18692	2.3956	0.016593	0.196741
ENSG00000117477.13	CCDC181	348.167	0.424649	0.177289	2.39523	0.01661	0.196741
ENSG00000095752.7	IL11	47.6667	-0.905112	0.377966	-2.39469	0.0166343	0.196741
ENSG00000272602.6	ZNF595	731.167	0.350913	0.146548	2.39453	0.0166418	0.196741
ENSG00000279973.2	ENSG00000279973	124.167	0.607292	0.253618	2.39452	0.0166423	0.196741
ENSG00000104228.13	TRIM35	427	0.400943	0.167444	2.39449	0.0166434	0.196741
ENSG00000238278.3	ALG1L6P	122.5	0.605329	0.252802	2.39447	0.0166443	0.196741
ENSG00000102781.14	KATNAL1	780.333	0.340839	0.142348	2.3944	0.0166475	0.196741
ENSG00000102921.8	N4BP1	891.167	0.335431	0.140107	2.3941	0.016661	0.196768
ENSG00000163528.13	CHCHD4	257.333	0.444832	0.18583	2.39376	0.0166766	0.19682
ENSG00000121075.11	TBX4	16	-1.50547	0.629008	-2.3934	0.016693	0.196881
ENSG00000144476.6	ACKR3	48.3333	-0.923247	0.385832	-2.39287	0.0167171	0.196945
ENSG00000071051.14	NCK2	466.667	0.39825	0.166477	2.39222	0.0167469	0.196945
ENSG00000155970.12	MICU3	365.333	0.416259	0.174013	2.39211	0.0167517	0.196945
ENSG00000251322.11	SHANK3	1017.33	0.350205	0.146402	2.39207	0.0167535	0.196945
ENSG00000118816.11	CCNI	6749.5	0.315325	0.131822	2.39205	0.0167546	0.196945
ENSG00000140743.8	CDR2	542.333	-0.37052	0.154967	-2.39096	0.0168043	0.197397
ENSG00000175895.5	PLEKHF2	87.1667	-0.677496	0.283403	-2.39057	0.0168223	0.19744
ENSG00000188428.20	BLOC1S5	290.667	0.429123	0.17952	2.39039	0.0168305	0.19744
ENSG00000215039.9	CD27-AS1	424.5	0.409919	0.171521	2.3899	0.016853	0.197572
ENSG00000127585.12	FBXL16	1962.83	0.347156	0.145287	2.38945	0.0168738	0.197684
ENSG00000172831.14	CES2	676.333	0.377778	0.158234	2.38746	0.016965	0.19862
ENSG00000173226.17	IQCB1	1304.83	0.327461	0.137188	2.38694	0.0169891	0.198769
ENSG00000075945.13	KIFAP3	948	0.353246	0.148028	2.38635	0.0170167	0.198834
ENSG00000005100.13	DHX33	2631.17	0.302968	0.12696	2.38633	0.0170173	0.198834
ENSG00000057019.16	DCBLD2	1496.33	0.331605	0.138995	2.38574	0.0170449	0.198848
ENSG00000020129.16	NCDN	1441	0.327458	0.137269	2.38552	0.017055	0.198848
ENSG00000134882.16	UBAC2	1039.83	0.333407	0.139767	2.38546	0.0170579	0.198848
ENSG00000113645.15	WWC1	737.167	0.343381	0.143971	2.38507	0.0170759	0.198848
ENSG00000164609.10	SLU7	1670.33	0.330332	0.138501	2.38505	0.0170766	0.198848
ENSG00000099864.18	PALM	541.333	0.4367	0.183115	2.38484	0.0170865	0.198848
ENSG00000149531.15	FRG1BP	433.167	0.40469	0.169756	2.38396	0.0171277	0.199178
ENSG00000152894.15	PTPRK	557.667	0.40284	0.168995	2.38374	0.0171376	0.199178
ENSG00000169047.6	IRS1	383.167	0.39428	0.165459	2.38295	0.0171747	0.199477
ENSG00000177674.16	AGTRAP	307.333	0.424908	0.178362	2.38228	0.0172058	0.199706
ENSG00000137413.17	TAF8	616.333	0.363747	0.152706	2.38201	0.0172184	0.19972
ENSG00000215030.5	RPL13P12	2319.67	0.342778	0.143925	2.38164	0.0172356	0.199788
ENSG00000036549.13	ZZZ3	1740.17	0.354178	0.148728	2.38139	0.0172476	0.199794
ENSG00000123240.17	OPTN	332.667	-0.43262	0.181703	-2.38092	0.0172694	0.199914
ENSG00000051108.15	HERPUD1	1903.5	-0.30389	0.127737	-2.37902	0.0173588	0.200817
ENSG00000102981.10	PARD6A	90.3333	0.708425	0.29792	2.37791	0.0174113	0.201178
ENSG00000138134.12	STAMBPL1	316.667	0.413135	0.17377	2.37748	0.0174315	0.201178
ENSG00000134057.15	CCNB1	2861.67	-0.300794	0.12652	-2.37745	0.0174328	0.201178
ENSG00000135905.21	DOCK10	839	0.364979	0.153521	2.37738	0.0174359	0.201178
ENSG00000129187.15	DCTD	1371.17	0.331485	0.139448	2.37712	0.0174486	0.201192
ENSG00000123636.19	BAZ2B	279.5	0.49927	0.210065	2.37674	0.0174664	0.201265
ENSG00000165912.16	PACSIN3	372.667	-0.458524	0.192989	-2.3759	0.0175062	0.201591
ENSG00000204792.2	LINC01291	122.833	0.589611	0.2482	2.37555	0.0175227	0.201649
ENSG00000119711.13	ALDH6A1	121.833	0.653989	0.275473	2.37406	0.0175936	0.202088
ENSG00000177425.11	PAWR	1128.17	0.325711	0.137207	2.37386	0.0176032	0.202088
ENSG00000165494.12	PCF11	1177	0.317008	0.133546	2.37377	0.0176075	0.202088
ENSG00000049759.20	NEDD4L	455.5	0.412816	0.173918	2.37362	0.0176147	0.202088
ENSG00000112137.19	PHACTR1	388.333	0.421866	0.177737	2.37354	0.0176184	0.202088
ENSG00000184985.16	SORCS2	43.6667	-0.911613	0.384114	-2.37329	0.0176305	0.202093
ENSG00000170075.10	GPR37L1	11.1667	-1.83234	0.772646	-2.37152	0.0177152	0.202933
ENSG00000151553.15	FHIP2A	504.5	-0.397854	0.167795	-2.37107	0.0177366	0.203044
ENSG00000174197.18	MGA	1741.5	0.336564	0.142028	2.36971	0.0178021	0.203476
ENSG00000151148.14	UBE3B	1318.67	0.358727	0.151388	2.36958	0.0178082	0.203476
ENSG00000156531.18	PHF6	2158.67	0.30829	0.130104	2.36956	0.0178091	0.203476
ENSG00000141682.12	PMAIP1	798.667	0.357493	0.150903	2.36903	0.017835	0.203639
ENSG00000142686.8	C1orf216	609.833	0.348091	0.146951	2.36875	0.0178483	0.203658
ENSG00000165633.13	VSTM4	178.5	-0.513869	0.216987	-2.3682	0.017875	0.203831
ENSG00000058453.17	CROCC	753.5	0.396101	0.167301	2.36759	0.0179043	0.203833
ENSG00000170145.5	SIK2	745	-0.379526	0.160311	-2.36743	0.0179121	0.203833
ENSG00000267575.9	LINC02987	254.5	0.466474	0.197049	2.3673	0.0179183	0.203833
ENSG00000185477.5	GPRIN3	128.667	0.569138	0.240435	2.36712	0.0179272	0.203833
ENSG00000132406.12	TMEM128	146.333	0.581142	0.245519	2.36699	0.0179333	0.203833
ENSG00000168843.14	FSTL5	131.667	-0.579982	0.245118	-2.36613	0.0179753	0.204178
ENSG00000148337.22	CIZ1	3100.67	0.307722	0.130072	2.36578	0.0179921	0.204237
ENSG00000155906.20	RMND1	616.167	0.360709	0.152518	2.36503	0.0180286	0.204287
ENSG00000119812.20	FAM98A	1899.83	0.297239	0.125688	2.3649	0.0180348	0.204287
ENSG00000214425.10	LRRC37A4P	39.3333	1.02607	0.433888	2.36484	0.0180381	0.204287
ENSG00000147324.11	MFHAS1	1058.17	0.365564	0.154608	2.36446	0.0180565	0.204287
ENSG00000118518.17	RNF146	403.333	0.390862	0.165308	2.36445	0.0180567	0.204287
ENSG00000198081.11	ZBTB14	362.5	0.477568	0.201995	2.36425	0.0180664	0.204287
ENSG00000101161.8	PRPF6	6035.17	0.300466	0.127126	2.36352	0.0181021	0.204422
ENSG00000153157.13	SYCP2L	258.833	0.518624	0.219464	2.36314	0.018121	0.204422
ENSG00000120645.12	IQSEC3	258.5	0.480246	0.203228	2.36308	0.0181235	0.204422
ENSG00000163162.9	RNF149	220.167	0.495125	0.209527	2.36305	0.018125	0.204422
ENSG00000136933.17	RABEPK	632.333	0.362478	0.153425	2.36257	0.0181485	0.204456
ENSG00000164916.11	FOXK1	2985.67	0.31269	0.132355	2.36252	0.0181513	0.204456
ENSG00000186205.14	MTARC1	638.167	0.353531	0.149749	2.36082	0.0182344	0.20526
ENSG00000072274.14	TFRC	9797.83	-0.320777	0.135892	-2.36052	0.0182492	0.205295
ENSG00000060656.20	PTPRU	2782.5	-0.292358	0.123934	-2.35899	0.018325	0.205936
ENSG00000198010.13	DLGAP2	49.8333	0.843676	0.357658	2.35889	0.0183297	0.205936
ENSG00000059691.12	GATB	640.333	0.358294	0.151972	2.35763	0.0183921	0.206505
ENSG00000110108.10	TMEM109	814.667	0.354996	0.15073	2.35518	0.0185137	0.207619
ENSG00000262879.7	ENSG00000262879	784.667	0.3643	0.154682	2.35515	0.018515	0.207619
ENSG00000152409.9	JMY	971.333	0.367345	0.156017	2.35453	0.0185462	0.20774
ENSG00000163682.17	RPL9	9673	0.305278	0.129659	2.35446	0.0185495	0.20774
ENSG00000106615.10	RHEB	3148.5	-0.293881	0.124853	-2.35382	0.0185817	0.207775
ENSG00000084774.14	CAD	4992.83	0.307949	0.130835	2.35372	0.0185868	0.207775
ENSG00000215041.10	NEURL4	1177.5	0.318252	0.135221	2.35357	0.018594	0.207775
ENSG00000107829.15	FBXW4	188.333	0.51822	0.220206	2.35334	0.0186055	0.207775
ENSG00000056736.10	IL17RB	277.167	0.447155	0.190046	2.35288	0.0186287	0.207775
ENSG00000234409.7	CCDC188	339	0.52647	0.223763	2.3528	0.0186327	0.207775
ENSG00000151491.14	EPS8	485.667	0.369668	0.157122	2.35274	0.0186355	0.207775
ENSG00000033011.14	ALG1	525.833	0.380859	0.161915	2.35222	0.0186617	0.207934
ENSG00000132478.10	UNK	1570	0.304089	0.129335	2.35117	0.0187147	0.208334
ENSG00000078579.9	FGF20	16.5	1.46957	0.625072	2.35103	0.0187213	0.208334
ENSG00000047056.17	WDR37	697.667	0.344301	0.146492	2.3503	0.0187585	0.208615
ENSG00000172346.15	CSDC2	147.167	-0.605242	0.257554	-2.34997	0.0187751	0.208668
ENSG00000107263.19	RAPGEF1	2379.5	0.34019	0.144821	2.34903	0.0188224	0.208839
ENSG00000024048.11	UBR2	940.5	0.340571	0.144986	2.349	0.0188241	0.208839
ENSG00000139354.11	GAS2L3	857.833	-0.335587	0.142866	-2.34895	0.0188262	0.208839
ENSG00000069482.7	GAL	1955.83	-0.306261	0.130445	-2.34782	0.0188839	0.209346
ENSG00000105486.15	LIG1	2531.33	0.304624	0.129823	2.34645	0.0189531	0.209981
ENSG00000104883.8	PEX11G	10	1.97469	0.841911	2.34549	0.0190021	0.210039
ENSG00000145362.21	ANK2	1349.83	0.392147	0.167203	2.34533	0.0190102	0.210039
ENSG00000124313.18	IQSEC2	23.8333	-1.21716	0.518983	-2.34527	0.0190131	0.210039
ENSG00000141425.18	RPRD1A	1837.5	0.317436	0.135355	2.34522	0.0190161	0.210039
ENSG00000108106.14	UBE2S	6462.33	-0.280176	0.119469	-2.34517	0.0190182	0.210039
ENSG00000140853.17	NLRC5	34.1667	-1.10864	0.472978	-2.34396	0.0190802	0.21059
ENSG00000113638.14	TTC33	492	0.380809	0.162652	2.34125	0.0192192	0.211992
ENSG00000154832.16	CXXC1	1136.17	0.320827	0.1371	2.34008	0.0192794	0.212522
ENSG00000103647.13	CORO2B	70.6667	-0.796237	0.340387	-2.33921	0.0193245	0.212885
ENSG00000105737.10	GRIK5	1719.83	0.353963	0.151354	2.33865	0.0193537	0.213073
ENSG00000274718.1	ENSG00000274718	96	0.724175	0.309803	2.33754	0.0194114	0.213438
ENSG00000135749.19	PCNX2	791.333	0.387937	0.165972	2.33737	0.0194202	0.213438
ENSG00000062598.18	ELMO2	593	0.350246	0.149871	2.33699	0.0194399	0.213438
ENSG00000165424.7	ZCCHC24	62.8333	-0.834539	0.357109	-2.33693	0.0194427	0.213438
ENSG00000198718.13	TOGARAM1	408.833	0.386882	0.165558	2.33684	0.0194477	0.213438
ENSG00000134802.18	SLC43A3	310.167	0.416152	0.178107	2.33653	0.0194638	0.213481
ENSG00000055147.19	FAM114A2	484.833	0.378167	0.161894	2.3359	0.0194965	0.213706
ENSG00000196199.14	MPHOSPH8	1215.5	0.314876	0.13488	2.33449	0.01957	0.214298
ENSG00000119977.22	TCTN3	948.833	0.343416	0.147111	2.3344	0.0195749	0.214298
ENSG00000142687.19	KIAA0319L	1314.5	0.309235	0.132484	2.33414	0.0195886	0.214313
ENSG00000114742.14	WDR48	1266.5	0.301563	0.129306	2.33217	0.0196916	0.215186
ENSG00000113209.9	PCDHB5	394	-0.384157	0.164722	-2.33215	0.0196929	0.215186
ENSG00000153012.12	LGI2	422.333	0.427883	0.183495	2.33186	0.0197083	0.215221
ENSG00000007255.10	TRAPPC6A	271.167	0.447013	0.191819	2.33038	0.0197858	0.215933
ENSG00000085644.14	ZNF213	407.833	0.409561	0.175861	2.32889	0.0198651	0.216664
ENSG00000113272.14	THG1L	447.333	0.385373	0.165524	2.3282	0.0199013	0.216874
ENSG00000164318.18	EGFLAM	127	-0.621401	0.266918	-2.32805	0.0199092	0.216874
ENSG00000105662.16	CRTC1	952.667	0.370658	0.159234	2.32775	0.0199252	0.216914
ENSG00000086232.13	EIF2AK1	5471	0.288184	0.123857	2.32675	0.0199784	0.217358
ENSG00000133704.10	IPO8	2330.17	0.318945	0.137098	2.3264	0.0199974	0.21743
ENSG00000111540.16	RAB5B	1630.33	0.325023	0.139738	2.32595	0.0200213	0.217555
ENSG00000197782.15	ZNF780A	449.833	0.38912	0.167314	2.32569	0.0200352	0.217571
ENSG00000125991.21	ERGIC3	2449.5	0.310076	0.133341	2.32543	0.0200491	0.217587
ENSG00000108256.9	NUFIP2	3270.5	-0.316304	0.136045	-2.32498	0.0200728	0.217709
ENSG00000037965.6	HOXC8	474.167	0.389718	0.167682	2.32415	0.0201173	0.218057
ENSG00000171723.16	GPHN	1263.83	0.30765	0.132478	2.32227	0.0202184	0.219018
ENSG00000105793.16	GTPBP10	1039.33	0.311364	0.13413	2.32137	0.0202671	0.21941
ENSG00000140396.13	NCOA2	1174.5	0.329615	0.142011	2.32105	0.0202842	0.21946
ENSG00000114770.17	ABCC5	3083.17	0.297683	0.128272	2.32071	0.0203025	0.219522
ENSG00000179454.14	KLHL28	426.833	0.42404	0.182786	2.31987	0.020348	0.219782
ENSG00000197857.16	ZNF44	166.167	0.515726	0.222314	2.3198	0.0203515	0.219782
ENSG00000183570.17	PCBP3	357.167	0.421114	0.181565	2.31935	0.020376	0.219858
ENSG00000158062.21	UBXN11	416.333	0.380984	0.164273	2.31921	0.0203837	0.219858
ENSG00000104907.13	TRMT1	1643.5	0.306025	0.131988	2.31858	0.020418	0.220092
ENSG00000112282.18	MED23	1081.17	0.31322	0.13511	2.31825	0.0204356	0.220135
ENSG00000138614.16	INTS14	1264	0.318369	0.137344	2.31804	0.020447	0.220135
ENSG00000263956.8	NBPF11	312.667	0.40633	0.17542	2.31633	0.0205405	0.221006
ENSG00000165891.16	E2F7	454.667	-0.402389	0.173825	-2.31491	0.020618	0.221524
ENSG00000111224.14	PARP11	203.833	-0.48373	0.208968	-2.31485	0.0206213	0.221524
ENSG00000183354.12	KIAA2026	499.667	0.36673	0.158432	2.31475	0.0206265	0.221524
ENSG00000259663.2	ISL1-DT	263.333	0.494397	0.213608	2.3145	0.0206401	0.221533
ENSG00000187172.15	BAGE2	576.167	0.36237	0.156599	2.314	0.020668	0.221644
ENSG00000165244.7	ZNF367	341.667	0.431494	0.186483	2.31386	0.0206756	0.221644
ENSG00000074935.14	TUBE1	391	0.416877	0.180262	2.31262	0.0207437	0.222232
ENSG00000108932.13	SLC16A6	148.333	0.522033	0.225754	2.3124	0.0207558	0.222232
ENSG00000101019.22	UQCC1	1099	0.318602	0.137841	2.31138	0.0208117	0.222694
ENSG00000254685.8	FPGT	342.667	0.4156	0.179862	2.31067	0.0208512	0.222911
ENSG00000173210.20	ABLIM3	65	-0.737001	0.318971	-2.31056	0.0208574	0.222911
ENSG00000103196.12	CRISPLD2	173	-1.77901	0.770382	-2.30926	0.0209291	0.223495
ENSG00000178585.15	CTNNBIP1	232.667	0.483027	0.209199	2.30893	0.0209473	0.223495
ENSG00000101665.10	SMAD7	312	0.466055	0.201853	2.30888	0.0209503	0.223495
ENSG00000120519.16	SLC10A7	215.333	0.453719	0.19657	2.30818	0.0209891	0.223763
ENSG00000007545.16	CRAMP1	362.833	0.388296	0.168242	2.30797	0.0210009	0.223763
ENSG00000198315.11	ZKSCAN8	2030.17	0.29843	0.129342	2.3073	0.0210382	0.22381
ENSG00000147403.18	RPL10	21615.8	0.280264	0.121474	2.30719	0.0210444	0.22381
ENSG00000236552.2	RPL13AP5	228.5	0.45499	0.197212	2.30711	0.0210488	0.22381
ENSG00000111834.13	RSPH4A	35	0.989944	0.429109	2.30697	0.0210563	0.22381
ENSG00000111252.11	SH2B3	397.833	-0.449263	0.194808	-2.30618	0.0211007	0.223923
ENSG00000163346.17	PBXIP1	326.333	-0.455316	0.197435	-2.30615	0.0211022	0.223923
ENSG00000188994.14	ZNF292	1362.5	0.334639	0.145111	2.3061	0.0211053	0.223923
ENSG00000165730.16	STOX1	117.167	0.584692	0.253616	2.30542	0.021143	0.224188
ENSG00000135966.13	TGFBRAP1	677.5	0.342588	0.148663	2.30447	0.0211963	0.224412
ENSG00000111850.11	SMIM8	274	0.42851	0.185954	2.30439	0.0212007	0.224412
ENSG00000198301.12	SDAD1	2052.67	0.294996	0.128016	2.30436	0.0212026	0.224412
ENSG00000163738.19	MTHFD2L	230	0.451817	0.196103	2.30398	0.0212236	0.224499
ENSG00000224940.9	PRRT4	3313.67	-0.359533	0.156101	-2.30321	0.0212673	0.224825
ENSG00000144749.14	LRIG1	38.8333	-0.945905	0.410828	-2.30243	0.0213108	0.225102
ENSG00000003989.18	SLC7A2	1775.5	0.317034	0.137704	2.30228	0.0213191	0.225102
ENSG00000121210.16	TMEM131L	817.333	0.326635	0.141906	2.30177	0.0213484	0.22516
ENSG00000228782.9	MRPL45P2	267.333	0.431086	0.187288	2.30173	0.0213503	0.22516
ENSG00000254999.4	BRK1	2276.67	0.306295	0.133103	2.30118	0.0213815	0.225288
ENSG00000289578.1	ENSG00000289578	17.1667	1.6004	0.695504	2.30106	0.0213881	0.225288
ENSG00000172465.14	TCEAL1	305.333	0.406594	0.176743	2.30048	0.0214212	0.225502
ENSG00000197872.11	CYRIA	718.667	-0.366015	0.159146	-2.29988	0.0214553	0.225724
ENSG00000213516.10	RBMXL1	603	0.359811	0.156477	2.29945	0.0214794	0.225843
ENSG00000164985.15	PSIP1	5978.17	0.277583	0.120793	2.29801	0.0215613	0.226504
ENSG00000124224.19	PPP4R1L	122.667	-0.585992	0.255013	-2.29789	0.0215681	0.226504
ENSG00000112293.15	GPLD1	210.667	0.588421	0.256274	2.29606	0.0216724	0.227429
ENSG00000180979.10	LRRC57	435.333	-0.372436	0.162219	-2.29589	0.0216821	0.227429
ENSG00000140830.9	TXNL4B	679.5	0.362482	0.157899	2.29566	0.0216953	0.227432
ENSG00000005302.19	MSL3	674.833	0.331664	0.144568	2.29417	0.0217808	0.228114
ENSG00000197582.5	GPX1P1	141.167	0.530843	0.231415	2.2939	0.021796	0.228114
ENSG00000139133.7	ALG10	275	0.434293	0.18933	2.29384	0.0217995	0.228114
ENSG00000065183.16	WDR3	4267.33	0.277514	0.121019	2.29314	0.0218402	0.228404
ENSG00000177301.16	KCNA2	171.833	-0.537967	0.234695	-2.29219	0.0218945	0.228456
ENSG00000196700.9	ZNF512B	2882	0.284291	0.124029	2.29213	0.0218983	0.228456
ENSG00000173334.4	TRIB1	354.333	0.406624	0.177404	2.29208	0.0219012	0.228456
ENSG00000165443.12	PHYHIPL	2452	0.284821	0.124264	2.29206	0.021902	0.228456
ENSG00000161912.18	ADCY10P1	205.5	0.587204	0.256236	2.29165	0.0219259	0.228456
ENSG00000159899.16	NPR2	214.333	-0.508814	0.22203	-2.29164	0.0219263	0.228456
ENSG00000273032.3	DGCR5	238.5	-0.470338	0.205256	-2.29147	0.0219364	0.228456
ENSG00000172167.8	MTBP	519.833	0.348406	0.152103	2.29059	0.0219872	0.228849
ENSG00000250571.7	GLI4	142.833	0.544123	0.23763	2.28979	0.0220337	0.229197
ENSG00000152683.14	SLC30A6	1315.5	0.295977	0.129294	2.28917	0.0220695	0.229433
ENSG00000267353.1	ENSG00000267353	13.3333	-1.61642	0.706334	-2.28846	0.0221107	0.229615
ENSG00000277462.2	ZNF670	582	0.344538	0.150576	2.28814	0.0221295	0.229615
ENSG00000170903.12	MSANTD4	1019.5	0.310074	0.13553	2.28787	0.0221452	0.229615
ENSG00000140945.17	CDH13	216	-0.485768	0.212326	-2.28785	0.0221465	0.229615
ENSG00000205808.7	PLPP6	179.5	0.499791	0.218481	2.28757	0.0221626	0.229615
ENSG00000132405.19	TBC1D14	563.333	0.366948	0.160413	2.28752	0.0221655	0.229615
ENSG00000198690.10	FAN1	474.333	0.389126	0.170155	2.28689	0.0222024	0.229765
ENSG00000135127.12	BICDL1	532	-0.382827	0.167416	-2.28668	0.0222142	0.229765
ENSG00000153094.24	BCL2L11	201.667	0.483537	0.211466	2.28659	0.0222198	0.229765
ENSG00000156804.7	FBXO32	129.667	0.609242	0.266467	2.28637	0.0222324	0.229765
ENSG00000144136.11	SLC20A1	1475.83	-0.309441	0.135384	-2.28565	0.0222748	0.230068
ENSG00000105186.16	ANKRD27	668	0.360831	0.157887	2.28538	0.0222906	0.230096
ENSG00000109436.8	TBC1D9	663	0.329628	0.14429	2.28448	0.0223436	0.230507
ENSG00000126005.17	MMP24OS	448.333	0.366543	0.160533	2.28329	0.0224133	0.230959
ENSG00000124571.18	XPO5	3815.33	0.278993	0.122189	2.28328	0.0224138	0.230959
ENSG00000120899.18	PTK2B	178.5	0.488655	0.214075	2.28264	0.0224518	0.231154
ENSG00000138768.15	USO1	1528.83	0.301934	0.132281	2.28251	0.022459	0.231154
ENSG00000244026.8	FAM86DP	218.333	0.482871	0.21165	2.28146	0.0225213	0.231659
ENSG00000166402.9	TUB	3022.17	-0.30096	0.131969	-2.28054	0.0225757	0.232082
ENSG00000261303.6	GOLGA6GP	16.1667	-1.53275	0.672169	-2.28031	0.0225895	0.232088
ENSG00000101997.13	CCDC22	354.667	0.404178	0.177337	2.27916	0.0226576	0.232651
ENSG00000141622.14	RNF165	603.667	0.412946	0.181206	2.27888	0.0226744	0.232651
ENSG00000196593.9	ANKRD20A19P	78	0.794386	0.348611	2.27871	0.022684	0.232651
ENSG00000126787.13	DLGAP5	1173.83	-0.302221	0.132696	-2.27755	0.0227536	0.233228
ENSG00000196670.14	ZFP62	790.167	0.340508	0.149586	2.27633	0.0228263	0.233751
ENSG00000198570.7	RD3	21.1667	-1.30439	0.573077	-2.27611	0.0228394	0.233751
ENSG00000129480.13	DTD2	193.333	0.480469	0.2111	2.27602	0.0228447	0.233751
ENSG00000224963.3	ECMXP	8.33333	-2.22902	0.97952	-2.27562	0.0228685	0.233783
ENSG00000130313.7	PGLS	273	0.461138	0.202651	2.27552	0.0228745	0.233783
ENSG00000205269.6	TMEM170B	1315.67	0.321718	0.141402	2.27519	0.0228945	0.233852
ENSG00000111664.11	GNB3	250.333	-0.507002	0.222869	-2.27488	0.0229129	0.233904
ENSG00000139146.14	SINHCAF	2175.33	0.30832	0.135595	2.27384	0.0229759	0.23441
ENSG00000272686.1	WASL-DT	163	0.560542	0.246637	2.27274	0.0230419	0.234558
ENSG00000149308.17	NPAT	702	0.335571	0.14766	2.27259	0.023051	0.234558
ENSG00000155016.18	CYP2U1	220.167	0.450069	0.198044	2.27257	0.0230521	0.234558
ENSG00000079819.19	EPB41L2	90.5	-0.650543	0.286269	-2.27249	0.0230569	0.234558
ENSG00000164187.7	LMBRD2	423.333	0.402282	0.177031	2.27238	0.0230634	0.234558
ENSG00000100211.12	CBY1	235.667	0.449936	0.198017	2.27222	0.0230735	0.234558
ENSG00000232533.3	FAM131B-AS2	18	-1.47148	0.647704	-2.27183	0.0230965	0.234558
ENSG00000138002.16	IFT172	1196.33	0.336974	0.148331	2.27177	0.0231001	0.234558
ENSG00000196705.8	ZNF431	875.333	0.322807	0.142106	2.2716	0.0231107	0.234558
ENSG00000064666.15	CNN2	453	-1.34065	0.590792	-2.26924	0.0232537	0.23556
ENSG00000128915.12	ICE2	1696.33	0.295482	0.130212	2.26923	0.0232543	0.23556
ENSG00000132600.18	PRMT7	1005.5	0.304548	0.13421	2.26919	0.0232568	0.23556
ENSG00000203760.9	CENPW	455.833	-0.383592	0.169052	-2.26908	0.0232632	0.23556
ENSG00000212864.4	RNF208	384.167	0.383472	0.169022	2.26876	0.0232828	0.235622
ENSG00000157259.8	GATAD1	1027.67	0.338123	0.149067	2.26826	0.0233131	0.235793
ENSG00000130856.17	ZNF236	281.5	0.445871	0.196685	2.26693	0.0233945	0.236361
ENSG00000084092.7	NOA1	809.5	0.327271	0.144381	2.26672	0.0234075	0.236361
ENSG00000160447.7	PKN3	556.167	-0.359014	0.158387	-2.26668	0.0234097	0.236361
ENSG00000101940.18	WDR13	878.333	0.325054	0.143419	2.26646	0.0234232	0.236361
ENSG00000100060.18	MFNG	312.5	-0.397825	0.175558	-2.26606	0.0234478	0.236474
ENSG00000187535.14	IFT140	526.833	0.392162	0.17313	2.26513	0.0235049	0.236797
ENSG00000234690.7	EPCAM-DT	40.5	0.921332	0.406752	2.26509	0.0235069	0.236797
ENSG00000085433.17	WDR47	521.333	0.360034	0.15899	2.26451	0.0235425	0.237019
ENSG00000030582.18	GRN	2300.83	0.287875	0.127295	2.26149	0.0237292	0.238659
ENSG00000185946.16	RNPC3	821.833	0.382242	0.169026	2.26143	0.0237325	0.238659
ENSG00000109062.12	SLC9A3R1	1574.67	-0.303638	0.134296	-2.26096	0.0237616	0.238793
ENSG00000128989.11	ARPP19	6234.67	0.276846	0.122456	2.26078	0.0237731	0.238793
ENSG00000178665.16	ZNF713	128.833	0.541292	0.239546	2.25965	0.0238427	0.239097
ENSG00000011198.10	ABHD5	282	-0.421391	0.186486	-2.25965	0.0238432	0.239097
ENSG00000138193.17	PLCE1	123.5	-0.562452	0.248939	-2.2594	0.0238585	0.239097
ENSG00000067445.22	TRO	1478.17	0.313399	0.138714	2.25932	0.0238637	0.239097
ENSG00000112624.13	BICRAL	357.833	0.398455	0.176371	2.25919	0.0238715	0.239097
ENSG00000055332.19	EIF2AK2	1886.67	0.344106	0.152402	2.25789	0.0239526	0.239681
ENSG00000100221.11	JOSD1	1465.67	0.288554	0.127802	2.25782	0.0239572	0.239681
ENSG00000103199.14	ZNF500	403.667	0.369839	0.163822	2.25756	0.023973	0.239702
ENSG00000224914.4	LINC00863	167	0.49375	0.218744	2.2572	0.0239955	0.239743
ENSG00000171132.14	PRKCE	816	0.372776	0.165165	2.25699	0.0240087	0.239743
ENSG00000214279.13	SCART1	252.5	-0.490298	0.21725	-2.25684	0.0240181	0.239743
ENSG00000253719.4	ATXN7L3B	3565.17	0.276929	0.122726	2.25648	0.0240408	0.239834
ENSG00000178385.15	PLEKHM3	860.833	0.324127	0.143691	2.25572	0.0240881	0.240169
ENSG00000076248.12	UNG	3449.33	0.35427	0.157103	2.25502	0.0241321	0.240471
ENSG00000166398.14	GARRE1	374	0.404488	0.179432	2.25427	0.0241792	0.240746
ENSG00000099968.18	BCL2L13	1691.33	0.301428	0.133722	2.25414	0.0241871	0.240746
ENSG00000140557.12	ST8SIA2	1956	0.329685	0.146307	2.25337	0.0242357	0.241092
ENSG00000175115.13	PACS1	380.833	0.415836	0.184611	2.2525	0.0242905	0.241329
ENSG00000145391.14	SETD7	1927.5	-0.291838	0.129563	-2.25247	0.0242924	0.241329
ENSG00000130024.15	PHF10	2049.83	0.310704	0.137948	2.25233	0.0243011	0.241329
ENSG00000182405.6	PGBD4	165	0.491283	0.218156	2.25198	0.0243238	0.241329
ENSG00000169021.6	UQCRFS1	2001.17	-0.297885	0.132281	-2.25191	0.0243282	0.241329
ENSG00000140545.16	MFGE8	435.333	-0.360339	0.160049	-2.25142	0.024359	0.241402
ENSG00000272374.1	ENSG00000272374	7.33333	2.23576	0.993091	2.25131	0.0243659	0.241402
ENSG00000138400.13	MDH1B	32.6667	1.00509	0.446481	2.25114	0.0243769	0.241402
ENSG00000146282.19	RARS2	996.5	0.303029	0.134662	2.25029	0.0244305	0.241795
ENSG00000181751.10	MACIR	706.667	0.339264	0.150807	2.24966	0.0244706	0.242015
ENSG00000188612.12	SUMO2	6127.33	-0.297977	0.132463	-2.24951	0.0244803	0.242015
ENSG00000146263.12	MMS22L	1600.5	-0.293645	0.130565	-2.24904	0.0245101	0.242111
ENSG00000149273.15	RPS3	23210	0.282654	0.125684	2.24892	0.0245175	0.242111
ENSG00000044090.13	CUL7	579.333	0.374538	0.166671	2.24718	0.0246288	0.242816
ENSG00000178149.17	DALRD3	311	0.410834	0.182823	2.24717	0.0246291	0.242816
ENSG00000196208.14	GREB1	2900.5	0.334194	0.148719	2.24715	0.0246305	0.242816
ENSG00000101384.12	JAG1	40.5	-0.894995	0.398362	-2.24669	0.0246601	0.242971
ENSG00000132003.10	ZSWIM4	223.333	0.454698	0.202496	2.24547	0.0247379	0.243517
ENSG00000136169.17	SETDB2	253.167	0.422089	0.18798	2.24539	0.0247432	0.243517
ENSG00000144741.19	SLC25A26	563.667	0.370238	0.164925	2.24489	0.0247751	0.243658
ENSG00000129757.15	CDKN1C	14.3333	-1.58148	0.70455	-2.24466	0.02479	0.243658
ENSG00000040933.16	INPP4A	498.667	0.355557	0.158425	2.24432	0.024812	0.243658
ENSG00000257923.12	CUX1	707.167	0.36577	0.162984	2.24421	0.0248187	0.243658
ENSG00000247828.10	TMEM161B-DT	254	0.543702	0.242283	2.24408	0.0248271	0.243658
ENSG00000162458.13	FBLIM1	155.333	-0.613942	0.273615	-2.24382	0.0248443	0.243691
ENSG00000232677.11	LINC00665	1328.5	0.294136	0.131121	2.24323	0.0248817	0.243922
ENSG00000176108.9	CHMP6	303.333	0.412	0.18377	2.24194	0.0249655	0.244606
ENSG00000237440.9	ZNF737	411.5	0.36662	0.163579	2.24124	0.0250104	0.24491
ENSG00000163807.6	KIAA1143	1262.33	0.320962	0.143227	2.24093	0.0250307	0.244916
ENSG00000143512.13	HHIPL2	17.5	-1.47692	0.659103	-2.2408	0.0250391	0.244916
ENSG00000070087.15	PFN2	5773.83	0.257073	0.114795	2.23941	0.0251292	0.245661
ENSG00000234745.14	HLA-B	18.1667	-1.38748	0.619675	-2.23904	0.025153	0.245757
ENSG00000176087.16	SLC35A4	1944	-0.312688	0.139682	-2.23858	0.0251835	0.245918
ENSG00000150776.18	NKAPD1	1486.17	0.307803	0.137527	2.23812	0.0252132	0.246017
ENSG00000274253.6	ENSG00000274253	73.5	0.690395	0.308489	2.23799	0.0252217	0.246017
ENSG00000131791.8	PRKAB2	1180.33	0.313198	0.139991	2.23727	0.0252686	0.246212
ENSG00000186998.16	EMID1	139.333	0.527154	0.235626	2.23725	0.0252698	0.246212
ENSG00000162409.12	PRKAA2	444	0.374173	0.167302	2.23652	0.0253178	0.246418
ENSG00000259291.2	ZNF710-AS1	66	0.711396	0.318085	2.2365	0.025319	0.246418
ENSG00000186395.9	KRT10	76.3333	-0.689253	0.308234	-2.23613	0.025343	0.246514
ENSG00000171863.15	RPS7	13946.2	0.287079	0.128418	2.2355	0.0253845	0.246781
ENSG00000184613.11	NELL2	2281.67	0.272609	0.121958	2.23527	0.0253998	0.246793
ENSG00000155090.15	KLF10	664.667	0.326699	0.146173	2.23501	0.0254167	0.246807
ENSG00000152256.14	PDK1	1243.33	-0.333659	0.1493	-2.23482	0.0254293	0.246807
ENSG00000100983.12	GSS	987.833	0.310157	0.138834	2.23402	0.0254817	0.247178
ENSG00000169213.7	RAB3B	597.167	-0.427753	0.191506	-2.23363	0.0255073	0.247278
ENSG00000141258.13	SGSM2	1744.67	0.32825	0.146973	2.23341	0.0255221	0.247278
ENSG00000186153.18	WWOX	161.667	0.499509	0.223687	2.23307	0.0255443	0.247278
ENSG00000167005.14	NUDT21	1906	0.306424	0.137231	2.23291	0.0255549	0.247278
ENSG00000117479.15	SLC19A2	615.167	-0.328748	0.147242	-2.2327	0.0255687	0.247278
ENSG00000175573.7	C11orf68	261.5	0.416446	0.186531	2.23258	0.0255766	0.247278
ENSG00000173473.11	SMARCC1	9871.17	0.271408	0.121588	2.2322	0.0256019	0.247387
ENSG00000164615.6	CAMLG	853.167	0.308891	0.138398	2.23191	0.0256211	0.247436
ENSG00000107897.20	ACBD5	854.333	0.327058	0.146683	2.22969	0.025768	0.24847
ENSG00000103042.9	SLC38A7	524.667	0.346679	0.155483	2.22968	0.0257684	0.24847
ENSG00000122482.22	ZNF644	1834.5	0.301334	0.135149	2.22965	0.0257707	0.24847
ENSG00000267452.3	LINC02073	6.16667	-2.39011	1.07238	-2.22878	0.0258284	0.248889
ENSG00000100099.22	HPS4	1952.5	0.277982	0.124789	2.22762	0.025906	0.249316
ENSG00000124839.13	RAB17	7.5	-2.29876	1.03206	-2.22735	0.0259242	0.249316
ENSG00000146109.5	ABT1	940.5	-0.321514	0.144349	-2.22733	0.025925	0.249316
ENSG00000173068.19	BNC2	300.5	0.405993	0.182283	2.22726	0.0259296	0.249316
ENSG00000149054.16	ZNF215	14.5	-1.49467	0.671149	-2.22703	0.025945	0.249328
ENSG00000128039.13	SRD5A3	48.6667	0.845284	0.380057	2.2241	0.0261418	0.250917
ENSG00000106608.17	URGCP	854.5	0.347475	0.156238	2.22401	0.026148	0.250917
ENSG00000111670.16	GNPTAB	551.833	0.366578	0.164833	2.22393	0.0261533	0.250917
ENSG00000090989.18	EXOC1	610.333	0.333994	0.150202	2.22363	0.0261736	0.250927
ENSG00000131652.14	THOC6	791.5	0.326136	0.146689	2.22332	0.0261945	0.250927
ENSG00000107736.22	CDH23	40	-0.97066	0.43666	-2.22292	0.0262211	0.250927
ENSG00000176853.16	FAM91A1	1384.17	-0.300298	0.135092	-2.22291	0.0262218	0.250927
ENSG00000215193.14	PEX26	1629.17	0.292699	0.131677	2.22285	0.0262258	0.250927
ENSG00000283041.1	ENSG00000283041	293	0.396415	0.178364	2.22251	0.026249	0.251012
ENSG00000075035.10	WSCD2	96	-0.626037	0.281748	-2.22197	0.0262853	0.251222
ENSG00000179921.15	GPBAR1	13.5	-1.52118	0.68468	-2.22174	0.0263011	0.251235
ENSG00000124508.17	BTN2A2	227.167	-0.453672	0.204314	-2.22046	0.0263874	0.25174
ENSG00000028839.10	TBPL1	511	0.34751	0.15651	2.22037	0.0263938	0.25174
ENSG00000003509.16	NDUFAF7	471.167	-0.350276	0.15776	-2.22031	0.0263976	0.25174
ENSG00000099821.14	POLRMT	2273.33	0.287126	0.12933	2.22011	0.0264113	0.25174
ENSG00000105983.23	LMBR1	2364.5	0.278341	0.125436	2.21898	0.026488	0.252334
ENSG00000154429.11	CCSAP	841.333	-0.324198	0.146133	-2.21852	0.0265195	0.252378
ENSG00000145348.17	TBCK	371	0.395578	0.17831	2.21849	0.0265214	0.252378
ENSG00000189241.8	TSPYL1	1594.33	0.341787	0.154097	2.21801	0.0265542	0.25255
ENSG00000151532.14	VTI1A	510.333	0.345024	0.15557	2.2178	0.0265683	0.25255
ENSG00000289860.1	ENSG00000289860	12.1667	1.59769	0.720643	2.21703	0.026621	0.252914
ENSG00000075340.23	ADD2	2915.33	0.272363	0.122864	2.21678	0.0266382	0.25294
ENSG00000138621.12	PPCDC	191.667	0.473778	0.213793	2.21606	0.0266874	0.25327
ENSG00000165606.10	DRGX	193.333	-0.474185	0.214	-2.21582	0.026704	0.253291
ENSG00000126870.16	DYNC2I1	579.167	0.348615	0.157351	2.21552	0.0267242	0.253345
ENSG00000177125.6	ZBTB34	704.667	0.332184	0.149971	2.21499	0.0267606	0.253553
ENSG00000108389.10	MTMR4	2669	0.294873	0.133196	2.21382	0.026841	0.254157
ENSG00000136717.15	BIN1	948	-0.325711	0.147138	-2.21364	0.0268533	0.254157
ENSG00000010361.14	FUZ	759	0.324583	0.14666	2.21317	0.026886	0.254329
ENSG00000176204.14	LRRTM4	14	-1.48328	0.670775	-2.21129	0.0270158	0.255419
ENSG00000069188.17	SDK2	885	0.343296	0.15528	2.21082	0.0270482	0.255443
ENSG00000182307.14	C8orf33	1777.5	0.317853	0.143808	2.21026	0.0270874	0.255443
ENSG00000140104.14	CLBA1	97.3333	0.594953	0.269181	2.21023	0.0270891	0.255443
ENSG00000072401.15	UBE2D1	492.5	-0.341339	0.154437	-2.21022	0.0270898	0.255443
ENSG00000138617.16	PARP16	248.667	0.436966	0.19773	2.20991	0.0271115	0.255443
ENSG00000135404.12	CD63	1712.5	-0.287019	0.129883	-2.20982	0.0271178	0.255443
ENSG00000111186.13	WNT5B	142.167	-0.581807	0.263318	-2.20953	0.0271381	0.255443
ENSG00000153391.16	INO80C	186	-0.457216	0.206942	-2.20939	0.0271477	0.255443
ENSG00000152284.5	TCF7L1	11.6667	-1.63401	0.739584	-2.20936	0.0271493	0.255443
ENSG00000160991.17	ORAI2	608.5	0.396686	0.179604	2.20867	0.0271977	0.25576
ENSG00000050438.17	SLC4A8	2628.5	0.29749	0.134709	2.20839	0.0272169	0.255804
ENSG00000183943.6	PRKX	1207.67	0.29357	0.133	2.2073	0.027293	0.256382
ENSG00000146085.8	MMUT	735.333	0.32659	0.147997	2.20673	0.0273332	0.256622
ENSG00000173898.15	SPTBN2	3178.67	0.292442	0.132559	2.20613	0.0273751	0.256865
ENSG00000048405.11	ZNF800	814.333	0.33874	0.153558	2.20594	0.0273883	0.256865
ENSG00000099940.12	SNAP29	894.833	0.327011	0.148377	2.20392	0.0275296	0.258052
ENSG00000049449.10	RCN1	1331.67	-0.310987	0.141143	-2.20334	0.0275707	0.258251
ENSG00000090013.11	BLVRB	89.8333	-0.623243	0.282889	-2.20313	0.0275853	0.258251
ENSG00000146006.8	LRRTM2	63	0.717942	0.325893	2.203	0.027595	0.258251
ENSG00000196205.8	EEF1A1P5	1303	0.302406	0.137315	2.20227	0.0276461	0.258351
ENSG00000173762.8	CD7	116	-0.593052	0.269311	-2.20211	0.0276577	0.258351
ENSG00000174501.15	ANKRD36C	67.1667	0.722495	0.328098	2.20207	0.0276603	0.258351
ENSG00000095261.14	PSMD5	1028.33	-0.298481	0.135549	-2.20201	0.0276647	0.258351
ENSG00000139436.22	GIT2	430.333	0.381961	0.173495	2.20156	0.0276962	0.258508
ENSG00000068024.18	HDAC4	639.5	0.351975	0.159957	2.20044	0.027776	0.259114
ENSG00000175591.12	P2RY2	20.5	-1.23616	0.561975	-2.19967	0.02783	0.259481
ENSG00000124535.16	WRNIP1	951.5	0.301089	0.136895	2.19941	0.0278489	0.259519
ENSG00000166181.13	API5	1938.17	-0.296993	0.135066	-2.19888	0.0278867	0.259527
ENSG00000173805.16	HAP1	25.3333	-1.10216	0.501259	-2.19879	0.0278928	0.259527
ENSG00000160678.12	S100A1	25.1667	-1.1811	0.537162	-2.19877	0.0278942	0.259527
ENSG00000148690.12	FRA10AC1	458.167	0.344902	0.156907	2.19814	0.0279394	0.25973
ENSG00000228526.8	MIR34AHG	655.333	0.388924	0.176941	2.19805	0.0279456	0.25973
ENSG00000116704.8	SLC35D1	435	0.390561	0.177722	2.19759	0.0279781	0.259806
ENSG00000154945.7	ANKRD40	1850.5	0.307154	0.139773	2.19752	0.0279834	0.259806
ENSG00000181396.13	OGFOD3	1632.83	0.298764	0.135974	2.19722	0.0280047	0.259866
ENSG00000160216.21	AGPAT3	321.833	0.41208	0.187631	2.19623	0.0280757	0.260239
ENSG00000205643.11	CDPF1	213.833	0.446013	0.203102	2.196	0.0280919	0.260239
ENSG00000074201.9	CLNS1A	2531.83	0.273191	0.12441	2.19589	0.0281001	0.260239
ENSG00000070961.16	ATP2B1	1700.83	0.30431	0.138586	2.19583	0.0281043	0.260239
ENSG00000114735.10	HEMK1	254.333	0.413253	0.188326	2.19435	0.0282102	0.261082
ENSG00000269386.6	RAB11B-AS1	55	0.75561	0.344434	2.19377	0.0282518	0.261327
ENSG00000039523.20	RIPOR1	836.667	-0.348759	0.158991	-2.19357	0.0282665	0.261327
ENSG00000055483.20	USP36	2465	0.287695	0.131176	2.19319	0.0282934	0.26136
ENSG00000083290.20	ULK2	666.833	0.330003	0.150473	2.19311	0.0282998	0.26136
ENSG00000181513.15	ACBD4	104.167	0.695385	0.317139	2.19269	0.0283301	0.261501
ENSG00000178971.17	CTC1	734.667	0.343282	0.156592	2.19221	0.0283647	0.261566
ENSG00000152556.17	PFKM	2902.83	0.276475	0.126128	2.19202	0.0283781	0.261566
ENSG00000109787.13	KLF3	1420.83	0.327888	0.149596	2.19183	0.028392	0.261566
ENSG00000165886.5	UBTD1	55.5	-0.756022	0.344938	-2.19176	0.0283967	0.261566
ENSG00000124177.16	CHD6	1877.17	0.342132	0.156149	2.19106	0.0284478	0.261772
ENSG00000178694.10	NSUN3	541.667	0.336412	0.15354	2.19104	0.0284489	0.261772
ENSG00000126217.21	MCF2L	978.333	0.331716	0.151452	2.19023	0.0285074	0.262026
ENSG00000124784.9	RIOK1	1071.33	0.293558	0.134039	2.1901	0.0285167	0.262026
ENSG00000101464.11	PIGU	610.833	0.339851	0.155197	2.18981	0.0285381	0.262026
ENSG00000231208.4	ZBTB46-AS1	6.5	2.2483	1.02677	2.18968	0.0285476	0.262026
ENSG00000171004.19	HS6ST2	1197.5	0.330877	0.151111	2.18963	0.0285513	0.262026
ENSG00000197841.15	ZNF181	246.833	0.423547	0.193463	2.1893	0.0285752	0.262109
ENSG00000289841.1	ENSG00000289841	20.8333	1.21296	0.554095	2.18908	0.028591	0.262117
ENSG00000170185.11	USP38	841.667	-0.304277	0.139028	-2.18861	0.0286253	0.262186
ENSG00000088325.16	TPX2	5702	-0.26484	0.12102	-2.1884	0.0286407	0.262186
ENSG00000138430.16	OLA1	2504.17	0.285027	0.130259	2.18816	0.0286583	0.262186
ENSG00000167157.11	PRRX2	491.667	-0.429756	0.196401	-2.18815	0.0286584	0.262186
ENSG00000167874.7	TMEM88	52.1667	-0.821015	0.375325	-2.18748	0.0287074	0.262498
ENSG00000265688.2	MAFG-DT	87.5	0.61111	0.279411	2.18714	0.0287325	0.262591
ENSG00000128829.12	EIF2AK4	841.667	0.315552	0.144297	2.18682	0.0287556	0.262665
ENSG00000175745.15	NR2F1	220.5	-0.468255	0.214201	-2.18605	0.0288119	0.262963
ENSG00000250132.6	ENSG00000250132	61.3333	0.754808	0.3453	2.18595	0.0288195	0.262963
ENSG00000196376.11	SLC35F1	27.3333	-1.05631	0.483277	-2.18571	0.0288365	0.262963
ENSG00000173614.14	NMNAT1	40	0.953364	0.436226	2.18548	0.0288535	0.262963
ENSG00000165115.15	KIF27	42	0.919435	0.420748	2.18524	0.0288714	0.262963
ENSG00000185158.13	LRRC37B	205.667	0.443216	0.202831	2.18515	0.0288782	0.262963
ENSG00000066135.13	KDM4A	800.167	-0.326102	0.149284	-2.18444	0.02893	0.263298
ENSG00000168395.16	ING5	1317.17	0.306058	0.140144	2.18389	0.0289707	0.263497
ENSG00000065029.15	ZNF76	417	0.367	0.168061	2.18373	0.028982	0.263497
ENSG00000164329.14	TENT2	920.333	0.31996	0.146581	2.18282	0.0290488	0.263968
ENSG00000142528.16	ZNF473	816	0.319186	0.146264	2.18226	0.0290902	0.264207
ENSG00000277531.3	PNMA8C	91.8333	0.671002	0.307577	2.18157	0.0291409	0.264531
ENSG00000247572.9	CKMT2-AS1	195.833	0.456306	0.209245	2.18073	0.0292035	0.264961
ENSG00000220205.9	VAMP2	1125.5	0.300331	0.137757	2.18014	0.0292471	0.26522
ENSG00000105792.19	CFAP69	26.6667	1.10438	0.506827	2.17901	0.0293309	0.265752
ENSG00000138375.14	SMARCAL1	432.333	0.381923	0.175279	2.17894	0.0293361	0.265752
ENSG00000164244.21	PRRC1	1531.5	0.283788	0.130304	2.17789	0.0294143	0.266323
ENSG00000130202.10	NECTIN2	208.667	-0.470714	0.216184	-2.17737	0.0294526	0.266419
ENSG00000204611.7	ZNF616	341.167	0.37514	0.172293	2.17734	0.0294553	0.266419
ENSG00000107551.21	RASSF4	62.6667	-0.711286	0.326797	-2.17654	0.0295151	0.266691
ENSG00000225756.1	DBH-AS1	224.167	-0.974266	0.447623	-2.17653	0.0295157	0.266691
ENSG00000187800.14	PEAR1	49.8333	-0.815452	0.374889	-2.17518	0.0296165	0.267463
ENSG00000117625.14	RCOR3	1355.83	0.314492	0.144599	2.17493	0.0296354	0.267487
ENSG00000250538.6	NPY2R-AS1	14.1667	1.52861	0.702895	2.17474	0.0296497	0.267487
ENSG00000188613.7	NANOS1	276.833	-0.405064	0.186346	-2.17372	0.0297259	0.268023
ENSG00000115421.13	PAPOLG	581.5	0.324951	0.149516	2.17335	0.0297543	0.268023
ENSG00000169570.10	DTWD2	285	0.41406	0.190518	2.17334	0.0297549	0.268023
ENSG00000048991.17	R3HDM1	1018.67	0.302385	0.139163	2.17287	0.0297898	0.2682
ENSG00000138442.11	WDR12	2355	0.273606	0.125948	2.17237	0.0298281	0.268407
ENSG00000110975.8	SYT10	19.6667	1.23886	0.57035	2.17211	0.0298475	0.268444
ENSG00000107738.20	VSIR	49	-0.799109	0.367969	-2.17168	0.0298802	0.2686
ENSG00000075043.20	KCNQ2	2430	0.292104	0.134528	2.17132	0.0299067	0.268701
ENSG00000123836.15	PFKFB2	422.167	0.372591	0.171669	2.17041	0.029976	0.269172
ENSG00000167113.11	COQ4	769.333	0.31211	0.143824	2.17008	0.0300007	0.269172
ENSG00000082068.9	WDR70	645.167	0.321985	0.148389	2.16988	0.0300161	0.269172
ENSG00000129038.16	LOXL1	878.167	-0.359377	0.165625	-2.16982	0.0300206	0.269172
ENSG00000071909.19	MYO3B	12.5	-1.66789	0.768849	-2.16934	0.030057	0.269361
ENSG00000183346.9	CABCOCO1	9	1.83378	0.845404	2.16912	0.0300739	0.269375
ENSG00000100395.15	L3MBTL2	1433.17	0.358637	0.165425	2.16798	0.0301604	0.269914
ENSG00000247675.8	LRP4-AS1	6.33333	-2.40344	1.10865	-2.1679	0.0301663	0.269914
ENSG00000064787.14	BCAS1	10.6667	-1.77165	0.817294	-2.1677	0.0301818	0.269914
ENSG00000099624.8	ATP5F1D	1038.5	0.329973	0.152237	2.16749	0.0301971	0.269914
ENSG00000205704.7	SMIM45	99	0.672567	0.310351	2.16711	0.0302261	0.269914
ENSG00000126368.6	NR1D1	329.167	0.460779	0.212635	2.16699	0.0302354	0.269914
ENSG00000221968.9	FADS3	333.667	-0.415638	0.191812	-2.16691	0.0302418	0.269914
ENSG00000109107.14	ALDOC	1094.17	-0.296158	0.136699	-2.1665	0.0302733	0.270058
ENSG00000173638.19	SLC19A1	1036	0.315161	0.145491	2.16618	0.0302973	0.270131
ENSG00000230202.1	ENSG00000230202	79.8333	0.629648	0.290698	2.16599	0.0303123	0.270131
ENSG00000101447.15	FAM83D	1125.5	-0.295309	0.136367	-2.16555	0.0303456	0.270224
ENSG00000185386.15	MAPK11	706	0.38195	0.176392	2.16535	0.0303611	0.270224
ENSG00000181722.17	ZBTB20	29	1.09673	0.506518	2.16524	0.030369	0.270224
ENSG00000175906.5	ARL4D	640.333	-0.336671	0.155528	-2.16469	0.0304111	0.270239
ENSG00000131242.18	RAB11FIP4	2590.67	0.287992	0.133043	2.16465	0.0304145	0.270239
ENSG00000125834.13	STK35	1005	-0.318149	0.146986	-2.16449	0.030427	0.270239
ENSG00000198815.9	FOXJ3	2067.83	-0.283922	0.131177	-2.16442	0.0304324	0.270239
ENSG00000170949.18	ZNF160	405.5	0.356601	0.164817	2.16361	0.0304939	0.270649
ENSG00000122691.13	TWIST1	2577.83	-0.270598	0.125083	-2.16334	0.0305153	0.270702
ENSG00000115866.11	DARS1	1149.83	0.296045	0.136871	2.16295	0.0305447	0.270771
ENSG00000144959.11	NCEH1	245.5	0.424599	0.196316	2.16283	0.030554	0.270771
ENSG00000204536.15	CCHCR1	297.667	0.383239	0.177229	2.1624	0.0305877	0.270915
ENSG00000120647.10	CCDC77	921	0.297226	0.137463	2.16222	0.0306011	0.270915
ENSG00000183018.9	SPNS2	118.167	-0.534308	0.247155	-2.16183	0.0306311	0.271044
ENSG00000140682.19	TGFB1I1	103.167	-0.723212	0.33461	-2.16136	0.0306675	0.271229
ENSG00000125871.14	MGME1	815.333	0.319585	0.147929	2.16039	0.0307424	0.271533
ENSG00000079150.19	FKBP7	336.167	0.41768	0.193347	2.16027	0.0307521	0.271533
ENSG00000161149.12	TUBA3FP	237.5	0.457607	0.211833	2.16023	0.030755	0.271533
ENSG00000276368.2	H2AC14	12.6667	-1.74438	0.807539	-2.16011	0.0307639	0.271533
ENSG00000197121.15	PGAP1	1486.83	0.30451	0.140984	2.1599	0.0307806	0.271544
ENSG00000283047.1	FRG1FP	360.167	0.369236	0.171008	2.15917	0.0308373	0.271907
ENSG00000038219.13	BOD1L1	1688.17	0.326488	0.151236	2.15879	0.0308666	0.272029
ENSG00000181915.5	ADO	756.833	0.332894	0.154277	2.15777	0.0309458	0.272065
ENSG00000205765.10	RIMOC1	1124.83	0.317413	0.147109	2.15767	0.0309534	0.272065
ENSG00000073614.13	KDM5A	2095.83	0.280442	0.129975	2.15767	0.0309537	0.272065
ENSG00000112701.18	SENP6	2860.17	0.278725	0.12918	2.15764	0.0309557	0.272065
ENSG00000087095.13	NLK	884.167	0.304034	0.140917	2.15754	0.0309637	0.272065
ENSG00000189283.10	FHIT	159	0.491569	0.227838	2.15754	0.0309637	0.272065
ENSG00000089094.20	KDM2B	1840	0.274885	0.127423	2.15727	0.0309848	0.272114
ENSG00000185585.20	OLFML2A	11.5	-1.65763	0.7687	-2.1564	0.0310521	0.272358
ENSG00000127884.5	ECHS1	768.833	0.327805	0.152024	2.15627	0.0310623	0.272358
[truncated: 59,853 more rows]

## Sheet: Kelly_Sh3
ensembl_gene	gene	baseMean	log2FoldChange	lfcSE	stat	pvalue	padj
ENSG00000164326.5	CARTPT	1981.67	-2.70587	0.187619	-14.4222	3.75338e-47	6.57404e-43
ENSG00000189120.5	SP6	620.667	-3.09755	0.225665	-13.7263	7.0647e-43	6.18691e-39
ENSG00000104765.16	BNIP3L	1035	-2.14622	0.184614	-11.6254	3.06163e-31	1.78748e-27
ENSG00000122203.15	KIAA1191	1619.83	-1.85131	0.176104	-10.5126	7.55898e-26	3.30989e-22
ENSG00000153132.13	CLGN	404	-2.03745	0.20348	-10.013	1.33595e-23	4.4725e-20
ENSG00000198478.8	SH3BGRL2	1005.67	-1.79601	0.179611	-9.99947	1.53212e-23	4.4725e-20
ENSG00000179958.10	DCTPP1	802.333	-1.81568	0.188349	-9.64002	5.41776e-22	1.3556e-18
ENSG00000198648.12	STK39	800.167	-1.72292	0.179345	-9.6067	7.49126e-22	1.64012e-18
ENSG00000177425.11	PAWR	913	-1.84001	0.192209	-9.57299	1.03853e-21	2.0211e-18
ENSG00000176105.14	YES1	858	-1.72673	0.180808	-9.55011	1.29564e-21	2.26931e-18
ENSG00000138760.11	SCARB2	2374.5	-1.60563	0.16883	-9.51035	1.90022e-21	3.02567e-18
ENSG00000116918.15	TSNAX	654.667	-1.82781	0.196517	-9.30101	1.39121e-20	2.03059e-17
ENSG00000164949.8	GEM	400.167	-1.83304	0.20816	-8.8059	1.29806e-18	1.74889e-15
ENSG00000122786.20	CALD1	2578.5	-1.53746	0.175051	-8.78292	1.5928e-18	1.9927e-15
ENSG00000184588.18	PDE4B	1395.17	-1.48109	0.169789	-8.72316	2.70535e-18	3.15895e-15
ENSG00000166128.13	RAB8B	548.333	-1.77672	0.205221	-8.65759	4.81833e-18	5.27457e-15
ENSG00000104313.20	EYA1	2984.17	-1.5318	0.179405	-8.53826	1.3626e-17	1.36087e-14
ENSG00000162998.5	FRZB	105.167	-2.84078	0.332829	-8.53525	1.39855e-17	1.36087e-14
ENSG00000169247.14	SH3TC2	103.333	-2.4808	0.306167	-8.10278	5.37184e-16	4.95199e-13
ENSG00000185008.18	ROBO2	1821.5	-1.38935	0.173693	-7.9989	1.25537e-15	1.09939e-12
ENSG00000171551.12	ECEL1	630.667	-1.60678	0.201912	-7.95783	1.75086e-15	1.39542e-12
ENSG00000114346.14	ECT2	2538.33	-1.53511	0.192909	-7.95769	1.75274e-15	1.39542e-12
ENSG00000100528.12	CNIH1	1953.17	-1.62011	0.205061	-7.90062	2.77509e-15	2.11329e-12
ENSG00000146592.17	CREB5	167.333	-1.93583	0.245908	-7.87216	3.48561e-15	2.54377e-12
ENSG00000153317.15	ASAP1	2190.33	-1.46794	0.187748	-7.81864	5.33953e-15	3.74087e-12
ENSG00000205339.10	IPO7	4115	-1.29536	0.167841	-7.7178	1.18355e-14	7.97305e-12
ENSG00000166226.13	CCT2	4807.5	-1.28639	0.166961	-7.70476	1.31085e-14	8.50356e-12
ENSG00000122550.18	KLHL7	872.333	-1.47719	0.193865	-7.61966	2.54348e-14	1.59104e-11
ENSG00000123728.10	RAP2C	599.333	-1.37564	0.181033	-7.59883	2.9882e-14	1.80477e-11
ENSG00000157005.4	SST	1323.83	-1.58524	0.215927	-7.34155	2.1114e-13	1.23271e-10
ENSG00000180776.17	ZDHHC20	973.333	-1.29093	0.177109	-7.28891	3.1248e-13	1.76551e-10
ENSG00000115896.16	PLCL1	475.5	-1.59127	0.219124	-7.26194	3.81564e-13	2.08847e-10
ENSG00000149547.15	EI24	1021.17	-1.28689	0.181468	-7.09155	1.32617e-12	6.91566e-10
ENSG00000174469.23	CNTNAP2	1796.5	-1.23152	0.173702	-7.08986	1.34246e-12	6.91566e-10
ENSG00000144476.6	ACKR3	62.5	-2.66706	0.37676	-7.07892	1.45277e-12	7.27009e-10
ENSG00000004487.18	KDM1A	7476.17	-1.15449	0.163558	-7.05862	1.68168e-12	8.18185e-10
ENSG00000166352.18	IFTAP	237.333	-1.51966	0.215438	-7.05381	1.74079e-12	8.24051e-10
ENSG00000105810.10	CDK6	11878.3	-1.2437	0.177435	-7.0093	2.39514e-12	1.10397e-09
ENSG00000160014.17	CALM3	7104	-1.21343	0.173298	-7.00201	2.52309e-12	1.13313e-09
ENSG00000167460.17	TPM4	1514.5	-1.27291	0.182913	-6.95909	3.42471e-12	1.4996e-09
ENSG00000119689.15	DLST	1621.83	-1.2109	0.176123	-6.87531	6.1853e-12	2.64233e-09
ENSG00000180667.11	YOD1	854.833	-1.56532	0.228043	-6.86415	6.68905e-12	2.78949e-09
ENSG00000113658.18	SMAD5	1886.33	-1.17012	0.170814	-6.85027	7.37105e-12	3.00242e-09
ENSG00000100526.21	CDKN3	252.167	-1.50476	0.22148	-6.79411	1.08982e-11	4.33822e-09
ENSG00000151491.14	EPS8	333.833	-1.55664	0.229676	-6.77753	1.22245e-11	4.75806e-09
ENSG00000167244.22	IGF2	64383.8	-1.16331	0.172225	-6.7546	1.43226e-11	5.45348e-09
ENSG00000188338.15	SLC38A3	226.667	-1.75401	0.260234	-6.74012	1.58256e-11	5.89756e-09
ENSG00000181234.10	TMEM132C	667.667	-1.41383	0.209887	-6.73614	1.62649e-11	5.935e-09
ENSG00000221914.11	PPP2R2A	1608	-1.22538	0.182413	-6.7176	1.84742e-11	6.6036e-09
ENSG00000033327.13	GAB2	5091.33	-1.14158	0.170564	-6.693	2.18636e-11	7.46834e-09
ENSG00000151893.15	CACUL1	1573.33	-1.17176	0.175075	-6.69292	2.18763e-11	7.46834e-09
ENSG00000175155.11	YPEL2	1018.67	-1.17433	0.175576	-6.68846	2.25532e-11	7.46834e-09
ENSG00000162909.18	CAPN2	1502	-1.26459	0.18908	-6.68816	2.2599e-11	7.46834e-09
ENSG00000196924.19	FLNA	5251	-1.14014	0.170945	-6.66962	2.56463e-11	8.31843e-09
ENSG00000068489.13	PRR11	3377	-1.2075	0.181275	-6.66115	2.71685e-11	8.65193e-09
ENSG00000127920.6	GNG11	136	-1.86055	0.279649	-6.65315	2.86879e-11	8.97265e-09
ENSG00000039560.14	RAI14	1244.5	-1.15096	0.173245	-6.64353	3.06255e-11	9.41062e-09
ENSG00000177733.7	HNRNPA0	5857.83	-1.20622	0.181645	-6.64052	3.12581e-11	9.43942e-09
ENSG00000172939.9	OXSR1	1724.67	-1.22308	0.184401	-6.63271	3.29572e-11	9.78383e-09
ENSG00000180176.15	TH	11737.5	-1.21334	0.183483	-6.61284	3.77007e-11	1.10055e-08
ENSG00000116199.12	FAM20B	2775	-1.11294	0.168925	-6.58834	4.44757e-11	1.27704e-08
ENSG00000196628.20	TCF4	5188.5	-1.16179	0.177448	-6.54719	5.86299e-11	1.6563e-08
ENSG00000133019.12	CHRM3	493.833	-1.24274	0.191788	-6.47974	9.1882e-11	2.55446e-08
ENSG00000112624.13	BICRAL	379.167	-1.26957	0.197371	-6.43238	1.25623e-10	3.43794e-08
ENSG00000156966.7	B3GNT7	244.333	-1.48275	0.230778	-6.42503	1.31839e-10	3.55256e-08
ENSG00000151718.16	WWC2	942.667	-1.1535	0.179971	-6.40935	1.46138e-10	3.8782e-08
ENSG00000163673.8	DCLK3	251.5	-1.37234	0.214424	-6.40012	1.55251e-10	4.05853e-08
ENSG00000082781.12	ITGB5	1706.17	-1.21356	0.189851	-6.39215	1.63569e-10	4.21309e-08
ENSG00000134352.21	IL6ST	1920.17	-1.11972	0.175561	-6.37797	1.79456e-10	4.55533e-08
ENSG00000112208.11	BAG2	390.667	-1.31417	0.207145	-6.34423	2.23536e-10	5.54034e-08
ENSG00000112144.16	CILK1	557.333	-1.24801	0.196737	-6.34351	2.24587e-10	5.54034e-08
ENSG00000136167.15	LCP1	2439	-1.06691	0.168267	-6.34057	2.28909e-10	5.56854e-08
ENSG00000124098.10	FAM210B	684.333	-1.26355	0.199889	-6.32128	2.59404e-10	6.22391e-08
ENSG00000146918.20	NCAPG2	2959	-1.21531	0.193645	-6.27599	3.47425e-10	8.22318e-08
ENSG00000156869.14	FRRS1	139.333	-1.64303	0.262023	-6.27055	3.59768e-10	8.40178e-08
ENSG00000104332.12	SFRP1	2486.67	-1.19618	0.191022	-6.26203	3.80005e-10	8.75762e-08
ENSG00000147256.12	ARHGAP36	1009.67	-1.21669	0.194635	-6.25113	4.07499e-10	9.26928e-08
ENSG00000115414.21	FN1	812.5	-1.15823	0.186444	-6.21223	5.22387e-10	1.17303e-07
ENSG00000062194.16	GPBP1	2259.17	-1.07914	0.173795	-6.20929	5.32262e-10	1.18007e-07
ENSG00000168398.7	BDKRB2	112.833	-1.78328	0.287503	-6.20266	5.55181e-10	1.2155e-07
ENSG00000070748.19	CHAT	98.6667	-1.76426	0.28665	-6.15476	7.51903e-10	1.62294e-07
ENSG00000172403.11	SYNPO2	526.167	-1.28448	0.208753	-6.1531	7.59812e-10	1.62294e-07
ENSG00000140945.17	CDH13	283	-1.51553	0.247588	-6.1212	9.28758e-10	1.9599e-07
ENSG00000177606.8	JUN	3231.67	-1.08429	0.177384	-6.11263	9.79993e-10	2.0434e-07
ENSG00000151327.14	FAM177A1	441.667	-1.17326	0.192046	-6.10926	1.00091e-09	2.06247e-07
ENSG00000109452.13	INPP4B	191.167	-1.38854	0.229522	-6.04972	1.45101e-09	2.95517e-07
ENSG00000074181.9	NOTCH3	673	-1.22497	0.202593	-6.04646	1.48062e-09	2.98082e-07
ENSG00000009307.17	CSDE1	22195	-1.14676	0.190796	-6.01039	1.85075e-09	3.68363e-07
ENSG00000124209.4	RAB22A	1400.17	-1.07091	0.178716	-5.99225	2.06961e-09	3.99148e-07
ENSG00000119729.12	RHOQ	907.667	-1.03177	0.172213	-5.99124	2.08247e-09	3.99148e-07
ENSG00000100097.12	LGALS1	149.167	-1.74033	0.290526	-5.99027	2.09495e-09	3.99148e-07
ENSG00000170412.18	GPRC5C	860.5	-1.17521	0.19619	-5.99014	2.09658e-09	3.99148e-07
ENSG00000172572.7	PDE3A	958.167	-1.19023	0.200364	-5.94033	2.84452e-09	5.35717e-07
ENSG00000138448.13	ITGAV	1252.17	-1.11466	0.187704	-5.93838	2.87858e-09	5.36364e-07
ENSG00000173598.14	NUDT4	1151.5	-1.02976	0.173635	-5.93062	3.0179e-09	5.56406e-07
ENSG00000124942.14	AHNAK	402.667	-1.19602	0.202183	-5.91553	3.3081e-09	6.03555e-07
ENSG00000100154.15	TTC28	1688.5	-1.18952	0.201189	-5.91243	3.37093e-09	6.08678e-07
ENSG00000143355.16	LHX9	913	-1.11584	0.189003	-5.9038	3.55213e-09	6.34853e-07
ENSG00000170091.11	NSG2	8436	-1.02614	0.173923	-5.89995	3.63605e-09	6.43286e-07
ENSG00000108582.12	CPD	1134.17	-1.19836	0.203206	-5.89725	3.69618e-09	6.47385e-07
ENSG00000119699.8	TGFB3	273.833	-1.30722	0.221729	-5.89556	3.73416e-09	6.47563e-07
ENSG00000137414.7	FAM8A1	777	-1.0351	0.17582	-5.88728	3.92592e-09	6.74142e-07
ENSG00000147255.19	IGSF1	553.333	-1.16819	0.19891	-5.87297	4.28048e-09	7.27889e-07
ENSG00000144824.21	PHLDB2	202.667	-1.30203	0.221828	-5.86953	4.37025e-09	7.36008e-07
ENSG00000163520.14	FBLN2	984	-1.08821	0.186498	-5.83496	5.38021e-09	8.9747e-07
ENSG00000139289.14	PHLDA1	535.5	-1.06259	0.182223	-5.83122	5.50223e-09	9.09165e-07
ENSG00000130203.10	APOE	617.333	-1.09183	0.18856	-5.79035	7.02415e-09	1.14979e-06
ENSG00000147027.4	TMEM47	234.667	-1.23098	0.2134	-5.7684	8.00273e-09	1.29785e-06
ENSG00000163110.15	PDLIM5	877.333	-1.00174	0.17373	-5.76607	8.11403e-09	1.30383e-06
ENSG00000163637.13	PRICKLE2	367.333	-1.2544	0.217713	-5.76169	8.32739e-09	1.32595e-06
ENSG00000140575.13	IQGAP1	971	-0.987503	0.17194	-5.74331	9.28449e-09	1.46503e-06
ENSG00000135636.16	DYSF	132.5	-1.63969	0.286092	-5.73135	9.96353e-09	1.55814e-06
ENSG00000092036.19	HAUS4	230.333	-1.4434	0.253373	-5.69674	1.22121e-08	1.89287e-06
ENSG00000172037.14	LAMB2	1166.83	-1.02692	0.180325	-5.69482	1.23502e-08	1.89749e-06
ENSG00000117707.16	PROX1	2636.83	-1.13994	0.202884	-5.61868	1.92424e-08	2.9307e-06
ENSG00000163602.12	RYBP	1424.33	-1.16119	0.207035	-5.60864	2.03926e-08	3.0791e-06
ENSG00000144724.20	PTPRG	1735.5	-1.07226	0.192129	-5.58091	2.39257e-08	3.5817e-06
ENSG00000134533.6	RERG	1765	-0.946076	0.169642	-5.57689	2.44859e-08	3.6345e-06
ENSG00000182718.18	ANXA2	974.833	-0.934275	0.167835	-5.56663	2.59716e-08	3.82263e-06
ENSG00000173085.15	COQ2	232.5	-1.21747	0.21994	-5.53547	3.10386e-08	4.53034e-06
ENSG00000108001.16	EBF3	1014.17	-1.03231	0.186728	-5.52841	3.2314e-08	4.67752e-06
ENSG00000020181.18	ADGRA2	1102	-0.960217	0.173821	-5.52417	3.31046e-08	4.75268e-06
ENSG00000188613.7	NANOS1	190.167	-1.25822	0.228809	-5.49898	3.82004e-08	5.43532e-06
ENSG00000169891.18	REPS2	32	-2.79174	0.507803	-5.49769	3.84801e-08	5.43532e-06
ENSG00000140598.16	EFL1	563.833	-1.07342	0.195851	-5.4808	4.2341e-08	5.93282e-06
ENSG00000183688.4	RFLNB	573.167	-1.0596	0.193513	-5.47558	4.36073e-08	6.06176e-06
ENSG00000237412.7	PRSS56	24.1667	-3.67737	0.672678	-5.46676	4.5834e-08	6.31827e-06
ENSG00000162735.19	PEX19	1160.33	-0.985298	0.180278	-5.46545	4.6174e-08	6.31827e-06
ENSG00000057704.13	TMCC3	170.833	-1.49316	0.273422	-5.46102	4.73399e-08	6.42329e-06
ENSG00000187714.7	SLC18A3	195.333	-1.23969	0.227113	-5.45848	4.80232e-08	6.42329e-06
ENSG00000119397.19	CNTRL	959.5	-1.03523	0.189657	-5.45841	4.80418e-08	6.42329e-06
ENSG00000162772.17	ATF3	1252.17	-0.966992	0.177258	-5.45526	4.89001e-08	6.48853e-06
ENSG00000165895.19	ARHGAP42	532.833	-1.06743	0.196684	-5.42715	5.72615e-08	7.54086e-06
ENSG00000122254.7	HS3ST2	423.833	-1.21406	0.224219	-5.41462	6.1419e-08	8.02802e-06
ENSG00000154640.15	BTG3	430.667	-1.24544	0.230116	-5.41224	6.22405e-08	8.07513e-06
ENSG00000155097.12	ATP6V1C1	1184.33	-0.977764	0.180921	-5.40436	6.50409e-08	8.3764e-06
ENSG00000106034.18	CPED1	33.5	-2.50043	0.463253	-5.39754	6.75609e-08	8.63744e-06
ENSG00000117519.16	CNN3	2960.17	-0.900575	0.166905	-5.39573	6.82449e-08	8.66166e-06
ENSG00000053747.17	LAMA3	150.5	-1.46604	0.273082	-5.36849	7.93984e-08	1.00048e-05
ENSG00000179604.10	CDC42EP4	2060.67	-1.08841	0.202913	-5.3639	8.14449e-08	1.01893e-05
ENSG00000117114.21	ADGRL2	3686.5	-1.05484	0.196846	-5.35871	8.38197e-08	1.04121e-05
ENSG00000173404.5	INSM1	476.5	-1.04552	0.195391	-5.35089	8.7521e-08	1.07953e-05
ENSG00000163638.13	ADAMTS9	701.333	-2.28879	0.428682	-5.33915	9.3384e-08	1.14379e-05
ENSG00000106624.11	AEBP1	1233.5	-0.922462	0.173188	-5.32636	1.002e-07	1.21875e-05
ENSG00000157510.14	AFAP1L1	633.333	-0.939717	0.176516	-5.3237	1.01677e-07	1.22819e-05
ENSG00000205336.14	ADGRG1	870.333	-1.00617	0.189168	-5.31891	1.04392e-07	1.25234e-05
ENSG00000184517.12	ZFP1	569.667	-1.04337	0.196225	-5.31718	1.05386e-07	1.25567e-05
ENSG00000165646.14	SLC18A2	1283.83	-1.07053	0.201603	-5.31009	1.09571e-07	1.29671e-05
ENSG00000172986.13	GXYLT2	178.167	-1.2566	0.236796	-5.30665	1.11659e-07	1.31256e-05
ENSG00000135862.6	LAMC1	3144.67	-0.86648	0.163881	-5.28726	1.24161e-07	1.44978e-05
ENSG00000114796.16	KLHL24	2250.83	-0.839152	0.159101	-5.27432	1.33246e-07	1.54557e-05
ENSG00000152104.12	PTPN14	94.5	-1.48968	0.282943	-5.26495	1.40226e-07	1.61583e-05
ENSG00000100784.12	RPS6KA5	241.167	-1.14785	0.218298	-5.25817	1.45495e-07	1.66559e-05
ENSG00000168916.16	ZNF608	3868	-0.852685	0.162282	-5.25435	1.48549e-07	1.6895e-05
ENSG00000185664.15	PMEL	124.333	-1.34799	0.25665	-5.25224	1.50264e-07	1.69798e-05
ENSG00000086062.13	B4GALT1	197.167	-1.23861	0.23598	-5.2488	1.5309e-07	1.71883e-05
ENSG00000153944.12	MSI2	3955.5	-0.872359	0.166275	-5.24649	1.55022e-07	1.72943e-05
ENSG00000124224.19	PPP4R1L	126.167	-1.37265	0.263021	-5.21878	1.80108e-07	1.99658e-05
ENSG00000164494.12	PDSS2	381.333	-1.07087	0.205483	-5.21148	1.87338e-07	2.06366e-05
ENSG00000248905.10	FMN1	114.5	-1.42186	0.273717	-5.19466	2.05094e-07	2.24337e-05
ENSG00000011304.22	PTBP1	10314.5	-0.946788	0.182297	-5.19365	2.06213e-07	2.24337e-05
ENSG00000160867.15	FGFR4	544.167	-0.953483	0.183831	-5.18675	2.13995e-07	2.30929e-05
ENSG00000119314.16	PTBP3	678.667	-0.955615	0.18427	-5.18596	2.1491e-07	2.30929e-05
ENSG00000132938.22	MTUS2	193.167	-1.27062	0.245657	-5.17232	2.312e-07	2.46919e-05
ENSG00000108821.14	COL1A1	590.333	-1.04198	0.201506	-5.17096	2.32894e-07	2.4722e-05
ENSG00000186314.12	PRELID2	184	-1.3467	0.260915	-5.16144	2.45051e-07	2.58559e-05
ENSG00000187091.14	PLCD1	97.8333	-1.45748	0.283317	-5.14433	2.68476e-07	2.81579e-05
ENSG00000204381.12	LAYN	456.667	-1.15088	0.223808	-5.14226	2.71451e-07	2.83004e-05
ENSG00000162976.13	SLC66A3	233.5	-2.42866	0.472433	-5.14075	2.73651e-07	2.83609e-05
ENSG00000163428.4	LRRC58	2400.33	-0.898925	0.176038	-5.10642	3.28311e-07	3.38257e-05
ENSG00000071282.12	LMCD1	164.5	-1.19294	0.233858	-5.10114	3.37612e-07	3.45806e-05
ENSG00000197872.11	CYRIA	1043.17	-0.92202	0.18094	-5.09572	3.47425e-07	3.53788e-05
ENSG00000136158.12	SPRY2	779.167	-0.95725	0.188601	-5.07552	3.86428e-07	3.91231e-05
ENSG00000143401.15	ANP32E	7140.5	-0.874522	0.172797	-5.06097	4.1712e-07	4.19876e-05
ENSG00000092531.10	SNAP23	115.333	-1.35686	0.268403	-5.05532	4.29679e-07	4.30047e-05
ENSG00000117650.13	NEK2	1527.5	-0.867209	0.171912	-5.04448	4.54747e-07	4.5255e-05
ENSG00000049323.16	LTBP1	177.667	-1.16665	0.231654	-5.03615	4.74987e-07	4.70022e-05
ENSG00000140262.18	TCF12	2904.5	-1.02543	0.203719	-5.03357	4.81428e-07	4.7372e-05
ENSG00000185262.9	UBALD2	1260.67	-0.854093	0.169886	-5.02746	4.97022e-07	4.86332e-05
ENSG00000066629.19	EML1	291.833	-1.09755	0.218401	-5.0254	5.02391e-07	4.8798e-05
ENSG00000144668.12	ITGA9	587.833	-0.90879	0.180865	-5.02468	5.04278e-07	4.8798e-05
ENSG00000064300.9	NGFR	317.833	-1.09483	0.218273	-5.01588	5.27905e-07	5.08036e-05
ENSG00000129116.19	PALLD	1453.5	-0.861136	0.172141	-5.00251	5.65873e-07	5.41599e-05
ENSG00000101310.17	SEC23B	1281	-0.883656	0.176741	-4.99972	5.74149e-07	5.46533e-05
ENSG00000136044.12	APPL2	331	-1.06993	0.214288	-4.99298	5.94544e-07	5.62889e-05
ENSG00000128791.12	TWSG1	531.333	-0.991055	0.198701	-4.98766	6.11135e-07	5.75486e-05
ENSG00000099810.21	MTAP	472.5	-0.958827	0.192413	-4.98318	6.25472e-07	5.85837e-05
ENSG00000165169.11	DYNLT3	42.5	-1.97625	0.397006	-4.97789	6.42801e-07	5.98865e-05
ENSG00000112769.20	LAMA4	416.333	-1.02992	0.207263	-4.96916	6.72453e-07	6.23175e-05
ENSG00000164542.13	KIAA0895	707	-1.06142	0.213835	-4.96374	6.91477e-07	6.37229e-05
ENSG00000135002.12	RFK	1931.17	-0.922058	0.185794	-4.96279	6.94894e-07	6.37229e-05
ENSG00000154429.11	CCSAP	737.833	-1.01838	0.20544	-4.95709	7.15553e-07	6.52755e-05
ENSG00000165912.16	PACSIN3	672	-0.926371	0.18718	-4.9491	7.45559e-07	6.76605e-05
ENSG00000048649.14	RSF1	2767.67	-0.857879	0.173511	-4.94424	7.64418e-07	6.90144e-05
ENSG00000112984.12	KIF20A	2063.67	-0.914346	0.185204	-4.93697	7.93455e-07	7.12685e-05
ENSG00000142875.20	PRKACB	416.667	-0.96236	0.195246	-4.92895	8.26726e-07	7.38781e-05
ENSG00000196187.12	TMEM63A	146.167	-1.19341	0.242368	-4.92396	8.48117e-07	7.51791e-05
ENSG00000087842.11	PIR	315.333	-1.00911	0.204955	-4.92355	8.49869e-07	7.51791e-05
ENSG00000126787.13	DLGAP5	1038.17	-0.951006	0.19351	-4.91449	8.90122e-07	7.83442e-05
ENSG00000124762.14	CDKN1A	2451	0.776637	0.158322	4.90543	9.32225e-07	8.16396e-05
ENSG00000136160.17	EDNRB	205.833	-1.08475	0.22121	-4.90369	9.40517e-07	8.1956e-05
ENSG00000133863.9	TEX15	1562.5	-0.945185	0.192789	-4.9027	9.45286e-07	8.19637e-05
ENSG00000087074.8	PPP1R15A	1065.5	-0.864064	0.176326	-4.90037	9.56572e-07	8.25338e-05
ENSG00000128607.14	KLHDC10	2449.33	-0.904117	0.184966	-4.888	1.01864e-06	8.74586e-05
ENSG00000180530.11	NRIP1	1549.5	-0.862176	0.177072	-4.86906	1.12131e-06	9.5804e-05
ENSG00000121316.11	PLBD1	147.667	-1.18112	0.242789	-4.86478	1.14584e-06	9.74245e-05
ENSG00000184545.11	DUSP8	224.667	-1.23229	0.25366	-4.85805	1.18547e-06	0.000100307
ENSG00000164111.15	ANXA5	877.333	-0.866274	0.178404	-4.8557	1.19962e-06	0.000101016
ENSG00000139767.10	SRRM4	1239.67	-0.879676	0.181493	-4.84688	1.2542e-06	0.000104735
ENSG00000140545.16	MFGE8	423	-0.968416	0.199812	-4.84663	1.25574e-06	0.000104735
ENSG00000159658.15	EFCAB14	519.167	-0.909368	0.187957	-4.83818	1.31033e-06	0.00010877
ENSG00000272886.6	DCP1A	1116.17	-0.921083	0.190428	-4.83691	1.31871e-06	0.000108949
ENSG00000083720.13	OXCT1	633.833	0.92058	0.190679	4.82791	1.3797e-06	0.000113453
ENSG00000181541.6	MAB21L2	661.667	-0.95265	0.197528	-4.82286	1.41516e-06	0.000115825
ENSG00000132842.15	AP3B1	1570.67	-0.867683	0.18021	-4.81485	1.47308e-06	0.000120004
ENSG00000206557.6	TRIM71	998.5	-0.902268	0.187792	-4.8046	1.55058e-06	0.000125733
ENSG00000011028.14	MRC2	2271.33	-0.89282	0.185887	-4.80303	1.56279e-06	0.00012614
ENSG00000173546.7	CSPG4	187.167	-1.10325	0.229905	-4.79873	1.59679e-06	0.000128292
ENSG00000008196.13	TFAP2B	8617	-0.764547	0.159432	-4.79544	1.62316e-06	0.000129816
ENSG00000092758.18	COL9A3	105.333	-1.3255	0.27651	-4.7937	1.63732e-06	0.000130353
ENSG00000158402.21	CDC25C	368.667	-1.01186	0.211332	-4.78802	1.68433e-06	0.000133168
ENSG00000124532.15	MRS2	1303.33	-0.857912	0.179195	-4.7876	1.68789e-06	0.000133168
ENSG00000131037.15	EPS8L1	33.5	-2.1641	0.452181	-4.78592	1.70206e-06	0.000133684
ENSG00000171631.16	P2RY6	245.833	-1.09141	0.228332	-4.77992	1.75363e-06	0.000136847
ENSG00000154080.14	CHST9	63.6667	-1.81123	0.378965	-4.77943	1.75796e-06	0.000136847
ENSG00000146411.6	SLC2A12	26.1667	-2.55686	0.536436	-4.7664	1.87551e-06	0.000145352
ENSG00000089063.15	TMEM230	1269.33	-0.920785	0.193324	-4.76291	1.90818e-06	0.000147233
ENSG00000101871.17	MID1	277.333	-1.0499	0.220613	-4.75898	1.9457e-06	0.000149469
ENSG00000172889.16	EGFL7	761.167	-0.961267	0.202317	-4.75129	2.0212e-06	0.000154591
ENSG00000151468.11	CCDC3	810.167	-0.945992	0.200097	-4.72767	2.27115e-06	0.000172953
ENSG00000187800.14	PEAR1	87.8333	-1.42332	0.302345	-4.70759	2.50661e-06	0.000190057
ENSG00000182492.16	BGN	463.167	-0.885249	0.188126	-4.70561	2.53104e-06	0.000191083
ENSG00000015592.17	STMN4	703.167	-0.929142	0.198095	-4.69038	2.72696e-06	0.00020499
ENSG00000181192.12	DHTKD1	1787.17	-0.803469	0.171383	-4.68814	2.75694e-06	0.000206358
ENSG00000166426.8	CRABP1	1556.67	-0.877639	0.187945	-4.66966	3.01693e-06	0.000224857
ENSG00000138434.17	ITPRID2	1149	-0.920403	0.197224	-4.66678	3.05959e-06	0.000226386
ENSG00000020426.11	MNAT1	354.667	-1.07847	0.231146	-4.66577	3.07458e-06	0.000226386
ENSG00000174600.14	CMKLR1	26.3333	-3.39025	0.726637	-4.66566	3.07621e-06	0.000226386
ENSG00000206053.13	JPT2	1852.17	-0.853691	0.183245	-4.65874	3.18151e-06	0.000233127
ENSG00000154553.16	PDLIM3	41.5	-1.98283	0.425692	-4.65791	3.19443e-06	0.000233127
ENSG00000147573.17	TRIM55	570.667	-0.968611	0.208088	-4.65481	3.24286e-06	0.000235679
ENSG00000116791.14	CRYZ	489.667	-0.908324	0.195219	-4.65284	3.27387e-06	0.00023695
ENSG00000100889.12	PCK2	1208	-0.904031	0.19464	-4.64463	3.40686e-06	0.000245561
ENSG00000112406.5	HECA	309.333	-0.936532	0.202272	-4.63007	3.6554e-06	0.000262395
ENSG00000131899.12	LLGL1	2718.83	-0.86651	0.187844	-4.61292	3.97052e-06	0.000281414
ENSG00000176204.14	LRRTM4	85.5	-1.49127	0.323324	-4.6123	3.98236e-06	0.000281414
ENSG00000159640.17	ACE	892.833	-0.949129	0.205812	-4.61164	3.99507e-06	0.000281414
ENSG00000137601.18	NEK1	605.167	-0.847868	0.183859	-4.61152	3.99727e-06	0.000281414
ENSG00000165633.13	VSTM4	298.667	-1.07595	0.233326	-4.61135	4.00069e-06	0.000281414
ENSG00000155329.12	ZCCHC10	357.833	-0.938756	0.2038	-4.60626	4.09981e-06	0.000287233
ENSG00000154175.18	ABI3BP	35.1667	-2.38389	0.517629	-4.60541	4.11657e-06	0.000287258
ENSG00000159307.20	SCUBE1	1624.5	-0.785217	0.170602	-4.60261	4.17223e-06	0.000288055
ENSG00000172081.14	MOB3A	468.333	-0.892684	0.193953	-4.60258	4.17287e-06	0.000288055
ENSG00000158859.10	ADAMTS4	692.167	-0.883888	0.192051	-4.60236	4.17733e-06	0.000288055
ENSG00000187595.18	ZNF385C	187.5	-1.24327	0.27117	-4.58484	4.54345e-06	0.000311405
ENSG00000166439.6	RNF169	1232	-0.814362	0.177635	-4.58446	4.5515e-06	0.000311405
ENSG00000177464.5	GPR4	136.333	-1.15869	0.252892	-4.58176	4.61085e-06	0.000314237
ENSG00000117399.14	CDC20	1437.83	-0.886052	0.193487	-4.57939	4.66331e-06	0.000316581
ENSG00000119979.18	DENND10	249.667	-0.992925	0.217151	-4.57252	4.81899e-06	0.000325887
ENSG00000156384.15	SFR1	251.167	-1.04971	0.22974	-4.56913	4.89754e-06	0.000329925
ENSG00000167580.8	AQP2	34.6667	-2.49321	0.545982	-4.56647	4.95994e-06	0.000332848
ENSG00000146469.13	VIP	33.6667	-2.52505	0.553935	-4.55839	5.15484e-06	0.000343375
ENSG00000140199.13	SLC12A6	698.833	-0.867447	0.190299	-4.55834	5.15601e-06	0.000343375
ENSG00000144891.19	AGTR1	101	-1.57151	0.346071	-4.541	5.59892e-06	0.000371459
ENSG00000113448.20	PDE4D	983	-0.793038	0.174758	-4.53791	5.68152e-06	0.000375516
ENSG00000060718.22	COL11A1	209.333	-1.09018	0.240605	-4.53099	5.87073e-06	0.00038588
ENSG00000104880.19	ARHGEF18	728.833	-0.934025	0.20617	-4.53037	5.88812e-06	0.00038588
ENSG00000179240.13	GVQW3	751.5	0.809204	0.178641	4.52978	5.90442e-06	0.00038588
ENSG00000198768.11	APCDD1L	44.5	-1.72693	0.38291	-4.51001	6.48245e-06	0.000422082
ENSG00000131620.18	ANO1	90.5	-1.32873	0.294673	-4.50918	6.50796e-06	0.000422173
ENSG00000137812.21	KNL1	1136.83	-0.851277	0.188876	-4.50708	6.57274e-06	0.000424722
ENSG00000169252.6	ADRB2	70	-1.46187	0.324404	-4.50633	6.59574e-06	0.000424722
ENSG00000147488.13	ST18	243	-1.04107	0.231257	-4.50177	6.73912e-06	0.000432365
ENSG00000135250.17	SRPK2	775.5	-0.825074	0.183684	-4.49181	7.06214e-06	0.000451436
ENSG00000106211.10	HSPB1	4270.5	-0.914441	0.203929	-4.48412	7.32168e-06	0.000466325
ENSG00000182168.15	UNC5C	3284	-0.787483	0.176052	-4.47301	7.71254e-06	0.000489439
ENSG00000057294.17	PKP2	547	-0.846422	0.189268	-4.47207	7.74658e-06	0.000489824
ENSG00000115318.12	LOXL3	570.667	-0.913063	0.204538	-4.46403	8.04324e-06	0.000506753
ENSG00000165424.7	ZCCHC24	97.3333	-1.31244	0.294287	-4.45973	8.20635e-06	0.000515177
ENSG00000015171.20	ZMYND11	1007.83	-0.898586	0.201526	-4.45891	8.23763e-06	0.000515293
ENSG00000173442.13	EHBP1L1	327	-0.94586	0.212229	-4.45679	8.31968e-06	0.000518574
ENSG00000101349.17	PAK5	430.833	-0.995494	0.223505	-4.45402	8.42766e-06	0.000523441
ENSG00000153015.17	CWC27	1395	-0.831964	0.186835	-4.45294	8.47011e-06	0.000524219
ENSG00000086619.15	ERO1B	34	-2.04774	0.460192	-4.44975	8.59685e-06	0.000526667
ENSG00000102054.18	RBBP7	2005.83	-0.814363	0.183038	-4.44914	8.62133e-06	0.000526667
ENSG00000107984.10	DKK1	432.5	-0.894348	0.201032	-4.44879	8.63558e-06	0.000526667
ENSG00000115963.14	RND3	1112.5	-0.7482	0.168189	-4.44858	8.64415e-06	0.000526667
ENSG00000139946.10	PELI2	1059.67	-0.837801	0.188347	-4.44818	8.66001e-06	0.000526667
ENSG00000162849.16	KIF26B	1297.5	-0.946951	0.212976	-4.44628	8.73694e-06	0.000529507
ENSG00000039523.20	RIPOR1	1142.17	-0.844849	0.190184	-4.44227	8.90141e-06	0.000537615
ENSG00000074370.18	ATP2A3	271.667	-0.943363	0.212733	-4.43449	9.22894e-06	0.000555481
ENSG00000068615.20	REEP1	310.167	-0.907274	0.20463	-4.43374	9.26135e-06	0.000555523
ENSG00000079102.16	RUNX1T1	771.167	-0.854502	0.192962	-4.42835	9.49579e-06	0.000566319
ENSG00000163291.14	PAQR3	871.5	-0.796414	0.179854	-4.42812	9.50602e-06	0.000566319
ENSG00000182459.5	TEX19	124.5	-1.14902	0.259581	-4.42643	9.58072e-06	0.000568148
ENSG00000073712.15	FERMT2	1944.5	-0.800334	0.180827	-4.42596	9.6016e-06	0.000568148
ENSG00000156925.12	ZIC3	477.167	-0.989545	0.2237	-4.42354	9.70948e-06	0.000572598
ENSG00000128422.18	KRT17	49.1667	-1.7445	0.394766	-4.41907	9.91265e-06	0.000582618
ENSG00000253250.3	C8orf88	83.8333	-1.37427	0.311155	-4.41668	1.00227e-05	0.000583977
ENSG00000080815.20	PSEN1	969.5	-0.813795	0.184262	-4.41651	1.00306e-05	0.000583977
ENSG00000135451.13	TROAP	1018.83	-0.931664	0.210956	-4.4164	1.00358e-05	0.000583977
ENSG00000123454.12	DBH	26468.8	-0.756937	0.171522	-4.41307	1.01916e-05	0.000591081
ENSG00000173281.5	PPP1R3B	242.667	-0.995234	0.225762	-4.40833	1.04171e-05	0.000601574
ENSG00000005961.19	ITGA2B	254.333	-0.954795	0.216614	-4.40783	1.04412e-05	0.000601574
ENSG00000127946.17	HIP1	1795.17	-0.748529	0.170178	-4.39851	1.08997e-05	0.000625931
ENSG00000211455.8	STK38L	808.167	-0.830461	0.189161	-4.39023	1.13229e-05	0.000648104
ENSG00000115935.19	WIPF1	666	-0.795971	0.18134	-4.3894	1.13665e-05	0.000648485
ENSG00000146122.17	DAAM2	108.167	-1.19766	0.272979	-4.38736	1.14734e-05	0.000651184
ENSG00000087460.29	GNAS	67339.5	-0.781825	0.178211	-4.38708	1.14882e-05	0.000651184
ENSG00000198087.7	CD2AP	869	-0.866912	0.197748	-4.38393	1.16558e-05	0.000658551
ENSG00000228253.1	MT-ATP8	2326.83	0.843262	0.192721	4.37556	1.21122e-05	0.00068214
ENSG00000052795.13	FNIP2	1947.67	-0.880527	0.201491	-4.37006	1.24214e-05	0.000697313
ENSG00000138759.20	FRAS1	1049.17	-0.846321	0.193853	-4.36579	1.26667e-05	0.000708809
ENSG00000139629.16	GALNT6	579.167	-0.897958	0.205755	-4.36421	1.27584e-05	0.000711669
ENSG00000105928.16	GSDME	464.5	-0.863537	0.198248	-4.35583	1.32563e-05	0.000737091
ENSG00000065613.15	SLK	2098.17	-0.780541	0.179276	-4.35385	1.33768e-05	0.000741438
ENSG00000166402.9	TUB	3110.5	-0.756339	0.173765	-4.35265	1.34504e-05	0.000743168
ENSG00000145390.12	USP53	260.167	-0.915907	0.210821	-4.34448	1.39607e-05	0.000768936
ENSG00000053254.16	FOXN3	3213.67	-0.706819	0.162756	-4.34281	1.40675e-05	0.000772388
ENSG00000147571.5	CRH	183.5	-2.31912	0.534648	-4.33765	1.44013e-05	0.000788249
ENSG00000102057.10	KCND1	78.8333	-1.41291	0.32584	-4.3362	1.44964e-05	0.000790979
ENSG00000187867.10	PALM3	652.667	-0.7972	0.18391	-4.33474	1.45936e-05	0.000793808
ENSG00000162576.17	MXRA8	4630	-0.797216	0.184183	-4.32839	1.50207e-05	0.00081451
ENSG00000090060.19	PAPOLA	5536.5	-0.732362	0.169362	-4.32425	1.53055e-05	0.000827394
ENSG00000127863.16	TNFRSF19	179.167	-1.10999	0.256778	-4.32276	1.5409e-05	0.000830425
ENSG00000101670.12	LIPG	92.3333	-1.27303	0.294929	-4.31638	1.5861e-05	0.000852161
ENSG00000185483.13	ROR1	244.833	-1.03648	0.240229	-4.31457	1.59915e-05	0.000856547
ENSG00000139197.11	PEX5	1325.67	-0.838372	0.194575	-4.30873	1.64198e-05	0.000876807
ENSG00000218336.9	TENM3	1781.17	-0.791164	0.183687	-4.30713	1.65389e-05	0.000880484
ENSG00000126453.11	BCL2L12	283.667	-0.899846	0.209016	-4.30516	1.66868e-05	0.000885665
ENSG00000129219.14	PLD2	443.833	-0.84145	0.195863	-4.29612	1.73816e-05	0.000919756
ENSG00000075223.14	SEMA3C	87.3333	-1.35112	0.315351	-4.28448	1.83164e-05	0.000963913
ENSG00000065308.5	TRAM2	289.667	-0.896606	0.209274	-4.28437	1.83262e-05	0.000963913
ENSG00000172057.10	ORMDL3	841.5	-0.837529	0.195671	-4.28029	1.86653e-05	0.000976274
ENSG00000168843.14	FSTL5	228	-1.01529	0.237205	-4.2802	1.86727e-05	0.000976274
ENSG00000204525.18	HLA-C	117.5	-1.12269	0.262417	-4.27825	1.88365e-05	0.000981908
ENSG00000128285.5	MCHR1	80.5	-1.3083	0.305917	-4.27665	1.89723e-05	0.000986051
ENSG00000184634.17	MED12	1832.83	-0.777857	0.182231	-4.26851	1.96779e-05	0.0010197
ENSG00000137075.18	RNF38	759.167	-0.8137	0.190747	-4.26587	1.99125e-05	0.00102881
ENSG00000164611.13	PTTG1	1172	-0.807116	0.189247	-4.26487	2.00017e-05	0.00103038
ENSG00000173273.16	TNKS	1939.17	-0.792114	0.185764	-4.26409	2.00718e-05	0.00103096
ENSG00000117154.12	IGSF21	136.833	-1.14638	0.269903	-4.24739	2.16275e-05	0.00110762
ENSG00000156958.15	GALK2	243.333	-0.941059	0.221629	-4.2461	2.17526e-05	0.00111078
ENSG00000125869.10	LAMP5	267.667	-0.880374	0.207478	-4.24322	2.2034e-05	0.00112187
ENSG00000183762.13	KREMEN1	653.333	-0.811648	0.191391	-4.24077	2.22749e-05	0.00113086
ENSG00000170035.16	UBE2E3	1321.33	-0.892316	0.21052	-4.23863	2.24888e-05	0.00113841
ENSG00000092853.14	CLSPN	881.5	-0.837452	0.197654	-4.23697	2.26558e-05	0.00114356
ENSG00000254087.8	LYN	3050.33	-0.823737	0.194505	-4.23504	2.28515e-05	0.00115012
ENSG00000140450.9	ARRDC4	196	1.10305	0.260699	4.23113	2.32516e-05	0.00116691
ENSG00000119986.7	AVPI1	110	-1.27186	0.300703	-4.22963	2.34071e-05	0.00117136
ENSG00000088756.13	ARHGAP28	174	-1.00994	0.239244	-4.22138	2.42812e-05	0.00121164
ENSG00000170852.12	KBTBD2	1335	-0.754655	0.178813	-4.22037	2.439e-05	0.00121324
ENSG00000117724.14	CENPF	8235.17	-0.799055	0.189358	-4.2198	2.44518e-05	0.00121324
ENSG00000171992.13	SYNPO	726.667	-0.808341	0.191649	-4.21782	2.46672e-05	0.00122047
ENSG00000163346.17	PBXIP1	432	-0.87515	0.207521	-4.21717	2.47391e-05	0.00122058
ENSG00000206503.13	HLA-A	439.333	-0.836378	0.198419	-4.21522	2.49536e-05	0.0012277
ENSG00000198826.11	ARHGAP11A	281.333	-0.902007	0.214022	-4.21456	2.50263e-05	0.00122783
ENSG00000145012.14	LPP	837.333	-0.945317	0.224416	-4.21234	2.52736e-05	0.0012365
ENSG00000117448.14	AKR1A1	1529.17	-0.743152	0.17686	-4.20192	2.64666e-05	0.00129126
ENSG00000004399.13	PLXND1	3426.67	-0.653955	0.155722	-4.19951	2.67499e-05	0.00130146
ENSG00000127022.16	CANX	14520.2	-0.725519	0.172914	-4.19583	2.71878e-05	0.0013191
ENSG00000124006.15	OBSL1	2619	-0.807855	0.192598	-4.19452	2.73449e-05	0.00131974
ENSG00000167191.12	GPRC5B	345.667	-0.93092	0.22194	-4.19446	2.73518e-05	0.00131974
ENSG00000167182.16	SP2	740.667	-0.889456	0.212149	-4.1926	2.75772e-05	0.00132453
ENSG00000135821.19	GLUL	6071.5	-0.687072	0.163885	-4.1924	2.76023e-05	0.00132453
ENSG00000134874.18	DZIP1	1269.5	-0.760254	0.181601	-4.18641	2.83401e-05	0.00135431
ENSG00000260802.2	SERTM2	715.167	0.731882	0.174836	4.1861	2.83793e-05	0.00135431
ENSG00000117614.10	SYF2	547.667	-0.790414	0.188846	-4.18549	2.84548e-05	0.00135431
ENSG00000137166.17	FOXP4	1293	-0.794877	0.190307	-4.1768	2.95633e-05	0.00140325
ENSG00000180336.18	MEIOC	290.167	-1.03822	0.248619	-4.17594	2.96764e-05	0.00140482
ENSG00000158164.7	TMSB15A	183.667	-1.07194	0.256833	-4.17367	2.99728e-05	0.00141502
ENSG00000140157.16	NIPA2	883	-0.766696	0.183771	-4.17202	3.01911e-05	0.00141965
ENSG00000165959.12	CLMN	750.333	-0.740134	0.177418	-4.1717	3.02329e-05	0.00141965
ENSG00000111665.12	CDCA3	511.167	-0.830211	0.199095	-4.16992	3.04706e-05	0.00142391
ENSG00000214548.18	MEG3	52.1667	-1.49375	0.358231	-4.1698	3.04862e-05	0.00142391
ENSG00000153721.19	CNKSR3	201.667	-0.928481	0.222761	-4.16805	3.07214e-05	0.00143108
ENSG00000119661.15	DNAL1	330.5	-0.960762	0.230624	-4.16593	3.10088e-05	0.00143781
ENSG00000028137.19	TNFRSF1B	96.1667	-1.24426	0.298687	-4.16577	3.10301e-05	0.00143781
ENSG00000152818.19	UTRN	560.5	-0.980362	0.235415	-4.16441	3.12164e-05	0.00144262
ENSG00000169504.15	CLIC4	7851.67	-0.722966	0.17366	-4.16311	3.13946e-05	0.00144704
ENSG00000164904.18	ALDH7A1	2572.33	-0.71759	0.172489	-4.16021	3.17956e-05	0.00146168
ENSG00000166783.22	MARF1	487.833	-0.91384	0.219695	-4.15958	3.1883e-05	0.00146186
ENSG00000103335.22	PIEZO1	238.167	-1.09806	0.2649	-4.1452	3.39523e-05	0.00154702
ENSG00000142173.16	COL6A2	1936.33	-0.669408	0.161492	-4.14515	3.39593e-05	0.00154702
ENSG00000188647.13	PTAR1	1169.5	-0.815592	0.196773	-4.14484	3.40053e-05	0.00154702
ENSG00000144681.11	STAC	3006.5	-0.69694	0.168256	-4.14214	3.44078e-05	0.00156128
ENSG00000121440.15	PDZRN3	787.5	-0.797487	0.192616	-4.1403	3.46847e-05	0.00156977
ENSG00000087502.19	ERGIC2	1211.33	-0.749312	0.181217	-4.13488	3.55139e-05	0.00160079
ENSG00000214193.11	SH3D21	187.667	-1.09498	0.264832	-4.13463	3.55529e-05	0.00160079
ENSG00000105355.9	PLIN3	437.167	-0.832205	0.201458	-4.13092	3.61314e-05	0.00162267
ENSG00000078699.22	CBFA2T2	2178.5	-0.800638	0.193938	-4.12832	3.6543e-05	0.00163696
ENSG00000145536.15	ADAMTS16	56.1667	-1.50514	0.364751	-4.1265	3.68325e-05	0.00164572
ENSG00000146938.16	NLGN4X	558.333	-0.760076	0.184465	-4.12042	3.78177e-05	0.00168377
ENSG00000011405.14	PIK3C2A	624.333	-0.795942	0.193187	-4.12007	3.78765e-05	0.00168377
ENSG00000108389.10	MTMR4	2836.83	-0.77278	0.187893	-4.11287	3.90768e-05	0.00173187
ENSG00000149260.18	CAPN5	565.833	-0.742018	0.180434	-4.1124	3.91562e-05	0.00173187
ENSG00000159899.16	NPR2	254.167	-0.884869	0.215279	-4.11035	3.95068e-05	0.00174298
ENSG00000198846.6	TOX	407.833	-0.83523	0.203289	-4.10858	3.98093e-05	0.00175191
ENSG00000162522.11	KIAA1522	802.833	-0.757543	0.18456	-4.10459	4.05038e-05	0.00177401
ENSG00000145569.6	OTULINL	626.833	-0.763353	0.185978	-4.10453	4.0514e-05	0.00177401
ENSG00000151388.11	ADAMTS12	311.667	-0.8375	0.204108	-4.10323	4.0743e-05	0.0017751
ENSG00000197859.11	ADAMTSL2	224.667	-0.945635	0.230485	-4.1028	4.08186e-05	0.0017751
ENSG00000125746.18	EML2	819.167	-0.723463	0.17634	-4.10266	4.08429e-05	0.0017751
ENSG00000164442.10	CITED2	1270.67	-0.814941	0.198745	-4.10043	4.12386e-05	0.00178786
ENSG00000111358.14	GTF2H3	795.667	-0.751113	0.183371	-4.09614	4.201e-05	0.0018168
ENSG00000024526.17	DEPDC1	751.5	-0.800818	0.195731	-4.09143	4.28721e-05	0.00184424
ENSG00000070214.17	SLC44A1	342.833	-0.803538	0.196416	-4.091	4.29514e-05	0.00184424
ENSG00000272872.1	ENSG00000272872	139.667	1.08401	0.264976	4.09095	4.29603e-05	0.00184424
ENSG00000187736.14	NHEJ1	248.5	-0.884412	0.216219	-4.09035	4.30724e-05	0.00184453
ENSG00000135116.9	HRK	1139.67	-0.714069	0.174609	-4.08953	4.32249e-05	0.00184655
ENSG00000135912.11	TTLL4	1160.67	-0.827629	0.202414	-4.0888	4.3362e-05	0.0018479
ENSG00000171444.18	MCC	2365	-0.712989	0.17457	-4.08426	4.42171e-05	0.00187976
ENSG00000151150.22	ANK3	256.333	-0.930248	0.228467	-4.0717	4.6671e-05	0.00197928
ENSG00000105559.12	PLEKHA4	495.667	-0.742141	0.182436	-4.06795	4.7429e-05	0.00200657
ENSG00000187688.15	TRPV2	320.833	-0.810586	0.199495	-4.06318	4.84081e-05	0.00204263
ENSG00000131389.18	SLC6A6	1592	-0.686043	0.168865	-4.06267	4.85147e-05	0.00204263
ENSG00000180263.14	FGD6	626.667	-0.784933	0.193512	-4.05625	4.98675e-05	0.00209334
ENSG00000119522.18	DENND1A	818.5	-0.751594	0.185312	-4.05582	4.9958e-05	0.00209334
ENSG00000170500.13	LONRF2	114	1.14756	0.283033	4.05451	5.02388e-05	0.00210008
ENSG00000189184.12	PCDH18	197.5	-0.899584	0.221912	-4.05379	5.03952e-05	0.0021016
ENSG00000235098.9	ANKRD65	48.8333	-1.53478	0.37935	-4.04581	5.21431e-05	0.00216933
ENSG00000117174.11	ZNHIT6	613.333	-0.787849	0.195565	-4.02858	5.61147e-05	0.00232903
ENSG00000148180.22	GSN	213.5	-0.968239	0.24052	-4.02561	5.68274e-05	0.00234802
ENSG00000174456.16	C12orf76	182	0.966049	0.239979	4.02556	5.68403e-05	0.00234802
ENSG00000198791.12	CNOT7	2550.67	-0.69304	0.172398	-4.01999	5.82005e-05	0.00239855
ENSG00000044115.21	CTNNA1	3358.67	-0.665599	0.165633	-4.01852	5.85641e-05	0.00240787
ENSG00000141447.19	OSBPL1A	995.667	-0.758166	0.188882	-4.01396	5.97091e-05	0.00244919
ENSG00000166510.14	CCDC68	50.6667	-1.514	0.37747	-4.01091	6.0484e-05	0.00247518
ENSG00000141524.19	TMC6	457.5	-0.739346	0.184399	-4.00948	6.08519e-05	0.00248443
ENSG00000124767.7	GLO1	4219.17	-0.676755	0.168833	-4.00844	6.1121e-05	0.00248962
ENSG00000125633.11	CCDC93	304.167	-0.907283	0.226562	-4.00456	6.21318e-05	0.00252492
ENSG00000121064.13	SCPEP1	741.833	-0.757961	0.189355	-4.00285	6.25847e-05	0.00253743
ENSG00000083168.11	KAT6A	2265.5	-0.698189	0.174533	-4.00033	6.3254e-05	0.00255393
ENSG00000152137.8	HSPB8	109.5	-1.17224	0.293045	-4.00021	6.32874e-05	0.00255393
ENSG00000092871.17	RFFL	134.667	-1.00307	0.250789	-3.99968	6.3429e-05	0.00255393
ENSG00000161642.18	ZNF385A	655.667	-0.736148	0.184288	-3.99455	6.48175e-05	0.00260385
ENSG00000077150.21	NFKB2	373	-0.823387	0.206339	-3.99045	6.59484e-05	0.00264322
ENSG00000135476.12	ESPL1	3145.17	-0.76448	0.191614	-3.9897	6.61573e-05	0.00264338
ENSG00000265808.4	SEC22B	1643.5	-0.687955	0.172448	-3.98935	6.62543e-05	0.00264338
ENSG00000106003.14	LFNG	786	-0.722626	0.181514	-3.9811	6.85985e-05	0.00273069
ENSG00000119638.14	NEK9	1058.33	-0.710423	0.178608	-3.97755	6.96287e-05	0.00275945
ENSG00000113196.3	HAND1	3261.17	-0.793163	0.199411	-3.97753	6.96362e-05	0.00275945
ENSG00000198899.2	MT-ATP6	90624.5	0.65795	0.165495	3.97565	7.0186e-05	0.00277213
ENSG00000211899.10	IGHM	12.3333	-3.2607	0.820338	-3.97482	7.0432e-05	0.00277213
ENSG00000079387.14	SENP1	600.833	-0.796161	0.200303	-3.97478	7.04455e-05	0.00277213
ENSG00000111052.8	LIN7A	563.833	-0.773923	0.19474	-3.97415	7.06322e-05	0.00277213
ENSG00000168765.18	GSTM4	544.167	-0.777614	0.195687	-3.97376	7.07474e-05	0.00277213
ENSG00000244879.10	GABPB1-AS1	1321.5	0.675749	0.17008	3.97312	7.09368e-05	0.00277334
ENSG00000177301.16	KCNA2	302.167	0.828269	0.208617	3.97029	7.17839e-05	0.00280021
ENSG00000251216.2	ENSG00000251216	231	-0.888307	0.223957	-3.96642	7.2961e-05	0.00283361
ENSG00000120690.16	ELF1	360.167	-0.781186	0.196951	-3.96641	7.29637e-05	0.00283361
ENSG00000261716.2	H2BC20P	137.667	0.973544	0.245495	3.96563	7.32013e-05	0.00283655
ENSG00000112304.11	ACOT13	181.833	-0.908212	0.229128	-3.96377	7.37756e-05	0.00285249
ENSG00000181804.15	SLC9A9	157.833	-1.01106	0.255236	-3.96125	7.45571e-05	0.00287636
ENSG00000267100.2	ILF3-DT	630.667	0.732425	0.185139	3.95608	7.61889e-05	0.00293286
ENSG00000120526.12	NUDCD1	910.5	-0.669657	0.169478	-3.9513	7.77272e-05	0.00298551
ENSG00000101680.16	LAMA1	2272.67	-0.733784	0.18575	-3.9504	7.80218e-05	0.00299027
ENSG00000173826.15	KCNH6	119.333	-1.05649	0.267675	-3.94691	7.91662e-05	0.0030275
ENSG00000104368.19	PLAT	203.833	-0.922558	0.233806	-3.94582	7.95263e-05	0.00303465
ENSG00000213722.10	DDAH2	508.333	-0.724753	0.183888	-3.94126	8.10531e-05	0.00308618
ENSG00000116030.17	SUMO1	1959	-0.663829	0.168487	-3.93995	8.14986e-05	0.00309642
ENSG00000168386.19	FILIP1L	87.3333	-1.22778	0.311761	-3.93821	8.20912e-05	0.00311218
ENSG00000065150.21	IPO5	8198.33	-0.632762	0.160989	-3.93047	8.47802e-05	0.00320718
ENSG00000076382.17	SPAG5	1936.5	-0.770117	0.19603	-3.92857	8.54527e-05	0.00321534
ENSG00000197977.4	ELOVL2	774	-0.777516	0.197953	-3.92778	8.5732e-05	0.00321534
ENSG00000187098.18	MITF	156.167	-0.938612	0.238981	-3.92757	8.58098e-05	0.00321534
ENSG00000198400.13	NTRK1	337.667	-0.944871	0.240589	-3.92733	8.58954e-05	0.00321534
ENSG00000214022.12	REPIN1	5478.5	-0.72272	0.184026	-3.92727	8.59138e-05	0.00321534
ENSG00000091986.16	CCDC80	512.333	-0.736534	0.187671	-3.92461	8.68713e-05	0.00324424
ENSG00000170962.13	PDGFD	70.3333	-1.24063	0.316273	-3.92265	8.75817e-05	0.00326382
ENSG00000138794.10	CASP6	114.167	-1.02502	0.261381	-3.92154	8.79862e-05	0.00327193
ENSG00000164117.14	FBXO8	1480.5	-0.688759	0.175812	-3.91759	8.94395e-05	0.00331892
ENSG00000003147.19	ICA1	3880.83	-0.779869	0.19924	-3.91421	9.07004e-05	0.0033586
ENSG00000179922.6	ZNF784	133.5	-1.11903	0.286362	-3.90774	9.31627e-05	0.0034425
ENSG00000139734.19	DIAPH3	826.833	-0.74397	0.190423	-3.90693	9.34765e-05	0.00344682
ENSG00000124920.14	MYRF	1458.17	-0.710194	0.18183	-3.9058	9.39124e-05	0.00345562
ENSG00000110318.15	CEP126	202.5	-0.879192	0.225158	-3.90478	9.43095e-05	0.00346296
ENSG00000164190.19	NIPBL	2306.67	-0.685066	0.175586	-3.90161	9.55555e-05	0.00349799
ENSG00000146409.12	SLC18B1	693.5	-0.695062	0.17816	-3.90134	9.5663e-05	0.00349799
ENSG00000126777.18	KTN1	5627.83	-0.666672	0.170958	-3.89962	9.63454e-05	0.0035156
ENSG00000070540.13	WIPI1	109.5	-1.07553	0.275894	-3.89836	9.68451e-05	0.00352649
ENSG00000196352.18	CD55	502.333	-0.72149	0.185145	-3.8969	9.74336e-05	0.00354056
ENSG00000069482.7	GAL	1854.33	-0.727743	0.187319	-3.88504	0.000102311	0.0037101
ENSG00000112742.10	TTK	1134	-0.739033	0.190312	-3.88327	0.000103062	0.00372961
ENSG00000170581.15	STAT2	403.333	-0.741535	0.191037	-3.88163	0.000103758	0.00374707
ENSG00000166851.15	PLK1	2219	-0.708764	0.182808	-3.87708	0.000105716	0.0038099
ENSG00000132437.18	DDC	14905.5	-0.657241	0.169678	-3.87347	0.000107298	0.00385899
ENSG00000068024.18	HDAC4	500.833	-0.790309	0.204073	-3.87268	0.000107645	0.00386352
ENSG00000198763.3	MT-ND2	50483.5	0.632572	0.163567	3.86735	0.000110022	0.00394078
ENSG00000228594.4	FNDC10	519.167	0.727938	0.188339	3.86504	0.000111072	0.00397027
ENSG00000115317.13	HTRA2	441.833	-0.775491	0.200689	-3.86415	0.000111476	0.00397659
ENSG00000170312.17	CDK1	2184	-0.725418	0.187862	-3.86143	0.000112725	0.00401296
ENSG00000122126.18	OCRL	1219.33	-0.714818	0.18519	-3.85991	0.00011343	0.00402987
ENSG00000112033.14	PPARD	1192.83	-0.672772	0.174338	-3.85901	0.000113846	0.00403648
ENSG00000187479.9	C11orf96	450	-0.805257	0.208703	-3.85838	0.00011414	0.00403872
ENSG00000120549.19	KIAA1217	190.333	-0.882469	0.228874	-3.85569	0.000115402	0.00407514
ENSG00000120693.14	SMAD9	765.833	-0.747152	0.194066	-3.84998	0.000118127	0.00416171
ENSG00000177565.18	TBL1XR1	3963.67	-0.709911	0.184414	-3.84956	0.000118329	0.00416171
ENSG00000174373.17	RALGAPA1	1431	-0.750477	0.195052	-3.84757	0.000119297	0.00418735
ENSG00000143382.16	ADAMTSL4	161	-0.957562	0.249065	-3.84463	0.000120736	0.00422939
ENSG00000184697.7	CLDN6	32.3333	-1.75522	0.456695	-3.84331	0.000121387	0.00424369
ENSG00000153714.6	LURAP1L	156.167	-0.91758	0.239143	-3.83695	0.000124573	0.00434639
ENSG00000101057.16	MYBL2	5454.5	-0.654564	0.170685	-3.83493	0.000125599	0.00436868
ENSG00000130816.17	DNMT1	5289.17	-0.676137	0.17632	-3.83471	0.00012571	0.00436868
ENSG00000064309.16	CDON	299	-0.799829	0.208676	-3.83288	0.000126652	0.00439271
ENSG00000109381.21	ELF2	664	-0.708075	0.184778	-3.83203	0.000127089	0.00439915
ENSG00000145808.10	ADAMTS19	290	-0.820739	0.214388	-3.82828	0.000129041	0.00445272
ENSG00000158169.14	FANCC	263.833	-0.843742	0.220409	-3.82808	0.000129145	0.00445272
ENSG00000118707.11	TGIF2	961.333	-0.749537	0.195879	-3.82653	0.000129965	0.00447217
ENSG00000177189.14	RPS6KA3	1342.83	-0.639494	0.167493	-3.81803	0.000134521	0.00461971
ENSG00000050438.17	SLC4A8	1886.33	-0.750854	0.196684	-3.81756	0.00013478	0.00461971
ENSG00000135932.12	CAB39	1122.17	-0.734787	0.192598	-3.81512	0.000136114	0.00465633
ENSG00000074219.14	TEAD2	198.667	-0.892295	0.233969	-3.81373	0.000136884	0.00467352
ENSG00000089234.16	BRAP	619.167	-0.744977	0.195471	-3.81119	0.000138297	0.00470867
ENSG00000163389.12	POGLUT1	627.833	-0.705905	0.185246	-3.81064	0.000138607	0.00470867
ENSG00000100078.4	PLA2G3	36.6667	-1.60966	0.422434	-3.81044	0.00013872	0.00470867
ENSG00000100234.12	TIMP3	127.667	-1.01972	0.267723	-3.80885	0.000139616	0.00472992
ENSG00000172943.21	PHF8	1029.67	-0.693177	0.18213	-3.80595	0.000141261	0.00477641
ENSG00000026025.16	VIM	969.667	-0.712859	0.187418	-3.80358	0.000142618	0.0048052
ENSG00000005108.17	THSD7A	382.5	-0.804311	0.211466	-3.80351	0.000142661	0.0048052
ENSG00000087586.18	AURKA	1315.83	-0.750886	0.197449	-3.80294	0.000142988	0.00480575
ENSG00000165209.19	STRBP	1421.83	-0.711581	0.187134	-3.80253	0.000143226	0.00480575
ENSG00000113194.13	FAF2	1564.83	-0.678451	0.178524	-3.80035	0.000144494	0.00483903
ENSG00000109929.10	SC5D	763.667	-0.732018	0.192903	-3.79474	0.000147797	0.00492554
ENSG00000198727.2	MT-CYB	41178.2	0.603771	0.159113	3.7946	0.000147883	0.00492554
ENSG00000155755.20	TMEM237	869.667	-0.779967	0.20555	-3.79453	0.000147921	0.00492554
ENSG00000198840.2	MT-ND3	12975	0.698607	0.18418	3.79306	0.0001488	0.00494543
ENSG00000183137.15	CEP57L1	761.5	-0.664954	0.175448	-3.79004	0.000150622	0.00499649
ENSG00000182158.16	CREB3L2	960.333	-0.712043	0.187981	-3.78784	0.000151961	0.00502326
ENSG00000198947.18	DMD	250.167	-0.792607	0.209264	-3.7876	0.000152109	0.00502326
ENSG00000005175.10	RPAP3	1123.83	-0.675208	0.178282	-3.78731	0.00015229	0.00502326
ENSG00000175220.12	ARHGAP1	393.167	-0.854049	0.225622	-3.7853	0.000153522	0.0050544
ENSG00000083123.15	BCKDHB	619	-0.717493	0.189945	-3.77737	0.000158494	0.0052083
ENSG00000148730.7	EIF4EBP2	3309.33	-0.677163	0.179309	-3.77651	0.000159042	0.00521044
ENSG00000082701.17	GSK3B	2898.83	-0.628716	0.166489	-3.77633	0.000159154	0.00521044
ENSG00000100504.17	PYGL	78.5	-1.19863	0.317555	-3.77457	0.000160284	0.00522934
ENSG00000163235.16	TGFA	40.6667	-1.65617	0.438779	-3.7745	0.000160329	0.00522934
ENSG00000109132.7	PHOX2B	5197.33	-0.654366	0.173649	-3.76833	0.000164341	0.00534413
ENSG00000064666.15	CNN2	95	-1.07298	0.284749	-3.76816	0.000164458	0.00534413
ENSG00000121621.7	KIF18A	566.5	-0.746057	0.19818	-3.76455	0.000166851	0.00540508
ENSG00000178764.8	ZHX2	173.333	-0.906793	0.240904	-3.76413	0.000167133	0.00540508
ENSG00000161714.12	PLCD3	545.167	-0.689408	0.183162	-3.76394	0.00016726	0.00540508
ENSG00000115461.5	IGFBP5	514.5	-0.725652	0.192847	-3.76285	0.000167991	0.00541872
ENSG00000147257.16	GPC3	197	-0.833258	0.221561	-3.76085	0.000169335	0.00545202
ENSG00000133835.18	HSD17B4	1676.5	-0.658599	0.17526	-3.75785	0.000171381	0.00550777
ENSG00000138395.17	CDK15	13.5	-2.75881	0.734627	-3.75539	0.00017307	0.00555187
ENSG00000090615.16	GOLGA3	1162.83	-0.664397	0.177153	-3.75041	0.000176544	0.0056487
ENSG00000115163.15	CENPA	719	-0.685408	0.182768	-3.75014	0.000176733	0.0056487
ENSG00000184897.6	H1-10	9368.67	-0.639296	0.170547	-3.74851	0.000177885	0.00566936
ENSG00000272106.1	ENSG00000272106	281	0.799491	0.213294	3.74831	0.000178027	0.00566936
ENSG00000176884.16	GRIN1	3657.17	0.700567	0.186978	3.74679	0.000179111	0.00569351
ENSG00000143147.15	GPR161	831.333	-0.660631	0.176353	-3.74606	0.000179632	0.00569975
ENSG00000179456.12	ZBTB18	2319.67	-0.705614	0.188433	-3.74464	0.00018065	0.00572168
ENSG00000106665.16	CLIP2	528.833	-0.690558	0.184586	-3.74112	0.0001832	0.00579108
ENSG00000185559.16	DLK1	48286.8	-0.661915	0.176949	-3.74071	0.000183503	0.00579108
ENSG00000109265.15	CRACD	2283.33	-0.729937	0.195308	-3.73737	0.000185952	0.00585782
ENSG00000162129.15	CLPB	3741.17	-0.665913	0.178365	-3.73342	0.000188898	0.00593488
ENSG00000149636.16	DSN1	548	-0.808562	0.216588	-3.73318	0.000189076	0.00593488
ENSG00000274588.2	DGKK	175	-0.964274	0.258488	-3.73044	0.000191144	0.00598776
ENSG00000006125.18	AP2B1	7241.83	-0.609274	0.163342	-3.73005	0.000191444	0.00598776
ENSG00000165061.15	ZMAT4	472.167	-0.890949	0.238918	-3.72911	0.000192161	0.00599945
ENSG00000136237.19	RAPGEF5	1244.83	-0.700363	0.187855	-3.72821	0.000192847	0.00601017
ENSG00000285579.1	ENSG00000285579	9.83333	-3.50167	0.939503	-3.72716	0.000193653	0.00602457
ENSG00000109911.19	ELP4	216.833	-0.826288	0.221782	-3.72568	0.000194787	0.00604912
ENSG00000163395.17	IGFN1	197.833	-1.86946	0.502012	-3.72394	0.000196134	0.0060732
ENSG00000046604.14	DSG2	1660.17	-0.701787	0.188494	-3.72312	0.000196774	0.0060732
ENSG00000103710.11	RASL12	31	-1.71259	0.460018	-3.72289	0.000196958	0.0060732
ENSG00000084093.19	REST	58.3333	-1.26645	0.340215	-3.72251	0.000197252	0.0060732
ENSG00000141627.14	DYM	1473.33	-0.637459	0.171247	-3.72245	0.000197297	0.0060732
ENSG00000138180.16	CEP55	688.667	-0.718071	0.192962	-3.7213	0.000198197	0.00609021
ENSG00000162873.15	KLHDC8A	326.833	-0.820416	0.220605	-3.71894	0.000200062	0.00613195
ENSG00000188522.15	FAM83G	510.833	-0.693595	0.186537	-3.71828	0.000200587	0.00613195
ENSG00000066855.16	MTFR1	964	-0.632864	0.170205	-3.71825	0.000200606	0.00613195
ENSG00000100385.15	IL2RB	98.5	-1.04057	0.279914	-3.71747	0.000201232	0.00613974
ENSG00000058404.21	CAMK2B	474.333	0.732916	0.197177	3.71705	0.000201562	0.00613974
ENSG00000274602.5	PI4KAP1	394.167	-0.778077	0.209922	-3.7065	0.000210142	0.00638998
ENSG00000031081.11	ARHGAP31	376.167	-0.727093	0.196214	-3.70562	0.000210877	0.00640122
ENSG00000135241.17	PNPLA8	318.667	-0.727584	0.196393	-3.70474	0.00021161	0.006402
ENSG00000111817.19	DSE	136.667	-0.95055	0.256579	-3.70471	0.000211633	0.006402
ENSG00000155760.3	FZD7	192.333	-0.858469	0.231763	-3.70408	0.000212159	0.00640684
ENSG00000169744.13	LDB2	657.167	-0.710385	0.192174	-3.69657	0.000218529	0.00658783
ENSG00000008118.10	CAMK1G	334	-0.74622	0.201935	-3.69535	0.000219584	0.00660826
ENSG00000135723.14	FHOD1	740	-0.693797	0.187772	-3.6949	0.000219973	0.00660862
ENSG00000035499.13	DEPDC1B	705.833	-0.725159	0.196318	-3.69381	0.000220922	0.00662578
ENSG00000065833.9	ME1	736.333	-0.639552	0.173173	-3.69314	0.000221498	0.00663169
ENSG00000134313.17	KIDINS220	3704.83	-0.67575	0.183017	-3.69229	0.000222244	0.00664268
ENSG00000176887.7	SOX11	3519.5	-0.636488	0.172475	-3.69033	0.000223964	0.00668267
ENSG00000140553.18	UNC45A	1121.5	-0.647464	0.175529	-3.68864	0.000225453	0.00670537
ENSG00000070182.21	SPTB	103.833	-1.18554	0.321407	-3.6886	0.00022549	0.00670537
ENSG00000142227.11	EMP3	87.1667	-1.12595	0.305674	-3.68351	0.000230047	0.00682927
ENSG00000155090.15	KLF10	420.833	0.865224	0.234981	3.6821	0.000231318	0.00685538
ENSG00000198121.15	LPAR1	99	-1.08694	0.295502	-3.67829	0.000234803	0.00694399
ENSG00000124151.19	NCOA3	821.333	-0.694736	0.188891	-3.67797	0.000235101	0.00694399
ENSG00000183580.10	FBXL7	143	-0.968464	0.2634	-3.67678	0.000236195	0.00696178
ENSG00000073614.13	KDM5A	1851.5	-0.647112	0.176015	-3.67645	0.000236498	0.00696178
ENSG00000165891.16	E2F7	252.5	-0.84209	0.229128	-3.6752	0.000237663	0.00698435
ENSG00000139174.12	PRICKLE1	221.333	-0.951435	0.258977	-3.67382	0.000238949	0.00701037
ENSG00000076356.7	PLXNA2	788.667	-0.797753	0.21721	-3.67273	0.000239969	0.00702854
ENSG00000183287.15	CCBE1	120.5	-0.940017	0.256049	-3.67125	0.000241371	0.00705779
ENSG00000137831.15	UACA	82.1667	-1.12755	0.307192	-3.6705	0.000242077	0.00706663
ENSG00000086848.15	ALG9	298.833	-0.840483	0.229138	-3.66801	0.000244444	0.00711257
ENSG00000122691.13	TWIST1	5732.67	-0.578348	0.157674	-3.66799	0.000244463	0.00711257
ENSG00000140451.13	PIF1	479.333	-0.736978	0.200969	-3.66713	0.000245286	0.00712469
ENSG00000131435.13	PDLIM4	1064.5	-0.686516	0.187325	-3.66484	0.000247494	0.00717692
ENSG00000111266.9	DUSP16	1359.5	-0.692917	0.18915	-3.66333	0.000248962	0.00720283
ENSG00000197329.12	PELI1	1332.5	-0.681549	0.18606	-3.66307	0.00024921	0.00720283
ENSG00000111859.17	NEDD9	710.667	-1.63721	0.44713	-3.66161	0.000250637	0.00723213
ENSG00000138764.15	CCNG2	630	-0.671888	0.183532	-3.66087	0.000251356	0.00724096
ENSG00000182022.18	CHST15	2889.33	-0.59087	0.161459	-3.65956	0.000252652	0.00726634
ENSG00000126709.16	IFI6	89.1667	-1.09571	0.299466	-3.65886	0.000253338	0.00727413
ENSG00000012232.10	EXTL3	1172	-0.670708	0.183396	-3.65715	0.000255032	0.00731078
ENSG00000173068.19	BNC2	322.333	-0.828126	0.226471	-3.65666	0.000255522	0.00731287
ENSG00000138433.16	CIR1	525.5	-0.671689	0.183737	-3.6557	0.000256479	0.00732827
ENSG00000008256.16	CYTH3	2209.33	-0.726512	0.198827	-3.65399	0.000258197	0.00736534
ENSG00000067533.6	RRP15	1853.33	-0.600345	0.164361	-3.65259	0.000259606	0.00739351
ENSG00000140807.7	NKD1	649.167	-0.713099	0.195511	-3.64735	0.000264955	0.00753359
ENSG00000189060.6	H1-0	21542.3	-0.575368	0.157779	-3.64666	0.000265673	0.00754176
ENSG00000107438.9	PDLIM1	615.667	-0.705406	0.19358	-3.64401	0.000268428	0.00760764
ENSG00000131747.15	TOP2A	9738.67	-0.652983	0.179311	-3.64162	0.000270924	0.00766597
ENSG00000163785.13	RYK	1529.67	-0.65362	0.179673	-3.63784	0.000274934	0.0077669
ENSG00000137474.23	MYO7A	272.5	-0.812676	0.223771	-3.63173	0.000281526	0.00794031
ENSG00000135049.16	AGTPBP1	934.333	-0.626018	0.17254	-3.62825	0.000285348	0.00802944
ENSG00000158258.16	CLSTN2	3105.83	-0.741994	0.204518	-3.62802	0.000285603	0.00802944
ENSG00000225973.4	PIGBOS1	90.3333	-1.07183	0.296536	-3.61449	0.000300937	0.00844696
ENSG00000143970.18	ASXL2	1590.5	-0.626057	0.173255	-3.6135	0.000302088	0.00846573
ENSG00000168348.4	INSM2	15756	-0.559024	0.1548	-3.61126	0.000304711	0.00852557
ENSG00000166266.14	CUL5	1374.5	-0.660258	0.182977	-3.60841	0.000308079	0.00860605
ENSG00000111540.16	RAB5B	1347.33	-0.68397	0.189652	-3.60645	0.000310412	0.00865742
ENSG00000088992.18	TESC	368.667	-0.701953	0.194681	-3.60566	0.000311363	0.00866466
ENSG00000142945.13	KIF2C	1932.17	-0.676383	0.187602	-3.60541	0.000311661	0.00866466
ENSG00000133639.6	BTG1	629.833	-0.685056	0.190047	-3.60466	0.000312564	0.00866605
ENSG00000100302.7	RASD2	397.5	-0.706533	0.196027	-3.60426	0.000313039	0.00866605
ENSG00000170989.10	S1PR1	133.833	-0.910748	0.252695	-3.60413	0.000313195	0.00866605
ENSG00000187079.20	TEAD1	2298.67	-0.648241	0.17989	-3.60355	0.000313904	0.00867197
ENSG00000103994.18	ZNF106	2173.83	-0.63836	0.177254	-3.60138	0.00031653	0.00873076
ENSG00000237819.7	CDK6-AS1	97.3333	-1.05261	0.292412	-3.59974	0.000318538	0.00877232
ENSG00000160781.17	PAQR6	167	-0.947623	0.2635	-3.59629	0.000322785	0.00887532
ENSG00000050767.18	COL23A1	340.167	-0.905243	0.251779	-3.59538	0.000323918	0.00889251
ENSG00000104447.13	TRPS1	358	-0.723217	0.20123	-3.59397	0.000325675	0.00892675
ENSG00000180340.7	FZD2	479	-0.661769	0.184198	-3.5927	0.000327269	0.00895644
ENSG00000156026.15	MCU	411.667	-0.7733	0.215343	-3.59101	0.000329393	0.00900051
ENSG00000137656.12	BUD13	213.333	-0.823455	0.229528	-3.5876	0.000333742	0.00910513
ENSG00000041353.10	RAB27B	730.167	-0.623414	0.173918	-3.58453	0.000337688	0.00919845
ENSG00000110218.9	PANX1	735.5	-0.628539	0.175451	-3.58243	0.000340416	0.00925649
ENSG00000120688.9	WBP4	309	-0.748354	0.208916	-3.58208	0.000340875	0.00925649
ENSG00000185009.13	AP3M1	1489.83	-0.62979	0.176244	-3.5734	0.000352378	0.00955403
ENSG00000072571.20	HMMR	494.333	-0.677261	0.189726	-3.56967	0.000357425	0.00966941
ENSG00000163947.12	ARHGEF3	565	-0.770929	0.21598	-3.56945	0.000357738	0.00966941
ENSG00000231764.11	DLX6-AS1	213.833	0.861438	0.241875	3.56151	0.000368734	0.00994746
ENSG00000143507.18	DUSP10	288	-0.929928	0.261127	-3.5612	0.000369161	0.00994746
ENSG00000284685.2	ENSG00000284685	14	-2.56883	0.721487	-3.56046	0.000370209	0.00996039
ENSG00000139832.5	RAB20	82.1667	-1.26433	0.355211	-3.55938	0.000371734	0.00997972
ENSG00000066279.19	ASPM	2674	-0.687317	0.193113	-3.55914	0.000372067	0.00997972
ENSG00000109320.14	NFKB1	390	-0.770863	0.21677	-3.55613	0.000376365	0.0100795
ENSG00000106771.13	TMEM245	1169.17	-0.674913	0.189921	-3.55365	0.000379929	0.0101555
ENSG00000157557.13	ETS2	892.167	-0.703642	0.198022	-3.55335	0.000380361	0.0101555
ENSG00000154065.17	ANKRD29	102.667	-1.07396	0.302884	-3.54578	0.000391459	0.0104359
ENSG00000171208.10	NETO2	1275.67	-0.673889	0.190166	-3.54368	0.000394576	0.010503
ENSG00000173207.13	CKS1B	2003	-0.642043	0.181301	-3.54131	0.000398153	0.0105822
ENSG00000204186.10	ZDBF2	969.667	-0.647751	0.183108	-3.53753	0.000403895	0.0107026
ENSG00000196562.16	SULF2	2419	-0.584347	0.165186	-3.53752	0.000403906	0.0107026
ENSG00000056097.16	ZFR	3359	-0.687533	0.194446	-3.53586	0.000406451	0.0107538
ENSG00000279561.3	ENSG00000279561	71	1.10438	0.31272	3.53154	0.000413145	0.0109144
ENSG00000129757.15	CDKN1C	74.8333	-2.63222	0.745459	-3.531	0.000413994	0.0109204
ENSG00000254656.3	RTL1	5007.67	-0.724544	0.205278	-3.52958	0.000416225	0.0109627
ENSG00000240204.3	SMKR1	68.8333	1.11264	0.315628	3.52515	0.000423236	0.0111306
ENSG00000198887.9	SMC5	713.5	-0.690302	0.19591	-3.52357	0.000425776	0.0111806
ENSG00000138778.14	CENPE	1593.5	-0.655274	0.186084	-3.52138	0.000429299	0.0112562
ENSG00000269973.1	ENSG00000269973	123.667	-0.935945	0.26589	-3.52004	0.00043148	0.0112965
ENSG00000162551.14	ALPL	920.833	-0.661589	0.188243	-3.51455	0.000440505	0.0115156
ENSG00000243364.8	EFNA4	73.8333	-1.17733	0.335062	-3.51376	0.000441804	0.0115323
ENSG00000261308.4	FIGNL2	592	-0.634428	0.1806	-3.51289	0.000443268	0.0115533
ENSG00000133657.17	ATP13A3	3929.17	-0.574755	0.163656	-3.51198	0.000444786	0.0115686
ENSG00000243244.7	STON1	91.8333	-0.994953	0.283321	-3.51175	0.000445174	0.0115686
ENSG00000177108.5	ZDHHC22	318	-0.717881	0.204721	-3.50663	0.000453822	0.0117649
ENSG00000065534.20	MYLK	443.667	-0.710207	0.202541	-3.50648	0.000454071	0.0117649
ENSG00000132640.15	BTBD3	1379	-0.672441	0.191855	-3.50494	0.000456714	0.0118159
ENSG00000145332.14	KLHL8	1411.5	-0.60673	0.173159	-3.50389	0.000458511	0.0118449
ENSG00000099998.19	GGT5	39.5	-1.4728	0.42156	-3.49369	0.000476391	0.0122886
ENSG00000111186.13	WNT5B	169	-0.858706	0.24583	-3.49309	0.000477461	0.0122981
ENSG00000188177.14	ZC3H6	134.667	-0.869873	0.249064	-3.49256	0.000478411	0.0123045
ENSG00000116128.12	BCL9	1157.33	-0.707911	0.202724	-3.492	0.00047942	0.0123124
ENSG00000172201.12	ID4	68.1667	-1.1467	0.328773	-3.48781	0.000486999	0.0124887
ENSG00000198888.2	MT-ND1	30997.7	0.541552	0.155293	3.48729	0.000487945	0.0124947
ENSG00000221829.11	FANCG	670.667	-0.662712	0.190174	-3.48477	0.000492562	0.0125945
ENSG00000070729.14	CNGB1	414.833	0.798178	0.229084	3.48422	0.000493577	0.012602
ENSG00000273032.3	DGCR5	408.833	-0.829533	0.238139	-3.4834	0.000495087	0.0126222
ENSG00000166736.12	HTR3A	740.667	-0.66449	0.190797	-3.48271	0.000496373	0.0126366
ENSG00000103460.17	TOX3	329.833	-0.691407	0.19868	-3.48	0.000501414	0.0127464
ENSG00000110400.11	NECTIN1	1659.17	-0.652752	0.187615	-3.47921	0.000502888	0.0127488
ENSG00000176244.7	ACBD7	118	-1.00316	0.288333	-3.47917	0.000502962	0.0127488
ENSG00000071909.19	MYO3B	22	-1.93599	0.55683	-3.4768	0.000507436	0.0128436
ENSG00000270605.1	ENSG00000270605	67.8333	1.15611	0.332567	3.47632	0.000508353	0.0128482
ENSG00000107443.16	CCNJ	1080.33	-0.624591	0.179741	-3.47495	0.000510954	0.0128953
ENSG00000107560.12	RAB11FIP2	916.5	-0.633006	0.182327	-3.47182	0.000516945	0.0130278
ENSG00000078018.21	MAP2	5813.17	-0.612269	0.176487	-3.4692	0.000522014	0.0131366
ENSG00000007314.12	SCN4A	98.3333	-0.989352	0.285252	-3.46835	0.000523673	0.0131586
ENSG00000205133.12	TRIQK	751.833	-0.702756	0.202642	-3.46798	0.000524391	0.0131586
ENSG00000014914.21	MTMR11	133.167	-0.964243	0.278214	-3.46583	0.000528593	0.0132439
ENSG00000143603.19	KCNN3	103.167	-1.12777	0.325431	-3.46547	0.000529301	0.0132439
ENSG00000179750.16	APOBEC3B	28.1667	-1.65302	0.477313	-3.46318	0.000533831	0.0133355
ENSG00000088367.23	EPB41L1	1938	-0.584975	0.168929	-3.46285	0.000534487	0.0133355
ENSG00000198835.4	GJC2	88.1667	-1.08441	0.313198	-3.46238	0.000535425	0.0133399
ENSG00000198589.15	LRBA	2539	-0.614164	0.177426	-3.46152	0.000537125	0.0133633
ENSG00000174799.11	CEP135	380.833	-0.708186	0.204863	-3.45688	0.000546466	0.0135619
ENSG00000104419.17	NDRG1	410.167	-1.90623	0.551446	-3.45679	0.000546659	0.0135619
ENSG00000162819.12	BROX	725	-0.611397	0.177084	-3.45259	0.000555242	0.0137554
ENSG00000139354.11	GAS2L3	806.167	-0.706608	0.204699	-3.45193	0.000556594	0.0137607
ENSG00000085741.14	WNT11	126.333	-1.03022	0.298466	-3.45172	0.000557028	0.0137607
ENSG00000145555.15	MYO10	361.833	-0.669532	0.194048	-3.45034	0.000559886	0.0138118
ENSG00000102401.20	ARMCX3	1981	-0.670384	0.194404	-3.44841	0.000563893	0.0138911
ENSG00000134013.16	LOXL2	107.167	-2.14794	0.623301	-3.44608	0.000568782	0.0139754
ENSG00000186063.13	AIDA	1458.67	-0.606104	0.175885	-3.44602	0.000568909	0.0139754
ENSG00000184481.17	FOXO4	266.833	-0.71473	0.207519	-3.44417	0.000572821	0.0140357
ENSG00000144619.15	CNTN4	106.333	-0.923105	0.268025	-3.4441	0.000572967	0.0140357
ENSG00000204228.4	HSD17B8	112.667	-0.9453	0.274573	-3.4428	0.000575719	0.0140647
ENSG00000007866.22	TEAD3	456.167	-0.658456	0.191257	-3.44278	0.000575759	0.0140647
ENSG00000129422.15	MTUS1	957	-0.628647	0.182724	-3.44041	0.000580837	0.0141653
ENSG00000198554.12	WDHD1	1364.67	-0.650572	0.189114	-3.4401	0.000581495	0.0141653
ENSG00000080824.19	HSP90AA1	18087.3	-0.577318	0.167861	-3.43926	0.000583298	0.0141696
ENSG00000118193.12	KIF14	1429.67	-0.637304	0.185313	-3.43906	0.000583734	0.0141696
ENSG00000130702.15	LAMA5	3696.5	-0.620967	0.180572	-3.43889	0.000584098	0.0141696
ENSG00000130558.20	OLFM1	3751.17	-0.686646	0.199795	-3.43675	0.000588729	0.0142622
ENSG00000148120.18	AOPEP	305	-0.711295	0.207016	-3.43594	0.000590511	0.0142856
ENSG00000166897.16	ELFN2	229.667	0.767915	0.223623	3.43397	0.000594821	0.01437
ENSG00000163431.13	LMOD1	24	-1.75001	0.509695	-3.43344	0.000595979	0.0143782
ENSG00000168216.13	LMBRD1	596.167	-0.718127	0.2092	-3.43273	0.000597546	0.0143962
ENSG00000183779.7	ZNF703	149.5	-0.904155	0.263749	-3.42809	0.000607841	0.0146241
ENSG00000101126.18	ADNP	3886.83	-0.61212	0.178586	-3.42759	0.000608956	0.0146308
ENSG00000042286.15	AIFM2	308	-0.724995	0.211569	-3.42675	0.000610852	0.0146563
ENSG00000122966.17	CIT	1391.17	-0.62118	0.181449	-3.42345	0.000618321	0.0148152
ENSG00000186603.7	HPDL	699	0.612798	0.179222	3.41922	0.000628007	0.0150013
ENSG00000074410.14	CA12	221	-0.874682	0.255816	-3.41919	0.000628085	0.0150013
ENSG00000132003.10	ZSWIM4	237.167	-0.748763	0.219028	-3.41857	0.0006295	0.0150013
ENSG00000095794.20	CREM	420.833	-0.677217	0.1981	-3.41857	0.000629516	0.0150013
ENSG00000135919.14	SERPINE2	596.5	-0.633313	0.185615	-3.41198	0.000644935	0.0153479
ENSG00000129474.16	AJUBA	57.1667	-1.17793	0.345297	-3.41136	0.000646389	0.0153616
ENSG00000101224.18	CDC25B	2748.67	-0.561858	0.16492	-3.40685	0.000657174	0.0155967
ENSG00000121749.16	TBC1D15	1153.17	-0.598561	0.175734	-3.40606	0.000659079	0.0156108
ENSG00000004455.18	AK2	3582.83	-0.583208	0.171236	-3.40587	0.000659547	0.0156108
ENSG00000142552.8	RCN3	386.167	-0.715685	0.210203	-3.40473	0.000662285	0.0156544
ENSG00000126803.10	HSPA2	140.5	-0.886885	0.260628	-3.40287	0.000666816	0.0157403
ENSG00000170921.16	TANC2	7369.33	-0.704522	0.207076	-3.40224	0.000668351	0.0157553
ENSG00000119487.17	MAPKAP1	1398.67	-0.603725	0.177569	-3.39995	0.000673988	0.0158668
ENSG00000170145.5	SIK2	1101.67	-0.618633	0.182081	-3.39757	0.000679861	0.0159836
ENSG00000164104.12	HMGB2	4762	-0.619616	0.182456	-3.39597	0.000683849	0.0160558
ENSG00000125046.16	SSUH2	86.3333	-1.03855	0.30591	-3.39496	0.000686376	0.0160935
ENSG00000266094.8	RASSF5	245	0.71685	0.211341	3.39191	0.000694069	0.0162522
ENSG00000149131.17	SERPING1	266.333	-0.758513	0.223787	-3.38944	0.000700361	0.0163763
ENSG00000288838.1	ENSG00000288838	175.833	0.774871	0.228637	3.38909	0.00070124	0.0163763
ENSG00000131931.8	THAP1	173.333	-0.823605	0.243215	-3.38632	0.000708355	0.0165204
ENSG00000167702.13	KIFC2	487	0.754107	0.222716	3.38596	0.000709297	0.0165204
ENSG00000110395.8	CBL	1236.33	-0.623908	0.184299	-3.38531	0.000710974	0.0165238
ENSG00000102024.19	PLS3	1619.33	-0.57844	0.170875	-3.38517	0.000711331	0.0165238
ENSG00000232434.3	AJM1	257.833	0.722157	0.213388	3.38424	0.000713744	0.0165579
ENSG00000278730.1	ENSG00000278730	217	-0.749025	0.221407	-3.38302	0.000716935	0.0165982
ENSG00000121964.15	GTDC1	205.833	-0.804975	0.237958	-3.38285	0.000717377	0.0165982
ENSG00000162923.17	WDR26	3118.5	-0.583048	0.172458	-3.3808	0.000722745	0.0167004
ENSG00000253729.9	PRKDC	10478.7	-0.608979	0.180399	-3.37574	0.000736183	0.0169885
ENSG00000104872.11	PIH1D1	1459	-0.568338	0.168396	-3.37501	0.000738121	0.0170108
ENSG00000143248.13	RGS5	171424	-0.547605	0.162349	-3.37301	0.000743513	0.0171125
ENSG00000196449.4	YRDC	694.333	0.604268	0.179172	3.37257	0.000744708	0.0171175
ENSG00000182134.17	TDRKH	522	-0.643922	0.190965	-3.37194	0.000746405	0.017134
ENSG00000181444.13	ZNF467	38.5	1.5377	0.456155	3.371	0.000748966	0.0171695
ENSG00000116852.15	KIF21B	336.667	-0.716357	0.212528	-3.37065	0.000749909	0.0171695
ENSG00000135801.11	TAF5L	1237.67	-0.588361	0.17461	-3.36957	0.000752844	0.0172071
ENSG00000123473.17	STIL	845.167	-0.639428	0.189779	-3.36933	0.000753519	0.0172071
ENSG00000134569.10	LRP4	507.833	-0.631753	0.187576	-3.36798	0.000757212	0.017269
ENSG00000042832.12	TG	601.833	0.698811	0.207612	3.36596	0.000762789	0.0173735
ENSG00000186591.13	UBE2H	2677.83	-0.603125	0.179246	-3.36479	0.000766011	0.0174243
ENSG00000114742.14	WDR48	1091.33	-0.568753	0.169089	-3.36363	0.000769247	0.0174752
ENSG00000108840.16	HDAC5	2779	-0.580672	0.172678	-3.36273	0.000771749	0.0175093
ENSG00000108679.13	LGALS3BP	234.833	-0.730184	0.217189	-3.36198	0.000773869	0.0175294
ENSG00000120539.15	MASTL	746.167	-0.616104	0.183272	-3.3617	0.000774638	0.0175294
ENSG00000025800.14	KPNA6	2511	-0.587744	0.174858	-3.36127	0.000775849	0.0175342
ENSG00000138246.17	DNAJC13	2173.5	-0.611404	0.181937	-3.36054	0.000777917	0.0175469
ENSG00000139219.19	COL2A1	294	-0.706882	0.210359	-3.36036	0.000778413	0.0175469
ENSG00000019995.6	ZRANB1	551.5	-0.623483	0.185585	-3.35956	0.000780661	0.0175749
ENSG00000141068.15	KSR1	626	-0.683059	0.203473	-3.35701	0.000787917	0.0177155
ENSG00000137216.19	TMEM63B	1064.67	-0.612988	0.182637	-3.35631	0.000789889	0.017737
ENSG00000169607.13	CKAP2L	368.333	-0.704622	0.210262	-3.35117	0.000804716	0.0180262
ENSG00000063587.15	ZNF275	305.333	-0.73365	0.218926	-3.35113	0.000804822	0.0180262
ENSG00000125398.8	SOX9	337.167	-0.789003	0.2355	-3.35032	0.000807169	0.0180556
ENSG00000186862.20	PDZD7	162.667	-0.835807	0.249642	-3.34803	0.000813895	0.0181599
ENSG00000120129.6	DUSP1	406.167	-0.738675	0.22063	-3.34802	0.000813902	0.0181599
ENSG00000103489.12	XYLT1	334.833	-0.695919	0.207919	-3.34707	0.000816699	0.0181991
ENSG00000146067.17	FAM193B	1034.67	-0.676928	0.20234	-3.34549	0.000821372	0.0182766
ENSG00000144395.18	CCDC150	270	-0.769094	0.229914	-3.34515	0.00082239	0.0182766
ENSG00000158050.5	DUSP2	144	0.830676	0.248346	3.34484	0.000823308	0.0182766
ENSG00000136104.21	RNASEH2B	753.167	-0.649296	0.194152	-3.34426	0.00082502	0.0182914
ENSG00000177731.16	FLII	1012.17	-0.558331	0.166988	-3.34354	0.000827168	0.0183159
ENSG00000278635.1	ENSG00000278635	70	-1.12153	0.335633	-3.34152	0.000833203	0.0184134
ENSG00000048740.19	CELF2	717.833	-0.627271	0.187729	-3.34136	0.000833676	0.0184134
ENSG00000168152.13	THAP9	204.667	-0.764311	0.228828	-3.34011	0.000837441	0.0184733
ENSG00000004866.22	ST7	757.5	-0.649414	0.194476	-3.33931	0.000839882	0.0185038
ENSG00000169919.17	GUSB	1539.83	-0.638209	0.191273	-3.33665	0.00084796	0.0186507
ENSG00000108406.10	DHX40	3515.83	-0.591122	0.177173	-3.33641	0.000848678	0.0186507
ENSG00000108370.17	RGS9	142.167	-0.813235	0.243817	-3.33544	0.000851651	0.0186926
ENSG00000087301.9	TXNDC16	638.333	-0.64296	0.192892	-3.33326	0.000858345	0.0187942
ENSG00000148737.17	TCF7L2	635.333	-0.725783	0.217741	-3.33323	0.000858427	0.0187942
ENSG00000159873.10	CCDC117	1063.33	-0.574536	0.172454	-3.33153	0.000863697	0.018886
ENSG00000134954.14	ETS1	347.667	-0.682376	0.204931	-3.32979	0.000869123	0.0189731
ENSG00000182199.11	SHMT2	4268.17	-0.559096	0.167919	-3.32956	0.000869848	0.0189731
ENSG00000163958.14	ZDHHC19	22	-1.74852	0.525345	-3.32833	0.000873686	0.0190331
ENSG00000118596.12	SLC16A7	631.667	-0.676512	0.20346	-3.32504	0.000884069	0.0192161
ENSG00000153048.11	CARHSP1	653.167	-0.613267	0.184443	-3.32497	0.000884281	0.0192161
ENSG00000136940.14	PDCL	657.167	-0.647539	0.194839	-3.32346	0.00088908	0.0192964
ENSG00000131732.12	ZCCHC9	323.333	-0.667351	0.200911	-3.32163	0.00089494	0.0193996
ENSG00000122756.15	CNTFR	2736.17	-0.670549	0.201902	-3.32116	0.000896454	0.0194084
ENSG00000144821.11	MYH15	160	-0.82933	0.249926	-3.31831	0.000905654	0.0195834
ENSG00000211445.13	GPX3	232.833	-0.762197	0.229729	-3.3178	0.00090728	0.0195943
ENSG00000175344.19	CHRNA7	412.833	-0.631954	0.190639	-3.31492	0.000916678	0.0197729
ENSG00000118689.15	FOXO3	1848.5	-0.549958	0.165985	-3.3133	0.000922026	0.0198434
ENSG00000198900.7	TOP1	3118.5	-0.578811	0.174696	-3.31324	0.000922211	0.0198434
ENSG00000188157.15	AGRN	574.5	0.641723	0.193726	3.31253	0.000924559	0.0198695
ENSG00000185477.5	GPRIN3	155.833	-0.810171	0.244672	-3.31125	0.000928805	0.0199294
ENSG00000095370.20	SH2D3C	1012.83	-0.690566	0.208567	-3.311	0.000929621	0.0199294
ENSG00000115750.17	TAF1B	680.667	-0.595185	0.179782	-3.3106	0.000930974	0.019934
ENSG00000231806.4	PCAT7	211	-0.722518	0.2183	-3.30976	0.00093377	0.0199695
ENSG00000176225.15	RTTN	495.5	-0.657098	0.198605	-3.30857	0.000937737	0.0200298
ENSG00000118197.14	DDX59	533.667	-0.700589	0.21188	-3.30654	0.000944571	0.0201512
ENSG00000125149.12	PHAF1	382.5	-0.724316	0.219089	-3.30603	0.000946267	0.0201629
ENSG00000181291.8	TMEM132E	1361.17	0.553908	0.167593	3.30508	0.000949488	0.0202069
ENSG00000168710.18	AHCYL1	3960.5	-0.525552	0.159062	-3.30406	0.00095294	0.0202558
ENSG00000110799.14	VWF	45.8333	-1.28464	0.389036	-3.30212	0.000959577	0.0203639
ENSG00000148516.23	ZEB1	2523.67	-0.541738	0.164069	-3.30189	0.000960353	0.0203639
ENSG00000114200.10	BCHE	417.167	-0.699738	0.211965	-3.3012	0.000962709	0.0203892
ENSG00000120686.12	UFM1	1059.83	-0.602552	0.182558	-3.30061	0.000964756	0.0204079
ENSG00000153404.15	PLEKHG4B	9.5	-3.21389	0.9741	-3.29935	0.000969103	0.0204516
ENSG00000171812.13	COL8A2	138.667	-0.877082	0.265862	-3.29901	0.000970261	0.0204516
ENSG00000165006.14	UBAP1	1265	-0.591784	0.179383	-3.29899	0.000970326	0.0204516
ENSG00000134762.17	DSC3	600.5	-0.636686	0.193053	-3.29798	0.000973831	0.0204686
ENSG00000114423.23	CBLB	1116.67	-0.620667	0.188207	-3.29778	0.00097451	0.0204686
ENSG00000112164.6	GLP1R	82.6667	-0.994769	0.301652	-3.29773	0.000974687	0.0204686
ENSG00000116729.14	WLS	1686.67	-0.579027	0.1756	-3.29741	0.000975808	0.0204686
ENSG00000163872.16	YEATS2	2887	-0.592079	0.179692	-3.29496	0.000984359	0.02062
ENSG00000139112.11	GABARAPL1	641.333	-0.598441	0.181639	-3.29466	0.000985396	0.02062
ENSG00000127561.16	SYNGR3	279.167	-0.717276	0.217751	-3.29402	0.000987643	0.02062
ENSG00000170832.13	USP32	1443.33	-0.559558	0.169872	-3.294	0.000987737	0.02062
ENSG00000175354.20	PTPN2	518.667	-0.636812	0.193458	-3.29173	0.000995723	0.020762
ENSG00000136560.14	TANK	219	-0.731089	0.222345	-3.28808	0.00100873	0.0210081
ENSG00000085415.16	SEH1L	1600.17	-0.543329	0.165259	-3.28774	0.00100995	0.0210087
ENSG00000151789.12	ZNF385D	192	-0.733808	0.223291	-3.28633	0.00101502	0.021089
ENSG00000203760.9	CENPW	352	-0.704116	0.2144	-3.28413	0.00102299	0.0212296
ENSG00000163808.17	KIF15	857	-0.60302	0.183845	-3.28004	0.00103792	0.0215139
ENSG00000141232.5	TOB1	1257.5	-0.624513	0.190425	-3.27958	0.00103962	0.0215226
ENSG00000120457.12	KCNJ5	17.1667	-2.04656	0.624091	-3.27926	0.0010408	0.0215226
ENSG00000115596.4	WNT6	79.3333	-1.04017	0.317366	-3.2775	0.0010473	0.0216181
ENSG00000163362.11	INAVA	192.333	-0.739434	0.22562	-3.27734	0.00104789	0.0216181
ENSG00000169621.10	APLF	51.8333	-1.17409	0.35838	-3.27609	0.00105256	0.0216889
ENSG00000180304.14	OAZ2	1702.83	-0.583034	0.178006	-3.27535	0.0010553	0.0217198
ENSG00000196865.4	NHLRC2	1182.67	-0.589679	0.18035	-3.26964	0.00107683	0.022137
ENSG00000166831.9	RBPMS2	419	-0.626202	0.191608	-3.26814	0.00108256	0.0222286
ENSG00000267270.8	PARD6G-AS1	52.5	1.24972	0.382728	3.26528	0.00109356	0.0224176
ENSG00000042062.13	RIPOR3	50.1667	-1.22861	0.376288	-3.26508	0.00109432	0.0224176
ENSG00000198055.11	GRK6	840.167	-0.564823	0.173023	-3.26444	0.00109682	0.0224252
ENSG00000103196.12	CRISPLD2	20.8333	-1.76665	0.541201	-3.26432	0.00109725	0.0224252
ENSG00000162694.14	EXTL2	998.5	-0.572847	0.175509	-3.26392	0.00109884	0.0224314
ENSG00000075407.19	ZNF37A	881.667	-0.565177	0.173185	-3.26342	0.00110076	0.0224445
ENSG00000105048.18	TNNT1	191	-0.753382	0.230922	-3.26249	0.00110439	0.0224922
ENSG00000185753.13	CXorf38	426.333	-0.712921	0.218631	-3.26084	0.00111082	0.022597
ENSG00000204084.13	INPP5B	512.167	-0.639611	0.196203	-3.25995	0.00111431	0.0226417
ENSG00000009694.14	TENM1	339.833	-0.688453	0.211207	-3.25961	0.00111566	0.0226429
ENSG00000172915.20	NBEA	5330.17	-0.577278	0.177333	-3.25534	0.00113256	0.0229213
ENSG00000163535.18	SGO2	663	-0.608781	0.187014	-3.25527	0.00113284	0.0229213
ENSG00000163618.18	CADPS	958.5	0.671406	0.206268	3.25502	0.00113386	0.0229213
ENSG00000205978.6	NYNRIN	1372.67	-0.573779	0.176286	-3.25483	0.00113461	0.0229213
ENSG00000121900.19	TMEM54	109.167	-0.881509	0.270859	-3.2545	0.00113592	0.0229213
ENSG00000135083.17	CCNJL	353.5	-0.685968	0.210852	-3.25331	0.00114067	0.0229906
ENSG00000244306.11	DUXAP10	1043.67	0.630701	0.193938	3.25207	0.00114569	0.0230575
ENSG00000161940.11	BCL6B	35.8333	-1.46531	0.450611	-3.25184	0.00114662	0.0230575
ENSG00000180198.17	RCC1	1662.5	-0.597941	0.183923	-3.25104	0.00114982	0.0230952
ENSG00000261663.1	ECI1-AS1	66	1.08493	0.333859	3.24967	0.00115541	0.0231584
ENSG00000149269.10	PAK1	909.333	-0.642259	0.197641	-3.24962	0.00115561	0.0231584
ENSG00000124067.17	SLC12A4	438.167	-0.65497	0.201594	-3.24896	0.00115829	0.0231786
ENSG00000144642.22	RBMS3	652.5	-0.675966	0.208072	-3.24872	0.00115926	0.0231786
ENSG00000112977.16	DAP	684.667	-0.617108	0.19	-3.24793	0.00116247	0.0232
ENSG00000274180.1	NATD1	164.833	-0.802287	0.247024	-3.24781	0.00116298	0.0232
ENSG00000105856.14	HBP1	255.833	-0.707734	0.21805	-3.24575	0.00117143	0.0233419
ENSG00000143190.23	POU2F1	2796.5	-0.610271	0.188198	-3.24271	0.00118398	0.0235653
ENSG00000134698.11	AGO4	585.167	-0.621636	0.191829	-3.24058	0.00119287	0.0237152
ENSG00000170540.15	ARL6IP1	2239.67	-0.607493	0.187541	-3.23926	0.00119839	0.0237979
ENSG00000076555.16	ACACB	265	-0.73955	0.22835	-3.23867	0.00120089	0.0238037
ENSG00000180370.10	PAK2	5189.5	-0.58345	0.180158	-3.23855	0.0012014	0.0238037
ENSG00000214279.13	SCART1	300.167	-0.722252	0.223107	-3.23724	0.00120692	0.0238826
ENSG00000147536.12	GINS4	434.167	-0.641128	0.198065	-3.23696	0.00120811	0.0238826
ENSG00000011422.12	PLAUR	51	-1.16006	0.35871	-3.23398	0.00122078	0.024106
ENSG00000171219.9	CDC42BPG	183.5	-0.762921	0.236065	-3.23183	0.00123001	0.0242467
ENSG00000166801.17	FAM111A	26.1667	-1.55008	0.479682	-3.23148	0.00123149	0.0242467
ENSG00000212123.4	PRR22	49.5	-1.17354	0.363175	-3.23135	0.00123206	0.0242467
ENSG00000136492.10	BRIP1	1086.17	-0.629883	0.195029	-3.22969	0.00123922	0.0243603
ENSG00000164062.13	APEH	1440.67	-0.52778	0.163537	-3.22727	0.00124977	0.0245119
ENSG00000184347.15	SLIT3	4920.33	-0.5891	0.182548	-3.2271	0.00125053	0.0245119
ENSG00000162817.7	C1orf115	127.333	-0.87195	0.270208	-3.22696	0.00125113	0.0245119
ENSG00000286039.3	ENSG00000286039	1928	-0.572838	0.177545	-3.22644	0.00125339	0.0245287
ENSG00000197579.8	TOPORS	412.833	-0.628656	0.195054	-3.22298	0.00126865	0.024782
ENSG00000237954.7	ENSG00000237954	55.6667	-1.28708	0.39936	-3.22286	0.00126917	0.024782
ENSG00000169826.8	CSGALNACT2	594	-0.616912	0.191508	-3.22134	0.00127595	0.0248867
ENSG00000272636.5	DOC2B	835.667	-0.56025	0.173991	-3.22	0.00128192	0.0249753
ENSG00000101457.13	DNTTIP1	347.833	-0.691918	0.21528	-3.21404	0.00130882	0.0254711
ENSG00000142798.20	HSPG2	990.5	-0.611321	0.190248	-3.21328	0.00131229	0.0255103
ENSG00000156976.17	EIF4A2	9162.33	-0.653878	0.203548	-3.2124	0.00131631	0.0255523
ENSG00000134184.13	GSTM1	913.5	-0.60041	0.186917	-3.21217	0.00131737	0.0255523
ENSG00000133302.13	SLF1	496.333	-0.659363	0.205337	-3.21112	0.00132217	0.0255952
ENSG00000054179.12	ENTPD2	55	-1.21318	0.377813	-3.21105	0.00132251	0.0255952
ENSG00000141179.14	PCTP	519.667	-0.592722	0.184638	-3.21018	0.00132652	0.0256447
ENSG00000106028.11	SSBP1	1866.5	-0.580488	0.180971	-3.20763	0.00133835	0.0258447
ENSG00000138593.9	SECISBP2L	791.667	-0.614152	0.191579	-3.20573	0.00134719	0.0259642
ENSG00000065882.18	TBC1D1	1312	-0.553074	0.17253	-3.20567	0.0013475	0.0259642
ENSG00000104081.14	BMF	264	-0.660884	0.206317	-3.20324	0.0013589	0.0261286
ENSG00000117245.13	KIF17	274.167	-0.700233	0.218645	-3.20261	0.0013619	0.0261286
ENSG00000197860.10	SGTB	538.833	-0.600584	0.187556	-3.20216	0.00136401	0.0261286
ENSG00000168067.12	MAP4K2	435.5	-0.5956	0.186002	-3.20211	0.00136424	0.0261286
ENSG00000136636.13	KCTD3	2154.83	-0.59195	0.184871	-3.20196	0.00136495	0.0261286
ENSG00000104888.10	SLC17A7	40.6667	-1.30845	0.40864	-3.20196	0.00136498	0.0261286
ENSG00000091490.11	SEL1L3	258.333	-0.65596	0.204917	-3.2011	0.00136904	0.0261777
ENSG00000153044.10	CENPH	959	-0.555422	0.173532	-3.20068	0.00137102	0.0261869
ENSG00000157456.8	CCNB2	1015.67	-0.651973	0.203732	-3.20015	0.00137357	0.026207
ENSG00000121104.8	FAM117A	303.833	-0.670566	0.209654	-3.19844	0.00138173	0.026334
ENSG00000072182.14	ASIC4	68.5	1.05376	0.329529	3.19777	0.00138496	0.0263381
ENSG00000244486.9	SCARF2	528	-0.623862	0.195111	-3.19747	0.00138637	0.0263381
ENSG00000281106.4	TMEM272	44.1667	1.21201	0.379067	3.19734	0.001387	0.0263381
ENSG00000125249.7	RAP2A	1152.33	-0.56002	0.175163	-3.19714	0.00138795	0.0263381
ENSG00000169398.20	PTK2	3089.33	-0.589549	0.18449	-3.19556	0.00139561	0.0264547
ENSG00000184014.9	DENND5A	1223.17	-0.646666	0.20255	-3.19262	0.00140989	0.026682
ENSG00000177943.14	MAMDC4	197.333	-0.901031	0.282244	-3.19239	0.00141102	0.026682
ENSG00000079459.13	FDFT1	2865.5	-0.532726	0.166886	-3.19215	0.00141217	0.026682
ENSG00000136319.12	TTC5	745.5	-0.644685	0.202004	-3.19145	0.00141563	0.0267184
ENSG00000077942.19	FBLN1	5821.83	-0.534123	0.167434	-3.19005	0.00142248	0.0267791
ENSG00000081019.14	RSBN1	977.167	-0.559686	0.175451	-3.18999	0.00142276	0.0267791
ENSG00000011426.11	ANLN	2443.5	-0.593621	0.186096	-3.18986	0.00142343	0.0267791
ENSG00000119953.14	SMNDC1	878.167	-0.6125	0.192042	-3.1894	0.0014257	0.0267792
ENSG00000137942.18	FNBP1L	1596.83	-0.589871	0.184957	-3.18924	0.00142649	0.0267792
ENSG00000053371.13	AKR7A2	679.833	-0.616816	0.193472	-3.18815	0.00143187	0.0268514
ENSG00000289234.2	ZNF496-DT	655	0.59076	0.185342	3.1874	0.00143557	0.0268751
ENSG00000254293.1	ENSG00000254293	46.8333	-1.24607	0.39095	-3.18727	0.0014362	0.0268751
ENSG00000196743.9	GM2A	389.5	-0.677586	0.212666	-3.18616	0.00144176	0.0269503
ENSG00000171914.17	TLN2	1430.83	-0.61773	0.193941	-3.18515	0.00144679	0.0270155
ENSG00000101888.12	NXT2	31.3333	-1.43114	0.449446	-3.18422	0.00145143	0.0270394
ENSG00000188641.14	DPYD	228.333	-0.731277	0.229669	-3.18405	0.00145232	0.0270394
ENSG00000136536.15	MARCHF7	957.5	-0.568967	0.178711	-3.18372	0.00145393	0.0270394
ENSG00000168036.18	CTNNB1	8176.67	-0.510076	0.160217	-3.18366	0.00145425	0.0270394
ENSG00000164300.17	SERINC5	1947.83	-0.577917	0.181736	-3.17998	0.00147285	0.027348
ENSG00000237854.5	LINC00674	286.333	-0.667727	0.210005	-3.17959	0.00147486	0.027348
ENSG00000180730.5	SHISA2	32.3333	-1.38938	0.436986	-3.17945	0.00147553	0.027348
ENSG00000137944.18	KYAT3	506.667	-0.633874	0.19939	-3.17906	0.00147751	0.0273559
ENSG00000113083.15	LOX	136.167	-0.913663	0.287476	-3.17823	0.00148179	0.0274061
ENSG00000236144.9	TMEM147-AS1	265.833	0.692116	0.217939	3.17574	0.00149456	0.0276131
ENSG00000185507.21	IRF7	59.6667	-1.14086	0.35936	-3.1747	0.00149993	0.027683
ENSG00000121075.11	TBX4	16	-2.06493	0.65051	-3.17432	0.00150188	0.0276899
ENSG00000198597.9	ZNF536	400.167	-0.634529	0.200027	-3.17222	0.00151277	0.0278613
ENSG00000101447.15	FAM83D	825.833	-0.646347	0.203829	-3.17103	0.00151899	0.0279466
ENSG00000143228.13	NUF2	1578.33	-0.551264	0.173915	-3.16973	0.00152583	0.0280429
ENSG00000166348.20	USP54	586.167	-0.633393	0.199964	-3.16754	0.00153735	0.028225
ENSG00000264112.1	ENSG00000264112	92.5	0.900201	0.284246	3.16697	0.00154035	0.0282505
ENSG00000173706.14	HEG1	482	-0.6037	0.190658	-3.1664	0.00154339	0.0282767
ENSG00000064547.14	LPAR2	470.167	-0.645414	0.20391	-3.1652	0.00154979	0.0283642
ENSG00000198624.13	CCDC69	79	-0.942329	0.297774	-3.16458	0.00155306	0.0283803
ENSG00000143486.16	EIF2D	1524.5	-0.527216	0.166607	-3.16442	0.00155391	0.0283803
ENSG00000133636.11	NTS	55.1667	-1.09772	0.347099	-3.16256	0.00156389	0.0285328
ENSG00000050393.12	MCUR1	1110.33	-0.545065	0.172451	-3.1607	0.00157389	0.0286854
ENSG00000165185.15	KIAA1958	531.667	-0.59503	0.188438	-3.1577	0.0015902	0.0289525
ENSG00000092929.13	UNC13D	652.5	-0.654509	0.207397	-3.15582	0.00160046	0.0291091
ENSG00000183963.19	SMTN	465.833	-0.653103	0.206984	-3.15534	0.00160314	0.0291275
ENSG00000175216.15	CKAP5	8071.33	-0.533463	0.169107	-3.15459	0.00160724	0.0291718
ENSG00000129195.16	PIMREG	1174.17	-0.595219	0.188717	-3.15403	0.00161035	0.029198
ENSG00000149289.11	ZC3H12C	348.333	-0.640085	0.203017	-3.15286	0.00161679	0.0292845
ENSG00000179431.7	FJX1	479	0.594383	0.188599	3.15157	0.00162394	0.0293836
ENSG00000065491.8	TBC1D22B	438.833	-0.672881	0.213619	-3.14992	0.00163316	0.0294945
ENSG00000160447.7	PKN3	769.833	-0.583411	0.185218	-3.14987	0.00163344	0.0294945
ENSG00000067208.16	EVI5	401	-0.61539	0.195437	-3.14878	0.00163952	0.0295739
ENSG00000123240.17	OPTN	576.167	-0.56238	0.178706	-3.14696	0.0016498	0.0297086
ENSG00000136273.13	HUS1	835.667	-0.599467	0.190499	-3.14683	0.0016505	0.0297086
ENSG00000289586.2	ENSG00000289586	190.333	0.771474	0.245181	3.14655	0.00165208	0.0297086
ENSG00000111011.18	RSRC2	2272.5	-0.644054	0.204715	-3.1461	0.00165464	0.029724
ENSG00000169946.14	ZFPM2	711.833	-0.663655	0.210991	-3.14542	0.00165848	0.0297627
ENSG00000166292.12	TMEM100	174.667	-0.796867	0.253376	-3.145	0.00166089	0.0297753
ENSG00000162961.14	DPY30	854	-0.621721	0.197754	-3.14392	0.00166702	0.0298547
ENSG00000165443.12	PHYHIPL	2340.67	-0.516811	0.164403	-3.14357	0.001669	0.0298596
ENSG00000141526.18	SLC16A3	1348.17	-0.689416	0.219495	-3.14092	0.00168417	0.0300817
ENSG00000152822.14	GRM1	16.8333	-2.09765	0.667869	-3.1408	0.00168485	0.0300817
ENSG00000235823.5	OLMALINC	127.5	-0.822388	0.261955	-3.13943	0.0016928	0.0301928
ENSG00000136108.15	CKAP2	2264.17	-0.555925	0.177173	-3.13775	0.00170251	0.0302764
ENSG00000095637.23	SORBS1	451.667	-0.604089	0.192525	-3.13772	0.00170266	0.0302764
ENSG00000119508.18	NR4A3	123.333	-0.820127	0.261377	-3.13772	0.00170267	0.0302764
ENSG00000048028.12	USP28	732.667	-0.554868	0.176855	-3.13742	0.00170442	0.0302768
ENSG00000148925.11	BTBD10	290.5	-0.748821	0.238736	-3.13661	0.00170914	0.0303299
ENSG00000109079.10	TNFAIP1	674.833	-0.58835	0.187605	-3.1361	0.00171208	0.0303513
ENSG00000160710.18	ADAR	8546	-0.544063	0.173574	-3.13448	0.00172157	0.0304887
ENSG00000153774.9	CFDP1	830.5	-0.545223	0.173991	-3.13363	0.0017266	0.0305468
ENSG00000134057.15	CCNB1	2206.5	-0.582268	0.185947	-3.13136	0.00173998	0.0307525
ENSG00000100934.15	SEC23A	1597.5	-0.530948	0.169588	-3.13081	0.00174326	0.0307795
ENSG00000129675.16	ARHGEF6	116.667	-0.86514	0.276484	-3.12908	0.00175353	0.0309296
ENSG00000143622.11	RIT1	562.167	-0.592403	0.189379	-3.12814	0.00175916	0.0309977
ENSG00000157110.16	RBPMS	331.667	-0.67877	0.217035	-3.12747	0.00176315	0.0310368
ENSG00000171680.23	PLEKHG5	1103.17	-0.709586	0.227027	-3.12556	0.00177469	0.0312085
ENSG00000137968.17	SLC44A5	1263.5	-0.574103	0.183699	-3.12524	0.00177657	0.0312103
ENSG00000105339.11	DENND3	245.167	-0.708895	0.226859	-3.12483	0.00177909	0.0312232
ENSG00000155561.15	NUP205	6744.67	-0.541808	0.173473	-3.1233	0.00178834	0.0313541
ENSG00000056586.16	RC3H2	1626	-0.577342	0.184902	-3.12242	0.00179373	0.0314172
ENSG00000101346.14	POFUT1	1222	-0.543537	0.174101	-3.12197	0.00179647	0.0314337
ENSG00000187097.13	ENTPD5	182.5	-0.746848	0.239311	-3.12083	0.00180345	0.0315243
ENSG00000120251.21	GRIA2	1522.17	0.546407	0.175117	3.12024	0.00180704	0.0315557
ENSG00000205037.2	ENSG00000205037	10.8333	-2.67344	0.857585	-3.11741	0.00182448	0.0318285
ENSG00000067715.14	SYT1	1488.5	-0.56801	0.18224	-3.11683	0.00182807	0.0318593
ENSG00000188021.9	UBQLN2	1113.83	-0.579099	0.185962	-3.11407	0.00184527	0.0321154
ENSG00000145996.11	CDKAL1	555.167	-0.576981	0.185293	-3.11388	0.00184643	0.0321154
ENSG00000137962.13	ARHGAP29	228.5	-0.669258	0.21503	-3.11239	0.00185576	0.0322457
ENSG00000182985.18	CADM1	1733.83	-0.5203	0.167224	-3.1114	0.00186203	0.0322998
ENSG00000175895.5	PLEKHF2	109.833	-0.947493	0.304531	-3.11131	0.00186256	0.0322998
ENSG00000126947.13	ARMCX1	414.833	-0.586327	0.188621	-3.10849	0.00188046	0.0325779
ENSG00000149925.22	ALDOA	296.5	-0.656893	0.211361	-3.10791	0.00188414	0.0326094
ENSG00000168795.5	ZBTB5	1007	-0.545484	0.175602	-3.10637	0.00189401	0.0327479
ENSG00000198075.10	SULT1C4	239.667	-0.718462	0.231344	-3.10561	0.0018989	0.0328
ENSG00000115109.14	EPB41L5	336.667	-0.653007	0.210302	-3.1051	0.00190218	0.0328086
ENSG00000164463.12	CREBRF	278.667	-0.651163	0.209718	-3.10495	0.00190314	0.0328086
ENSG00000146263.12	MMS22L	980.333	-0.592091	0.19073	-3.10434	0.00190704	0.0328435
ENSG00000116574.6	RHOU	1604.67	-0.612076	0.197335	-3.10171	0.00192408	0.0331044
ENSG00000131023.13	LATS1	1342.17	-0.585326	0.188757	-3.10095	0.001929	0.0331245
ENSG00000184445.12	KNTC1	2681	-0.567944	0.183152	-3.10095	0.00192903	0.0331245
ENSG00000112237.13	CCNC	1028	-0.547571	0.176621	-3.10025	0.00193354	0.0331695
ENSG00000093072.19	ADA2	613.333	0.630976	0.203634	3.09858	0.00194452	0.0332929
ENSG00000177181.15	RIMKLA	475.333	-0.608327	0.196332	-3.09847	0.00194525	0.0332929
ENSG00000204394.13	VARS1	7406	-0.484004	0.156227	-3.09809	0.00194772	0.0332929
ENSG00000119801.13	YPEL5	1181.5	-0.530121	0.171117	-3.098	0.00194834	0.0332929
ENSG00000101197.13	BIRC7	33	-1.56118	0.504128	-3.0968	0.0019562	0.0333945
ENSG00000136425.14	CIB2	657.167	-0.553633	0.178859	-3.09536	0.00196573	0.0335247
ENSG00000068078.20	FGFR3	173	-0.738007	0.238495	-3.09444	0.00197188	0.0335967
ENSG00000134183.13	GNAT2	45.1667	-1.16698	0.377214	-3.09367	0.00197695	0.0336504
ENSG00000183722.9	LHFPL6	193.167	-0.688981	0.223006	-3.08952	0.00200479	0.0340912
ENSG00000187140.6	FOXD3	20	-1.78383	0.577925	-3.08662	0.00202449	0.0343928
ENSG00000125266.8	EFNB2	232.667	-0.689044	0.223326	-3.08538	0.00203294	0.0345028
ENSG00000172667.11	ZMAT3	2490	0.528661	0.171566	3.08138	0.00206046	0.034936
ENSG00000130340.17	SNX9	914.5	-0.535561	0.173854	-3.08051	0.00206644	0.0349726
ENSG00000003137.9	CYP26B1	78.6667	-0.992664	0.322242	-3.08049	0.00206661	0.0349726
ENSG00000182534.14	MXRA7	4355	-0.51651	0.1677	-3.07997	0.00207024	0.0350003
ENSG00000116668.13	SWT1	218.5	-0.669623	0.217558	-3.07791	0.00208458	0.0351832
ENSG00000143514.18	TP53BP2	2386.17	-0.570181	0.185254	-3.07784	0.00208508	0.0351832
ENSG00000176124.15	DLEU1	253.667	-0.662849	0.215499	-3.07588	0.00209884	0.0353813
ENSG00000167528.13	ZNF641	83.8333	-0.91147	0.29639	-3.07524	0.00210332	0.0354228
ENSG00000113712.19	CSNK1A1	2710.5	-0.538779	0.175238	-3.07455	0.00210817	0.0354703
ENSG00000115155.19	OTOF	1205.33	-0.523935	0.170463	-3.07361	0.00211488	0.035549
ENSG00000100320.24	RBFOX2	3822.17	-0.541896	0.176338	-3.07305	0.00211886	0.0355818
ENSG00000250462.8	LRRC37BP1	236.833	-0.707675	0.23032	-3.07258	0.00212218	0.0356035
ENSG00000139323.14	POC1B	369.833	-0.613782	0.199791	-3.07213	0.0021254	0.0356233
ENSG00000205730.7	ITPRIPL2	182.167	-0.7668	0.250048	-3.06661	0.00216503	0.036236
ENSG00000171451.15	DSEL	20	-1.74406	0.568797	-3.06623	0.00216775	0.036236
ENSG00000108639.8	SYNGR2	695	0.537952	0.175457	3.066	0.00216943	0.036236
ENSG00000105889.16	STEAP1B	42.5	-1.15754	0.377555	-3.06589	0.00217023	0.036236
ENSG00000166896.9	ATP23	42.3333	-1.22542	0.399815	-3.06496	0.00217697	0.036314
ENSG00000141639.12	MAPK4	131	-0.7592	0.24776	-3.06426	0.00218209	0.0363647
ENSG00000173517.11	PEAK1	675	-0.551171	0.17997	-3.06258	0.00219441	0.0365352
ENSG00000145386.11	CCNA2	2078.5	-0.575039	0.187783	-3.06225	0.00219679	0.0365402
ENSG00000163630.11	SYNPR	117	-0.993016	0.324601	-3.05919	0.00221934	0.0368597
ENSG00000164754.16	RAD21	7062.5	-0.507366	0.165878	-3.05866	0.00222328	0.0368597
ENSG00000174403.17	CRMA	190	-0.735048	0.240338	-3.05839	0.00222531	0.0368597
ENSG00000044459.15	CNTLN	504.833	-0.591778	0.193499	-3.05829	0.00222603	0.0368597
ENSG00000120727.13	PAIP2	1017	-0.515922	0.1687	-3.05823	0.00222652	0.0368597
ENSG00000163689.21	CFAP20DC	226.333	-0.724554	0.237023	-3.05689	0.00223649	0.0369897
ENSG00000143079.15	CTTNBP2NL	1053.17	-0.531017	0.173754	-3.05614	0.00224203	0.0370464
ENSG00000185585.20	OLFML2A	24	-1.61976	0.530106	-3.05553	0.00224661	0.037087
ENSG00000196693.15	ZNF33B	906.833	0.559831	0.18325	3.05502	0.00225048	0.0371159
ENSG00000151748.15	SAV1	456.333	-0.565586	0.185317	-3.052	0.00227324	0.0374561
ENSG00000085276.19	MECOM	599.5	-0.561194	0.183898	-3.05166	0.0022758	0.0374629
ENSG00000104472.10	CHRAC1	446	-0.615339	0.201705	-3.05069	0.00228316	0.0375488
ENSG00000117122.14	MFAP2	573	-0.666806	0.218668	-3.0494	0.00229299	0.0376752
ENSG00000178409.14	BEND3	401.167	-0.702753	0.230529	-3.04844	0.00230034	0.0377605
ENSG00000113721.14	PDGFRB	1842.67	-0.516766	0.16955	-3.04786	0.00230475	0.0377975
ENSG00000115966.18	ATF2	1779.5	-0.576208	0.18916	-3.04614	0.00231797	0.0379787
ENSG00000137575.12	SDCBP	1071.17	-0.522087	0.171423	-3.0456	0.00232214	0.0380114
ENSG00000196821.10	ILRUN	1556.33	-0.530669	0.174322	-3.04419	0.0023331	0.0381333
ENSG00000167110.19	GOLGA2	1145.83	-0.525022	0.172473	-3.04408	0.00233394	0.0381333
ENSG00000143164.16	DCAF6	576.333	-0.557155	0.183053	-3.04369	0.00233698	0.0381474
ENSG00000226581.4	LINC02848	68.3333	0.969696	0.318928	3.04048	0.00236198	0.0385031
ENSG00000225630.1	MTND2P28	90	0.870646	0.286365	3.04033	0.00236316	0.0385031
ENSG00000065357.20	DGKA	88.6667	-0.916444	0.301505	-3.03956	0.00236924	0.0385661
ENSG00000174738.13	NR1D2	1516	-0.498842	0.164159	-3.03878	0.0023754	0.0386306
ENSG00000166451.14	CENPN	587.667	-0.608526	0.200339	-3.03748	0.00238564	0.0387611
ENSG00000134909.19	ARHGAP32	591.5	-0.604223	0.198945	-3.03714	0.00238833	0.0387689
ENSG00000136159.4	NUDT15	701	-0.681702	0.2245	-3.03653	0.00239316	0.0388112
ENSG00000114480.13	GBE1	290.5	-0.685065	0.225659	-3.03584	0.00239864	0.0388642
ENSG00000049130.16	KITLG	224.333	-0.734968	0.24215	-3.03518	0.00240392	0.0388938
ENSG00000019582.17	CD74	373.833	-0.589363	0.194185	-3.03506	0.00240491	0.0388938
ENSG00000130589.16	HELZ2	137	-0.918499	0.302671	-3.03465	0.00240817	0.0389106
ENSG00000176438.13	SYNE3	348	-0.605548	0.199606	-3.03371	0.00241565	0.0389955
ENSG00000156531.18	PHF6	1688.83	-0.531839	0.17534	-3.03319	0.00241983	0.039027
ENSG00000137142.5	IGFBPL1	8040	-0.486587	0.160539	-3.03096	0.00243779	0.0392805
ENSG00000068400.13	GRIPAP1	952.333	-0.593542	0.19586	-3.03044	0.002442	0.0393122
ENSG00000100439.11	ABHD4	111.5	-0.803561	0.265232	-3.02965	0.00244835	0.0393782
ENSG00000090238.12	YPEL3	461.333	-0.584531	0.193031	-3.02818	0.00246032	0.0395039
ENSG00000116016.14	EPAS1	14419.3	-0.579929	0.191514	-3.02814	0.00246068	0.0395039
ENSG00000092330.19	TINF2	313.333	-0.646755	0.213645	-3.02723	0.00246803	0.0395856
ENSG00000059728.11	MXD1	254.833	-0.662359	0.218871	-3.02625	0.00247604	0.0396777
ENSG00000152580.9	IGSF10	21.1667	-1.68761	0.557914	-3.02487	0.00248743	0.0398238
ENSG00000072864.16	NDE1	246.333	-0.647244	0.214057	-3.0237	0.00249708	0.0399419
ENSG00000101194.18	SLC17A9	69.1667	-0.943364	0.31208	-3.02282	0.00250429	0.0400206
ENSG00000112182.16	BACH2	296.5	-0.611331	0.202383	-3.02067	0.00252216	0.0402695
ENSG00000157216.16	SSBP3	3251	-0.554714	0.183694	-3.01978	0.00252962	0.0403436
ENSG00000132953.18	XPO4	1363.83	-0.594691	0.196946	-3.01956	0.00253141	0.0403436
ENSG00000164597.15	COG5	429.333	-0.566287	0.187563	-3.01919	0.00253452	0.0403565
ENSG00000182489.9	XKRX	38.6667	-1.20317	0.398554	-3.01884	0.00253748	0.0403669
ENSG00000143891.17	GALM	246	-0.64483	0.213648	-3.01818	0.00254295	0.0404042
ENSG00000176490.5	DIRAS1	705.667	-0.605652	0.200679	-3.01801	0.00254444	0.0404042
ENSG00000107738.20	VSIR	87	-0.906768	0.300595	-3.01658	0.00255642	0.0405576
ENSG00000177508.12	IRX3	565.5	-0.611343	0.202722	-3.01567	0.00256409	0.0406426
ENSG00000182054.10	IDH2	2553.33	-0.503432	0.166959	-3.01531	0.00256718	0.0406548
ENSG00000134697.13	GNL2	3056.67	-0.518877	0.172133	-3.0144	0.00257489	0.0406906
ENSG00000151413.17	NUBPL	417.5	-0.585646	0.194285	-3.01437	0.00257513	0.0406906
ENSG00000141295.14	SCRN2	873	-0.537605	0.178356	-3.01422	0.00257641	0.0406906
ENSG00000100092.24	SH3BP1	325.167	-0.656181	0.217889	-3.01153	0.00259933	0.0410155
ENSG00000172819.17	RARG	465.167	-0.554519	0.184169	-3.01093	0.00260451	0.0410603
ENSG00000143819.13	EPHX1	319.667	-0.605652	0.201234	-3.00969	0.00261517	0.0411912
ENSG00000179603.18	GRM8	516.833	-0.677616	0.22517	-3.00935	0.00261806	0.0411997
ENSG00000091542.9	ALKBH5	1346	-0.569673	0.189369	-3.00828	0.00262735	0.0413088
ENSG00000232442.3	MHENCR	151.5	0.74583	0.24798	3.00762	0.00263304	0.0413491
ENSG00000165197.5	VEGFD	48.6667	-1.18438	0.393817	-3.00743	0.00263463	0.0413491
ENSG00000088280.20	ASAP3	438.667	-0.556427	0.185046	-3.00696	0.00263876	0.0413719
ENSG00000090857.14	PDPR	1512.5	-0.579952	0.192885	-3.00672	0.00264081	0.0413719
ENSG00000092140.16	G2E3	1181.5	-0.55683	0.185233	-3.0061	0.00264618	0.041419
ENSG00000149679.12	CABLES2	388.667	-0.604609	0.201172	-3.00543	0.00265207	0.0414742
ENSG00000135597.19	REPS1	2036.17	-0.512279	0.170519	-3.00423	0.00266252	0.0415717
ENSG00000181856.15	SLC2A4	113.833	-0.871845	0.290211	-3.00417	0.00266306	0.0415717
ENSG00000115282.21	TTC31	721.333	-0.590451	0.196627	-3.0029	0.0026742	0.0417085
ENSG00000134291.12	TMEM106C	1449.83	-0.529869	0.176489	-3.00227	0.00267973	0.0417575
ENSG00000109906.15	ZBTB16	165.667	-0.690832	0.230179	-3.00128	0.00268844	0.041856
ENSG00000068097.16	HEATR6	1124	-0.544263	0.181416	-3.00008	0.00269913	0.0419851
ENSG00000117016.10	RIMS3	6808.83	-0.470382	0.15689	-2.99816	0.00271613	0.042178
ENSG00000180537.13	RNF182	439.5	-0.59842	0.199599	-2.99811	0.00271656	0.042178
ENSG00000078124.13	ACER3	473.5	-0.557035	0.18582	-2.99772	0.0027201	0.042178
ENSG00000185811.21	IKZF1	33.6667	-1.27404	0.42502	-2.9976	0.00272116	0.042178
ENSG00000171877.21	FRMD5	205.5	-0.648835	0.21648	-2.9972	0.00272471	0.0421957
ENSG00000178999.13	AURKB	1518.5	-0.574578	0.191761	-2.99632	0.00273262	0.0422807
ENSG00000111206.13	FOXM1	2969.33	-0.548683	0.183163	-2.99559	0.00273912	0.0422886
ENSG00000129128.13	SPCS3	2413.17	-0.545254	0.182026	-2.99548	0.00274015	0.0422886
ENSG00000183506.17	PI4KAP2	1171.17	-0.633284	0.211415	-2.99545	0.00274037	0.0422886
ENSG00000100814.18	CCNB1IP1	2183.83	-0.509837	0.170266	-2.99436	0.00275023	0.0424034
ENSG00000133874.2	RNF122	332.667	-0.658593	0.21998	-2.99387	0.0027546	0.0424334
ENSG00000197930.13	ERO1A	1722.17	-0.509988	0.170523	-2.99072	0.00278316	0.0428357
ENSG00000112655.16	PTK7	3602.5	-0.516245	0.172669	-2.98979	0.00279168	0.0429031
ENSG00000091073.20	DTX2	196.333	-0.664844	0.22239	-2.98954	0.00279401	0.0429031
ENSG00000091136.15	LAMB1	3606	-0.518247	0.173359	-2.98944	0.00279489	0.0429031
ENSG00000112139.17	MDGA1	330.833	0.594747	0.199092	2.9873	0.00281454	0.0431669
ENSG00000121957.15	GPSM2	1089.17	-0.564503	0.18904	-2.98615	0.0028251	0.043291
ENSG00000101187.16	SLCO4A1	596.833	-0.585503	0.196113	-2.98554	0.00283081	0.0433406
ENSG00000088970.16	KIZ	390	-0.606709	0.203299	-2.98432	0.00284208	0.0434751
ENSG00000164291.17	ARSK	310	-0.621157	0.208282	-2.98229	0.00286098	0.0436888
ENSG00000106462.12	EZH2	3438.5	-0.526186	0.176459	-2.98192	0.0028645	0.0436888
ENSG00000148090.12	AUH	175	-0.700107	0.234804	-2.98166	0.00286691	0.0436888
ENSG00000097007.19	ABL1	3160.33	-0.574342	0.192631	-2.98156	0.0028678	0.0436888
ENSG00000170837.3	GPR27	108.833	0.829828	0.278327	2.98149	0.00286852	0.0436888
ENSG00000099204.21	ABLIM1	5222.17	-0.500767	0.168012	-2.98054	0.00287738	0.0437856
ENSG00000198964.14	SGMS1	272.833	-0.653187	0.219241	-2.97931	0.00288902	0.0439006
ENSG00000197959.15	DNM3	304.333	-0.642652	0.215712	-2.97921	0.00288995	0.0439006
ENSG00000160949.18	TONSL	1563.33	-0.568464	0.190851	-2.97858	0.00289588	0.0439526
ENSG00000106392.11	C1GALT1	713.333	-0.570716	0.191637	-2.97811	0.00290033	0.043982
ENSG00000167107.13	ACSF2	170.167	-0.697837	0.234429	-2.97675	0.00291323	0.0441068
ENSG00000135045.7	C9orf40	98	-0.823145	0.276528	-2.97671	0.00291359	0.0441068
ENSG00000126003.7	PLAGL2	1435	-0.52163	0.175308	-2.9755	0.00292515	0.0442435
ENSG00000176714.10	CCDC121	130.333	-0.789752	0.265466	-2.97497	0.0029302	0.0442816
ENSG00000073921.18	PICALM	2629.67	-0.516607	0.173726	-2.97368	0.00294248	0.0444289
ENSG00000122778.10	KIAA1549	2787.83	-0.547894	0.184334	-2.97229	0.00295583	0.0445921
ENSG00000137076.21	TLN1	3428.83	-0.49107	0.16528	-2.97115	0.00296691	0.044715
ENSG00000130522.6	JUND	3816	-0.548021	0.184462	-2.97092	0.00296909	0.044715
ENSG00000261143.1	ADAMTS7P3	112.833	-0.783104	0.263624	-2.97053	0.00297283	0.0447329
ENSG00000234134.1	ENSG00000234134	10.5	2.45948	0.828106	2.97001	0.00297793	0.0447713
ENSG00000106723.17	SPIN1	1503	-0.584021	0.196658	-2.96972	0.00298069	0.0447742
ENSG00000150873.12	C2orf50	30.5	-1.36551	0.459911	-2.96908	0.0029869	0.0448292
ENSG00000049089.15	COL9A2	84	-0.865311	0.291572	-2.96774	0.00299997	0.0449853
ENSG00000204574.14	ABCF1	2345.33	-0.496609	0.167359	-2.96733	0.00300398	0.0449853
ENSG00000172247.4	C1QTNF4	182	-0.804018	0.270994	-2.96692	0.00300797	0.0449853
ENSG00000128602.11	SMO	971.667	-0.526327	0.177401	-2.96687	0.00300848	0.0449853
ENSG00000067596.12	DHX8	2358.17	-0.519505	0.175112	-2.9667	0.00301015	0.0449853
ENSG00000176871.9	WSB2	1830	-0.495454	0.167029	-2.96628	0.0030143	0.045009
ENSG00000196586.17	MYO6	1588.33	-0.517349	0.174516	-2.96449	0.00303188	0.0452329
ENSG00000156398.13	SFXN2	295.333	-0.605775	0.204383	-2.96392	0.00303747	0.0452777
ENSG00000129347.21	KRI1	1189.5	-0.518175	0.174876	-2.96311	0.00304551	0.0453589
ENSG00000136451.9	VEZF1	2314	-0.516012	0.174205	-2.9621	0.00305551	0.0454692
ENSG00000181104.7	F2R	348.333	-0.599302	0.202395	-2.96105	0.0030659	0.0455851
ENSG00000105137.13	SYDE1	148.333	-0.848873	0.286798	-2.95983	0.0030781	0.0457276
ENSG00000182263.14	FIGN	473.333	-0.626776	0.212174	-2.95406	0.0031362	0.0465514
ENSG00000078618.23	NRDC	3243.33	-0.474352	0.1606	-2.95362	0.00314067	0.0465782
ENSG00000147394.20	ZNF185	158	-0.797116	0.269911	-2.95326	0.00314442	0.0465936
ENSG00000114450.11	GNB4	1182.17	-0.553304	0.18737	-2.953	0.00314703	0.0465936
ENSG00000087884.16	AAMDC	73.5	-0.942063	0.319084	-2.9524	0.00315316	0.0465941
ENSG00000116350.18	SRSF4	1747.5	-0.570228	0.193166	-2.952	0.0031572	0.0465941
ENSG00000152455.16	SUV39H2	575.167	-0.556947	0.188672	-2.95193	0.00315794	0.0465941
ENSG00000154864.14	PIEZO2	347.833	-0.583952	0.197826	-2.95185	0.00315878	0.0465941
ENSG00000099917.17	MED15	1810.83	-0.542033	0.183635	-2.95169	0.00316037	0.0465941
ENSG00000158161.16	EYA3	834	-0.596187	0.20204	-2.95083	0.00316917	0.0466846
ENSG00000149328.15	GLB1L2	438.833	0.598182	0.202763	2.95016	0.00317611	0.0467475
ENSG00000161835.11	TAMALIN	131.167	-0.732755	0.24842	-2.94966	0.00318128	0.0467783
ENSG00000166448.15	TMEM130	1042.33	0.545411	0.184928	2.94931	0.00318486	0.0467783
ENSG00000163517.15	HDAC11	142	-0.740428	0.251062	-2.94918	0.00318621	0.0467783
ENSG00000174498.14	IGDCC3	3482.5	-0.528642	0.179279	-2.94872	0.00319097	0.0467839
ENSG00000151500.15	THYN1	265.667	-0.605762	0.205439	-2.94862	0.00319194	0.0467839
ENSG00000239887.6	C1orf226	418.667	-0.594006	0.201577	-2.9468	0.0032108	0.047021
ENSG00000076201.16	PTPN23	2081.17	-0.501242	0.170182	-2.94533	0.00322606	0.0471977
ENSG00000181938.14	GINS3	304	-0.669597	0.227364	-2.94504	0.00322914	0.0471977
ENSG00000104635.15	SLC39A14	6697.17	-0.49314	0.167457	-2.94487	0.00323095	0.0471977
ENSG00000101460.13	MAP1LC3A	195.167	-0.703467	0.238995	-2.94344	0.00324592	0.0473769
ENSG00000113361.13	CDH6	15.6667	-2.11322	0.718344	-2.94179	0.00326319	0.0475591
ENSG00000185480.12	PARPBP	353.833	-0.623869	0.212075	-2.94173	0.00326383	0.0475591
ENSG00000213096.11	ZNF254	378.167	-0.563222	0.19148	-2.94142	0.00326713	0.0475676
ENSG00000106066.15	CPVL	912.5	-0.533968	0.181604	-2.94028	0.00327914	0.0477028
ENSG00000173456.5	RNF26	584.5	-0.55113	0.187562	-2.93839	0.00329927	0.0479484
ENSG00000129680.16	MAP7D3	364.833	-0.601354	0.204669	-2.93818	0.0033015	0.0479484
ENSG00000137710.17	RDX	2927.17	-0.502008	0.170885	-2.9377	0.00330655	0.047982
ENSG00000151025.11	GPR158	489.667	-0.560984	0.191009	-2.93695	0.00331454	0.0480581
ENSG00000107186.17	MPDZ	1406.5	-0.568118	0.19346	-2.93662	0.00331815	0.0480707
ENSG00000113384.14	GOLPH3	1188.33	-0.52271	0.178036	-2.93598	0.00332492	0.048129
ENSG00000164946.20	FREM1	72.5	-0.894039	0.304588	-2.93524	0.00333288	0.048191
ENSG00000170873.19	MTSS1	586.833	-0.548036	0.18672	-2.93507	0.00333471	0.048191
ENSG00000005469.12	CROT	148.5	0.709236	0.241694	2.93444	0.00334153	0.0482497
ENSG00000205544.4	TMEM256	122.333	-0.849474	0.289548	-2.93379	0.00334848	0.0483102
ENSG00000229422.2	ENSG00000229422	37.3333	1.22582	0.418512	2.929	0.00340051	0.0490206
ENSG00000133816.18	MICAL2	125.167	-0.806153	0.275299	-2.92828	0.00340844	0.0490944
ENSG00000116584.22	ARHGEF2	1782.5	-0.508481	0.173671	-2.92784	0.00341324	0.0491232
ENSG00000264548.1	ENSG00000264548	22.5	1.57215	0.537131	2.92695	0.00342309	0.0491754
ENSG00000123104.12	ITPR2	496.667	-0.58224	0.198927	-2.92691	0.00342348	0.0491754
ENSG00000146648.21	EGFR	777.833	-0.556545	0.19017	-2.92657	0.00342727	0.0491754
ENSG00000040731.10	CDH10	62.5	-1.05742	0.361328	-2.92649	0.0034281	0.0491754
ENSG00000050130.18	JKAMP	628.5	-0.589452	0.201458	-2.92592	0.00343438	0.0492251
ENSG00000185238.13	PRMT3	480.667	-0.568476	0.194414	-2.92404	0.00345516	0.0494825
ENSG00000181418.8	DDN	659.167	0.541839	0.185403	2.9225	0.00347238	0.0496886
ENSG00000155660.11	PDIA4	4815.5	-0.610301	0.208982	-2.92036	0.0034963	0.0499632
ENSG00000183291.18	SELENOF	1708.33	-0.540329	0.185027	-2.92027	0.00349728	0.0499632
ENSG00000169032.11	MAP2K1	883.5	-0.545349	0.186765	-2.91997	0.00350064	0.0499704
ENSG00000150347.17	ARID5B	48.1667	-1.04564	0.358206	-2.9191	0.00351047	0.0500358
ENSG00000164074.16	ABHD18	446.833	-0.563976	0.193222	-2.91879	0.00351388	0.0500358
ENSG00000147654.16	EBAG9	291.167	-0.619001	0.212088	-2.91861	0.00351598	0.0500358
ENSG00000185591.10	SP1	2805.67	-0.51225	0.175523	-2.91843	0.00351799	0.0500358
ENSG00000123268.9	ATF1	340	-0.614616	0.210608	-2.9183	0.0035195	0.0500358
ENSG00000235609.7	ENSG00000235609	102	-0.801837	0.275638	-2.90902	0.00362567	0.0515033
ENSG00000115839.19	RAB3GAP1	782	-0.557084	0.191558	-2.90817	0.00363548	0.0516008
ENSG00000176390.12	CRLF3	441.833	-0.548016	0.188505	-2.90717	0.00364714	0.051688
ENSG00000159579.14	RSPRY1	1295.33	-0.508805	0.175019	-2.90714	0.00364752	0.051688
ENSG00000107957.17	SH3PXD2A	1654.5	-0.600722	0.2067	-2.90625	0.0036579	0.0517932
ENSG00000157045.9	NTAN1	208.333	-0.635764	0.218788	-2.90585	0.00366257	0.0518174
ENSG00000069702.11	TGFBR3	175.833	-0.67099	0.230969	-2.90511	0.00367126	0.0518984
ENSG00000134324.12	LPIN1	2855.5	-0.513498	0.176783	-2.90468	0.00367631	0.051914
ENSG00000058063.16	ATP11B	990	-0.500758	0.172408	-2.90449	0.00367852	0.051914
ENSG00000107863.20	ARHGAP21	1056.67	-0.520473	0.17921	-2.90426	0.00368125	0.051914
ENSG00000167978.17	SRRM2	16253.8	-0.522309	0.179886	-2.90356	0.00368944	0.0519875
ENSG00000196323.14	ZBTB44	561.833	-0.551898	0.19019	-2.90182	0.00371004	0.0521938
ENSG00000100592.16	DAAM1	448.167	-0.591273	0.20376	-2.90182	0.00371004	0.0521938
ENSG00000126870.16	DYNC2I1	618.667	-0.535627	0.184608	-2.90144	0.00371454	0.0522153
ENSG00000141699.11	RETREG3	1444	-0.477421	0.164587	-2.90072	0.00372304	0.0522928
ENSG00000163536.13	SERPINI1	55.5	-1.00295	0.345799	-2.90039	0.003727	0.0523064
ENSG00000187772.8	LIN28B	4541.17	-0.484091	0.167039	-2.89808	0.0037546	0.0526357
ENSG00000111911.7	HINT3	570.5	-0.553014	0.19086	-2.89749	0.00376161	0.0526357
ENSG00000101384.12	JAG1	70.5	-0.912856	0.315053	-2.89747	0.00376187	0.0526357
ENSG00000130176.8	CNN1	99	-0.808736	0.279123	-2.89742	0.00376248	0.0526357
ENSG00000213445.10	SIPA1	347	-0.584807	0.201913	-2.89633	0.00377552	0.052776
ENSG00000170776.22	AKAP13	1070.33	-0.534078	0.184441	-2.89566	0.00378365	0.0528474
ENSG00000234912.12	SNHG20	271	0.599492	0.207057	2.8953	0.00378791	0.0528647
ENSG00000119771.15	KLHL29	1278.67	-0.536786	0.185422	-2.89495	0.00379224	0.0528831
ENSG00000090889.12	KIF4A	1401.5	-0.535124	0.184893	-2.89424	0.00380081	0.0529576
ENSG00000108018.16	SORCS1	1478.83	-0.539068	0.186271	-2.894	0.00380364	0.0529576
ENSG00000090013.11	BLVRB	136.5	-0.803289	0.277633	-2.89335	0.00381158	0.0530261
ENSG00000138182.15	KIF20B	1356.5	-0.525066	0.181546	-2.8922	0.00382556	0.0531783
ENSG00000143434.17	SEMA6C	365.167	-0.576585	0.199406	-2.89151	0.00383399	0.0532269
ENSG00000187498.16	COL4A1	750.833	-0.522517	0.18074	-2.89098	0.00384038	0.0532269
ENSG00000125354.24	SEPTIN6	2509	-0.485949	0.1681	-2.89084	0.00384213	0.0532269
ENSG00000172530.22	BANP	524.667	-0.641506	0.221917	-2.89074	0.00384334	0.0532269
ENSG00000130159.15	ECSIT	1134.83	-0.539881	0.186767	-2.89067	0.00384425	0.0532269
ENSG00000128849.11	CGNL1	31	-1.33043	0.460318	-2.89024	0.00384953	0.0532578
ENSG00000170075.10	GPR37L1	13.5	-2.00168	0.693026	-2.88832	0.00387309	0.0534968
ENSG00000231437.3	LINC01750	7.5	-2.87556	0.995589	-2.8883	0.00387328	0.0534968
ENSG00000104774.13	MAN2B1	1140.67	-0.479533	0.166038	-2.88808	0.00387596	0.0534968
ENSG00000089685.15	BIRC5	2847	-0.50294	0.174192	-2.88727	0.00388603	0.0535935
ENSG00000134864.11	GGACT	104.833	-0.821675	0.284834	-2.88475	0.00391723	0.0539719
ENSG00000115828.17	QPCT	201.167	-0.640455	0.222029	-2.88456	0.00391962	0.0539719
ENSG00000166478.10	ZNF143	497.333	-0.605412	0.209913	-2.88411	0.00392519	0.054006
ENSG00000003096.15	KLHL13	4265.33	-0.489549	0.169772	-2.88357	0.00393197	0.0540569
ENSG00000071564.18	TCF3	4810.17	-0.503044	0.17449	-2.88294	0.00393976	0.0541215
ENSG00000159140.22	SON	5952.67	-0.503455	0.174671	-2.8823	0.00394783	0.0541503
ENSG00000152240.13	HAUS1	365.5	-0.558318	0.193707	-2.88228	0.00394804	0.0541503
ENSG00000135549.16	PKIB	49.3333	-1.09606	0.380438	-2.88104	0.00396363	0.0543216
ENSG00000213160.10	KLHL23	1640.83	-0.520435	0.180677	-2.88048	0.0039707	0.054363
ENSG00000181449.4	SOX2	66.5	-0.929318	0.322645	-2.88031	0.00397286	0.054363
ENSG00000136859.10	ANGPTL2	189.167	-0.672409	0.233514	-2.87952	0.0039828	0.0544565
ENSG00000230798.7	FOXD3-AS1	14.1667	-1.91885	0.666572	-2.87868	0.00399342	0.0545143
ENSG00000148337.22	CIZ1	3356.33	-0.47983	0.166688	-2.87862	0.00399422	0.0545143
ENSG00000188211.9	NCR3LG1	541.5	0.533417	0.185314	2.87845	0.00399637	0.0545143
ENSG00000187122.17	SLIT1	732.833	-0.655398	0.227821	-2.87682	0.0040171	0.0547545
ENSG00000166250.12	CLMP	735.333	-0.583876	0.203147	-2.87416	0.00405108	0.0551746
ENSG00000065268.11	WDR18	994.833	-0.559333	0.194946	-2.86917	0.00411546	0.0559755
ENSG00000105223.21	PLD3	5082.5	-0.503855	0.175614	-2.86911	0.00411627	0.0559755
ENSG00000137135.18	ARHGEF39	155.167	-0.681146	0.237437	-2.86874	0.00412108	0.0559975
ENSG00000179218.15	CALR	15615	-0.584427	0.203759	-2.86823	0.00412771	0.0560226
ENSG00000137269.15	LRRC1	60.6667	-0.944059	0.329157	-2.86811	0.00412933	0.0560226
ENSG00000092820.19	EZR	2393.17	-0.459311	0.160159	-2.86785	0.00413273	0.0560254
ENSG00000053438.11	NNAT	168.167	-0.719985	0.251173	-2.86649	0.00415047	0.0562224
ENSG00000137563.13	GGH	763.833	-0.541654	0.189173	-2.86328	0.00419279	0.0567357
ENSG00000164438.6	TLX3	526.333	-1.36159	0.475574	-2.86305	0.00419586	0.0567357
ENSG00000182108.11	DEXI	167.167	0.686121	0.239661	2.86288	0.00419808	0.0567357
ENSG00000170260.9	ZNF212	776	-0.590724	0.206385	-2.86224	0.00420652	0.0568058
ENSG00000075426.12	FOSL2	762.5	-0.512325	0.179245	-2.85825	0.00425986	0.0574819
ENSG00000130669.17	PAK4	1589.17	-0.528026	0.184833	-2.85677	0.00427976	0.0576882
ENSG00000113318.11	MSH3	588	-0.551065	0.192908	-2.85662	0.00428174	0.0576882
ENSG00000104490.18	NCALD	942.667	-0.5166	0.180948	-2.85497	0.00430412	0.0579452
ENSG00000131475.7	VPS25	1227.83	-0.513456	0.179864	-2.85469	0.00430789	0.0579514
ENSG00000010278.15	CD9	1072.17	-0.499457	0.175	-2.85404	0.00431665	0.0580246
ENSG00000075218.19	GTSE1	2122.17	-0.557129	0.195349	-2.85197	0.00434491	0.0583563
ENSG00000224081.10	SLC44A3-AS1	37.5	-1.1705	0.410449	-2.85175	0.00434798	0.0583563
ENSG00000095574.12	IKZF5	590.333	-0.536587	0.18819	-2.8513	0.00435403	0.0583927
ENSG00000138376.11	BARD1	330.667	-0.5756	0.201948	-2.85025	0.00436852	0.0585422
ENSG00000068438.15	FTSJ1	908	-0.500989	0.17579	-2.84993	0.00437287	0.0585557
ENSG00000143578.16	CREB3L4	739.667	-0.56915	0.199777	-2.84893	0.00438664	0.0586952
ENSG00000162344.4	FGF19	62.8333	-1.00477	0.352805	-2.84795	0.00440018	0.0588314
ENSG00000168830.8	HTR1E	16.3333	-1.72659	0.606419	-2.84718	0.00441079	0.0589283
ENSG00000185650.10	ZFP36L1	53.1667	-1.01406	0.356201	-2.84689	0.00441486	0.0589377
ENSG00000157107.14	FCHO2	304.833	-0.569421	0.200103	-2.84564	0.0044322	0.0591241
ENSG00000062822.16	POLD1	3187.17	-0.519409	0.18257	-2.84498	0.00444142	0.0592021
ENSG00000131626.19	PPFIA1	1360.83	-0.521232	0.183236	-2.84458	0.00444694	0.0592305
ENSG00000151247.13	EIF4E	1559	-0.478044	0.168087	-2.84402	0.00445478	0.0592898
ENSG00000103507.14	BCKDK	845.667	-0.537285	0.188993	-2.84288	0.00447078	0.0594401
ENSG00000141030.13	COPS3	2321	-0.490543	0.172561	-2.84273	0.00447286	0.0594401
ENSG00000185022.12	MAFF	194.667	-0.707188	0.248946	-2.84072	0.00450113	0.0597315
ENSG00000111331.14	OAS3	177.167	-0.754143	0.265479	-2.84069	0.00450161	0.0597315
ENSG00000102316.17	MAGED2	2365.5	-0.5031	0.177144	-2.84006	0.0045105	0.0597472
ENSG00000276644.5	DACH1	503.167	-0.545478	0.192077	-2.83989	0.00451288	0.0597472
ENSG00000144455.14	SUMF1	152.5	0.761572	0.26817	2.83988	0.00451302	0.0597472
ENSG00000008311.16	AASS	16.8333	-1.72554	0.607787	-2.83906	0.00452473	0.0598569
ENSG00000017797.13	RALBP1	2074	-0.465199	0.163872	-2.8388	0.00452834	0.0598596
ENSG00000271270.8	TMCC1-DT	211.833	0.62406	0.219916	2.83772	0.00454372	0.0600175
ENSG00000137502.10	RAB30	842.667	-0.56992	0.20092	-2.83656	0.00456023	0.0601586
ENSG00000165195.16	PIGA	482.167	-0.534279	0.188359	-2.83649	0.00456127	0.0601586
ENSG00000089123.16	TASP1	146.5	-0.717946	0.253167	-2.83586	0.00457024	0.0602316
ENSG00000178401.16	DNAJC22	69.1667	-0.901015	0.317874	-2.83451	0.00458965	0.0604419
ENSG00000149084.13	HSD17B12	1083.17	-0.526616	0.185989	-2.83144	0.00463392	0.0609536
ENSG00000133789.15	SWAP70	423.667	-0.555723	0.196276	-2.83133	0.00463547	0.0609536
ENSG00000136161.13	RCBTB2	84.1667	-0.9627	0.340082	-2.83079	0.00464333	0.0609758
ENSG00000136378.15	ADAMTS7	977.667	-0.566979	0.200294	-2.83073	0.00464412	0.0609758
ENSG00000011105.14	TSPAN9	3853.33	-0.470216	0.166128	-2.83045	0.00464825	0.0609843
ENSG00000225675.2	LRP8-DT	13.8333	1.94547	0.687506	2.82975	0.00465842	0.061072
ENSG00000025293.17	PHF20	1694.33	-0.489009	0.172834	-2.82936	0.00466405	0.0611001
ENSG00000213694.7	S1PR3	82	-0.821154	0.290341	-2.82824	0.00468044	0.061269
ENSG00000159063.14	ALG8	657.5	-0.517647	0.183104	-2.82706	0.0046977	0.061449
ENSG00000118482.12	PHF3	2322.83	-0.485053	0.171624	-2.82625	0.00470959	0.0615245
ENSG00000047648.23	ARHGAP6	233	-0.660856	0.233833	-2.82619	0.0047105	0.0615245
ENSG00000173465.8	ZNRD2	496.167	-0.609143	0.215697	-2.82407	0.00474178	0.061887
ENSG00000198646.14	NCOA6	1622.17	-0.525928	0.186326	-2.82263	0.00476318	0.0621199
ENSG00000084676.16	NCOA1	669.5	-0.578768	0.205097	-2.82193	0.00477363	0.0622005
ENSG00000008394.13	MGST1	336.833	-0.573504	0.203245	-2.82174	0.00477646	0.0622005
ENSG00000166225.9	FRS2	621.333	-0.50566	0.17926	-2.82082	0.00479012	0.0623321
ENSG00000169905.13	TOR1AIP2	1833	-0.466895	0.165648	-2.81859	0.00482346	0.0627192
ENSG00000072310.18	SREBF1	3009	-0.505362	0.17935	-2.81774	0.00483626	0.0628391
ENSG00000272942.1	ENSG00000272942	45.6667	1.20924	0.429222	2.81728	0.00484324	0.0628403
ENSG00000076641.4	PAG1	364.667	-0.570818	0.202615	-2.81726	0.00484353	0.0628403
ENSG00000167861.16	HID1	1130.67	-0.538431	0.191164	-2.81659	0.00485363	0.0629248
ENSG00000116667.15	C1orf21	1030.17	-0.515377	0.183035	-2.81573	0.00486665	0.0630469
ENSG00000196353.13	CPNE4	341.333	-0.568707	0.202041	-2.81481	0.00488067	0.0631409
ENSG00000124191.18	TOX2	159.5	-0.68151	0.242125	-2.8147	0.00488224	0.0631409
ENSG00000151779.14	NBAS	2394.33	-0.458204	0.162799	-2.81454	0.00488472	0.0631409
ENSG00000023697.13	DERA	1098.5	-0.505277	0.179596	-2.8134	0.00490202	0.0633178
ENSG00000162885.14	B3GALNT2	752.833	-0.496509	0.176563	-2.81208	0.00492229	0.0635328
ENSG00000120756.13	PLS1	573.167	-0.501504	0.178387	-2.81132	0.00493388	0.0636354
ENSG00000150593.18	PDCD4	2243	-0.477535	0.1699	-2.81068	0.00494374	0.0637157
ENSG00000197019.5	SERTAD1	52	-1.02329	0.364147	-2.81011	0.00495241	0.0637805
ENSG00000172965.17	MIR4435-2HG	275.833	-0.605709	0.215589	-2.80955	0.00496107	0.0638451
ENSG00000135452.10	TSPAN31	279.833	-0.647603	0.2306	-2.80834	0.00497975	0.0640374
ENSG00000096401.8	CDC5L	2630.67	-0.510704	0.181867	-2.80811	0.00498333	0.0640374
ENSG00000119446.14	RBM18	850.167	-0.512944	0.182711	-2.8074	0.00499428	0.0641311
ENSG00000185127.7	C6orf120	968.5	0.475547	0.169521	2.80524	0.00502789	0.0645154
ENSG00000141480.18	ARRB2	2092.17	-0.466882	0.166482	-2.8044	0.005041	0.0646362
ENSG00000146278.11	PNRC1	763.833	-0.526254	0.187915	-2.80049	0.00510256	0.0653777
ENSG00000100629.17	CEP128	381.667	-0.592559	0.211627	-2.80001	0.00511008	0.0654263
ENSG00000196781.16	TLE1	1408	-0.511879	0.18284	-2.79961	0.00511643	0.06545
ENSG00000065609.15	SNAP91	902	0.495221	0.176901	2.79942	0.00511941	0.06545
ENSG00000072682.20	P4HA2	318.167	-0.575328	0.205572	-2.79867	0.00513138	0.0655551
ENSG00000149527.18	PLCH2	230.667	-0.617352	0.220676	-2.79755	0.00514921	0.065735
ENSG00000179528.16	LBX2	45.1667	-1.0455	0.37378	-2.79711	0.00515627	0.0657772
ENSG00000106086.20	PLEKHA8	1289.67	-0.50785	0.181671	-2.79543	0.00518304	0.0660705
ENSG00000104375.17	STK3	173.5	-0.656702	0.235071	-2.79363	0.00521199	0.0663912
ENSG00000075240.17	GRAMD4	1976.83	-0.533792	0.191163	-2.79234	0.0052328	0.0666079
ENSG00000269609.6	C10orf95-AS1	293.667	0.623655	0.223405	2.79159	0.005245	0.0667147
ENSG00000076706.17	MCAM	415.833	-0.569	0.203847	-2.7913	0.00524963	0.0667252
ENSG00000177156.11	TALDO1	727.167	-0.525285	0.188254	-2.79029	0.00526602	0.0668115
ENSG00000116661.11	FBXO2	147	-0.734916	0.263418	-2.78992	0.00527205	0.0668115
ENSG00000171681.13	ATF7IP	4166.83	-0.565696	0.20277	-2.78983	0.00527354	0.0668115
ENSG00000168461.13	RAB31	189.167	-0.622691	0.223204	-2.78979	0.00527428	0.0668115
ENSG00000010292.13	NCAPD2	8475.5	-0.482651	0.173019	-2.78958	0.00527764	0.0668115
ENSG00000205704.7	SMIM45	209.333	0.671409	0.240693	2.78948	0.00527931	0.0668115
ENSG00000132471.12	WBP2	2372.33	-0.47262	0.169516	-2.78806	0.00530245	0.0670559
ENSG00000137809.17	ITGA11	198.5	-0.641819	0.230239	-2.78762	0.00530964	0.0670984
ENSG00000088325.16	TPX2	5263.17	-0.48528	0.174154	-2.78651	0.00532795	0.0672812
ENSG00000167157.11	PRRX2	630.833	-0.545356	0.195786	-2.78548	0.00534489	0.0674464
ENSG00000276791.1	ENSG00000276791	66.1667	0.925466	0.332414	2.78407	0.00536809	0.067659
ENSG00000174080.12	CTSF	877.167	-0.517802	0.185993	-2.78399	0.00536946	0.067659
ENSG00000197858.11	GPAA1	1615.17	-0.539612	0.193846	-2.78372	0.00537392	0.0676666
ENSG00000162636.16	FAM102B	756	-0.536947	0.192915	-2.78333	0.0053804	0.0676995
ENSG00000076067.13	RBMS2	580.667	-0.527039	0.189401	-2.78266	0.00539147	0.0677512
ENSG00000204237.5	OXLD1	550.667	0.509735	0.183194	2.78249	0.00539439	0.0677512
ENSG00000049540.19	ELN	309.833	-0.582796	0.209459	-2.78238	0.00539611	0.0677512
ENSG00000289983.1	ENSG00000289983	18.3333	-1.55403	0.558587	-2.78208	0.00540116	0.067766
ENSG00000162975.5	KCNF1	19.5	-1.65152	0.593683	-2.78183	0.00540539	0.0677705
ENSG00000114107.9	CEP70	609.667	-0.541542	0.1947	-2.78141	0.00541226	0.0678082
ENSG00000100104.13	SRRD	647.667	-0.487997	0.175473	-2.78104	0.00541847	0.0678374
ENSG00000143797.12	MBOAT2	2177	-0.489547	0.1761	-2.77995	0.0054368	0.0680183
ENSG00000105143.13	SLC1A6	13	-2.36464	0.850816	-2.77926	0.00544826	0.068113
ENSG00000132823.11	OSER1	591.333	-0.511006	0.18399	-2.77736	0.00548029	0.0684645
ENSG00000187189.11	TSPYL4	1624.17	0.486675	0.175292	2.77636	0.00549712	0.0686096
ENSG00000100739.11	BDKRB1	10.1667	-2.32708	0.838295	-2.77597	0.0055038	0.0686096
ENSG00000186017.16	ZNF566	345.167	-0.553954	0.199554	-2.77596	0.00550394	0.0686096
ENSG00000167671.12	UBXN6	1328	-0.514101	0.185212	-2.77574	0.00550757	0.0686096
ENSG00000079308.20	TNS1	1397.83	-0.471167	0.169913	-2.773	0.00555429	0.0690799
ENSG00000143845.15	ETNK2	98.8333	-0.779073	0.28096	-2.7729	0.00555596	0.0690799
ENSG00000112699.11	GMDS	373	-0.565933	0.2041	-2.77283	0.00555716	0.0690799
ENSG00000180488.16	MIGA1	779.167	0.509544	0.183836	2.77173	0.00557592	0.06923
ENSG00000142731.11	PLK4	651.167	-0.542451	0.195713	-2.77166	0.00557714	0.06923
ENSG00000106635.8	BCL7B	938.167	-0.573897	0.207136	-2.77063	0.00559478	0.0693867
ENSG00000170153.11	RNF150	1175.17	-0.500865	0.180788	-2.77046	0.00559768	0.0693867
ENSG00000187135.8	VSTM2B	164	0.65681	0.23737	2.76703	0.00565701	0.0700725
ENSG00000105270.15	CLIP3	1444.5	-0.486708	0.17592	-2.76665	0.00566361	0.0701047
ENSG00000131653.13	TRAF7	2545	-0.478793	0.173106	-2.76589	0.00567674	0.0702176
ENSG00000010438.17	PRSS3	267.333	-0.582272	0.210536	-2.76566	0.00568076	0.0702177
ENSG00000218739.10	CEBPZOS	1879	-0.518183	0.187403	-2.76507	0.00569105	0.0702953
ENSG00000065361.17	ERBB3	20	-1.51775	0.548984	-2.76465	0.00569844	0.070337
ENSG00000166398.14	GARRE1	380.5	-0.531972	0.192455	-2.76414	0.00570725	0.0703961
ENSG00000118898.16	PPL	71	-0.845775	0.306066	-2.76338	0.00572068	0.0705122
ENSG00000157827.20	FMNL2	622.667	-0.510552	0.184817	-2.76246	0.0057367	0.0706598
ENSG00000148481.14	MINDY3	465.667	-0.523479	0.18953	-2.76198	0.00574517	0.0707144
ENSG00000131634.14	TMEM204	63.8333	-0.959347	0.347423	-2.76132	0.00575681	0.0708079
ENSG00000152217.20	SETBP1	273	-0.624684	0.226265	-2.76085	0.00576508	0.0708126
ENSG00000152518.8	ZFP36L2	1701.67	-0.577245	0.209083	-2.76084	0.00576528	0.0708126
ENSG00000108946.16	PRKAR1A	3553.5	-0.489239	0.177224	-2.76056	0.00577018	0.0708232
ENSG00000066735.16	KIF26A	2053.67	-0.499211	0.180864	-2.76015	0.00577749	0.0708632
ENSG00000134453.16	RBM17	1482	-0.495775	0.179678	-2.75924	0.00579367	0.0709253
ENSG00000122574.12	WIPF3	253.333	-0.711744	0.25796	-2.75913	0.00579556	0.0709253
ENSG00000196505.11	GDAP2	321.167	-0.597143	0.216431	-2.75905	0.00579692	0.0709253
ENSG00000103966.11	EHD4	204.333	-0.605989	0.219645	-2.75895	0.00579874	0.0709253
ENSG00000139318.8	DUSP6	155.333	-0.761318	0.27602	-2.7582	0.00581209	0.0710389
ENSG00000122971.9	ACADS	129.5	-0.709408	0.257278	-2.75736	0.00582699	0.0711382
ENSG00000241472.8	PTPRG-AS1	359.5	-0.60534	0.219548	-2.75721	0.00582973	0.0711382
ENSG00000138101.20	DTNB	674.167	-0.520925	0.188942	-2.75706	0.0058324	0.0711382
ENSG00000117450.15	PRDX1	4635.67	-0.45576	0.165399	-2.75552	0.00585997	0.0714247
ENSG00000168214.22	RBPJ	3360.67	-0.473162	0.171839	-2.75352	0.00589589	0.0717708
ENSG00000182185.19	RAD51B	76.8333	-0.86422	0.313865	-2.75348	0.00589655	0.0717708
ENSG00000120885.22	CLU	824	-0.483217	0.175526	-2.75297	0.00590572	0.071832
ENSG00000183773.16	AIFM3	129.5	-0.683444	0.248279	-2.75273	0.00591008	0.071832
ENSG00000124212.6	PTGIS	113.833	-0.82247	0.298828	-2.75232	0.00591745	0.071832
ENSG00000005059.16	MCUB	320.333	-0.550305	0.199971	-2.75193	0.0059245	0.071832
ENSG00000086015.23	MAST2	1921.67	-0.460364	0.167289	-2.75191	0.00592487	0.071832
ENSG00000198315.11	ZKSCAN8	1683.17	-0.464595	0.168842	-2.75166	0.00592945	0.071832
ENSG00000099797.15	TECR	2111	-0.498576	0.181194	-2.75161	0.00593029	0.071832
ENSG00000112531.17	QKI	2662.67	-0.504918	0.183633	-2.7496	0.00596686	0.072188
ENSG00000117020.19	AKT3	1229.33	-0.48943	0.178004	-2.74954	0.00596793	0.072188
ENSG00000120837.8	NFYB	478.167	-0.58329	0.212218	-2.74854	0.00598617	0.0723588
ENSG00000213347.11	MXD3	313.667	-0.613874	0.22341	-2.74775	0.00600055	0.0724612
ENSG00000070915.10	SLC12A3	15.5	-1.9586	0.712833	-2.74762	0.00600292	0.0724612
ENSG00000063761.16	ADCK1	290.167	-0.6114	0.222638	-2.74617	0.00602961	0.0727332
ENSG00000183929.7	DUSP5P1	18.8333	1.5547	0.566807	2.74292	0.00608957	0.073406
ENSG00000138757.15	G3BP2	5066	-0.460499	0.16795	-2.74188	0.00610893	0.0735887
ENSG00000159348.13	CYB5R1	513.667	-0.546382	0.199408	-2.74002	0.0061436	0.0739555
ENSG00000163960.12	UBXN7	4464	-0.478616	0.174753	-2.73882	0.00616602	0.0741744
ENSG00000026652.15	AGPAT4	973.333	-0.496984	0.181509	-2.73807	0.00618013	0.0742931
ENSG00000101049.18	SGK2	54.8333	-1.08682	0.396967	-2.73782	0.00618482	0.0742984
ENSG00000188229.6	TUBB4B	6039.17	-0.471663	0.172356	-2.73656	0.00620849	0.0744912
ENSG00000132718.9	SYT11	6182	-0.500254	0.182834	-2.73612	0.00621693	0.0744912
ENSG00000148498.17	PARD3	1754.83	-0.513725	0.187769	-2.73595	0.00622014	0.0744912
ENSG00000175906.5	ARL4D	1175.5	-0.511844	0.187097	-2.73572	0.00622443	0.0744912
ENSG00000256673.1	ENSG00000256673	36.3333	-1.28021	0.467969	-2.73568	0.00622521	0.0744912
ENSG00000080986.13	NDC80	823.167	-0.509801	0.186357	-2.73561	0.00622638	0.0744912
ENSG00000215883.11	CYB5RL	410.333	-0.558777	0.204444	-2.73315	0.0062732	0.0750001
ENSG00000117394.24	SLC2A1	4555.17	-1.44995	0.530624	-2.73255	0.00628467	0.0750385
ENSG00000158669.11	GPAT4	2287.67	-0.541743	0.198257	-2.73253	0.00628498	0.0750385
ENSG00000128944.14	KNSTRN	927.833	-0.524058	0.191959	-2.73005	0.00633254	0.0755548
ENSG00000185043.13	CIB1	106.667	-0.723131	0.264982	-2.72898	0.006353	0.0757473
ENSG00000173714.8	WFIKKN2	25.6667	-1.29576	0.475147	-2.72707	0.00638998	0.0761364
ENSG00000152413.15	HOMER1	495	-0.518357	0.190208	-2.72521	0.00642597	0.0765011
ENSG00000168615.13	ADAM9	848.667	-0.480162	0.176203	-2.72504	0.00642933	0.0765011
ENSG00000120519.16	SLC10A7	164.5	-0.666981	0.244827	-2.7243	0.00644385	0.0766219
ENSG00000114520.11	SNX4	1313.5	-0.474059	0.174038	-2.72389	0.00645183	0.0766505
ENSG00000102241.12	HTATSF1	3585.17	-0.495827	0.18204	-2.72373	0.00645501	0.0766505
ENSG00000152404.16	CWF19L2	360.333	-0.613413	0.225242	-2.72335	0.00646236	0.0766858
ENSG00000102763.18	VWA8	743.5	-0.518647	0.190473	-2.72294	0.00647043	0.0767296
ENSG00000108468.15	CBX1	5371.67	-0.471963	0.173455	-2.72096	0.00650928	0.077138
ENSG00000122585.8	NPY	51.3333	-1.10676	0.406791	-2.72071	0.00651428	0.0771451
ENSG00000133703.14	KRAS	1984.5	-0.474263	0.17437	-2.71986	0.00653091	0.0772533
ENSG00000100395.15	L3MBTL2	839.167	0.536565	0.197281	2.7198	0.00653223	0.0772533
ENSG00000173276.14	ZBTB21	906.333	-0.51218	0.188397	-2.71862	0.00655545	0.0774755
ENSG00000235142.12	LINC02532	9.5	-2.30793	0.849138	-2.71797	0.00656843	0.0775593
ENSG00000100916.14	BRMS1L	447.167	-0.566722	0.208521	-2.71782	0.00657139	0.0775593
ENSG00000175063.17	UBE2C	1392.17	-0.556992	0.204976	-2.71736	0.00658057	0.0776153
ENSG00000114626.18	ABTB1	102.5	-0.736143	0.27103	-2.71609	0.00660578	0.0778602
ENSG00000119946.12	CNNM1	487.5	0.519663	0.191425	2.7147	0.00663351	0.0781345
ENSG00000196535.19	MYO18A	1004.67	-0.546974	0.201533	-2.71407	0.00664618	0.0782311
ENSG00000184661.14	CDCA2	768.333	-0.528951	0.194912	-2.71379	0.00665179	0.0782446
ENSG00000180773.15	SLC36A4	854.167	-0.498056	0.183543	-2.71356	0.00665644	0.0782467
ENSG00000170345.10	FOS	52.6667	-1.02235	0.376854	-2.71285	0.00667079	0.0783142
ENSG00000134853.12	PDGFRA	37.1667	-1.10611	0.407773	-2.71256	0.00667667	0.0783142
ENSG00000286343.1	ENSG00000286343	18.5	1.59122	0.58663	2.71247	0.00667842	0.0783142
ENSG00000167103.12	PIP5KL1	84	-0.803074	0.296098	-2.71219	0.00668397	0.0783142
ENSG00000084207.18	GSTP1	6443.5	-0.456891	0.16846	-2.71216	0.00668463	0.0783142
ENSG00000067167.8	TRAM1	1288.5	-0.474946	0.175131	-2.71194	0.00668901	0.0783142
ENSG00000086666.19	ZFAND6	1648	-0.501488	0.184998	-2.71078	0.00671259	0.0785378
ENSG00000138594.14	TMOD3	891.833	-0.486831	0.179656	-2.7098	0.00673237	0.0787165
ENSG00000042445.14	RETSAT	286.667	-0.562454	0.207629	-2.70894	0.00674976	0.0788415
ENSG00000105135.16	ILVBL	1218	-0.538475	0.198785	-2.70883	0.00675205	0.0788415
ENSG00000168476.12	REEP4	591.5	-0.499375	0.18441	-2.70796	0.00676987	0.0789486
ENSG00000184384.14	MAML2	179.833	-0.632549	0.23359	-2.70794	0.00677024	0.0789486
ENSG00000164292.13	RHOBTB3	2903.33	-0.488372	0.180366	-2.70767	0.00677573	0.07896
ENSG00000168779.21	SHOX2	2161.67	-0.469816	0.173561	-2.70693	0.0067909	0.0790842
ENSG00000157303.11	SUSD3	8.66667	-2.34432	0.866493	-2.70552	0.00681974	0.0793673
ENSG00000133104.14	SPART	773.667	-0.497091	0.183803	-2.70448	0.00684115	0.0795231
ENSG00000189221.11	MAOA	5258.17	-0.435231	0.160933	-2.70443	0.00684221	0.0795231
ENSG00000184809.13	B3GALT5-AS1	19.3333	-1.48412	0.548853	-2.70405	0.00685003	0.0795431
ENSG00000143437.21	ARNT	1843.67	-0.48707	0.180136	-2.7039	0.00685302	0.0795431
ENSG00000084628.10	NKAIN1	2095.5	-0.481206	0.177991	-2.70354	0.00686045	0.0795767
ENSG00000169230.10	PRELID1	1457.33	-0.518458	0.191785	-2.70332	0.00686499	0.0795767
ENSG00000010017.13	RANBP9	1041.17	-0.493143	0.182447	-2.70294	0.00687283	0.0796148
ENSG00000177182.11	CLVS1	105.167	-0.725818	0.268653	-2.70169	0.00689871	0.0798618
ENSG00000114166.8	KAT2B	221	-0.649068	0.240315	-2.70091	0.00691507	0.0799831
ENSG00000117569.19	PTBP2	970.667	0.589781	0.218377	2.70075	0.00691833	0.0799831
ENSG00000079150.19	FKBP7	349	-0.538288	0.199341	-2.70034	0.0069269	0.0800295
ENSG00000272462.4	LINC02980	46	0.989355	0.366437	2.69993	0.00693531	0.0800738
ENSG00000231290.7	APCDD1L-DT	26	-1.50999	0.55934	-2.6996	0.00694235	0.0800791
ENSG00000141449.16	GREB1L	649.333	0.517337	0.191644	2.69947	0.00694491	0.0800791
ENSG00000165655.17	ZNF503	950.833	-0.578055	0.214236	-2.69821	0.00697129	0.0803304
ENSG00000102890.16	ELMO3	140.667	-0.777589	0.288238	-2.69774	0.00698125	0.0803923
ENSG00000272398.6	CD24	7015.5	-0.477717	0.177148	-2.69671	0.00700281	0.0805875
ENSG00000151612.18	ZNF827	615.333	0.543495	0.201592	2.69601	0.00701746	0.0807031
ENSG00000143554.14	SLC27A3	59	-0.925043	0.343214	-2.69524	0.00703383	0.0807884
ENSG00000163082.10	SGPP2	372.667	0.572586	0.212452	2.69513	0.00703605	0.0807884
ENSG00000144909.8	OSBPL11	929.667	-0.468857	0.173972	-2.69501	0.00703871	0.0807884
ENSG00000261324.2	ENSG00000261324	55.1667	0.996645	0.369955	2.69396	0.00706088	0.0809897
ENSG00000050405.14	LIMA1	1475.67	-0.473459	0.175763	-2.69373	0.00706579	0.080993
ENSG00000162407.9	PLPP3	60	-0.936072	0.347618	-2.69282	0.00708504	0.0810948
ENSG00000157542.11	KCNJ6	107.5	-0.727726	0.270249	-2.6928	0.00708557	0.0810948
ENSG00000173376.14	NDNF	87.6667	-0.79116	0.293821	-2.69265	0.00708856	0.0810948
ENSG00000082805.21	ERC1	1920.33	-0.495627	0.18421	-2.69056	0.00713326	0.081553
ENSG00000107554.17	DNMBP	151.333	-0.720074	0.26781	-2.68875	0.00717193	0.0819415
ENSG00000162946.23	DISC1	325.333	-0.529868	0.197092	-2.68843	0.00717892	0.0819679
ENSG00000172794.20	RAB37	303	-0.538253	0.200247	-2.68794	0.00718947	0.0820349
ENSG00000138835.24	RGS3	274	-0.652697	0.242894	-2.68717	0.00720604	0.0821705
ENSG00000110090.13	CPT1A	1237.5	-0.440386	0.163949	-2.68611	0.0072289	0.0823775
ENSG00000123485.12	HJURP	910.5	-0.500165	0.186241	-2.68558	0.00724036	0.0824503
ENSG00000173588.16	CEP83	583.333	-0.507645	0.18904	-2.68538	0.00724471	0.0824503
ENSG00000166803.14	PCLAF	517.667	-0.611928	0.227901	-2.68506	0.00725168	0.082476
ENSG00000152284.5	TCF7L1	22	-1.38108	0.514546	-2.68407	0.00727316	0.0826667
ENSG00000116147.17	TNR	418.333	-0.567821	0.211585	-2.68365	0.00728236	0.0827176
ENSG00000114126.18	TFDP2	2946.17	-0.455333	0.169765	-2.68214	0.0073152	0.0830036
ENSG00000163961.4	RNF168	1107	-0.484565	0.180669	-2.68206	0.00731702	0.0830036
ENSG00000122557.11	HERPUD2	695.667	-0.469846	0.175197	-2.68182	0.00732219	0.0830086
ENSG00000140557.12	ST8SIA2	1243.17	-0.512851	0.191367	-2.67993	0.00736377	0.0834259
ENSG00000135902.10	CHRND	10.3333	-2.03413	0.759439	-2.67846	0.00739608	0.0837377
ENSG00000085449.15	WDFY1	740.667	-0.524628	0.195991	-2.67679	0.00743314	0.084103
ENSG00000085832.17	EPS15	1391.33	-0.466409	0.174264	-2.67646	0.00744045	0.0841314
ENSG00000179954.16	SSC5D	20	-1.46266	0.546537	-2.67623	0.00744548	0.0841339
ENSG00000144306.15	SCRN3	513	-0.545577	0.20396	-2.67492	0.00747461	0.0844086
ENSG00000228526.8	MIR34AHG	502.833	0.616715	0.230755	2.6726	0.00752652	0.08494
ENSG00000189339.12	SLC35E2B	3493.67	-0.475224	0.17801	-2.66965	0.00759297	0.0856348
ENSG00000186340.17	THBS2	153.667	-0.669592	0.250865	-2.66914	0.00760462	0.085711
ENSG00000103485.19	QPRT	3399.67	-0.431545	0.161897	-2.66555	0.00768617	0.0865745
ENSG00000064999.16	ANKS1A	1624.67	-0.555013	0.208332	-2.66408	0.00771988	0.0868983
ENSG00000104327.7	CALB1	16.6667	-1.63891	0.615317	-2.66352	0.00773268	0.0869864
ENSG00000087086.15	FTL	13457.2	-0.426714	0.160244	-2.66291	0.00774689	0.0870813
ENSG00000187123.15	LYPD6	63.1667	-0.860486	0.32316	-2.66273	0.00775105	0.0870813
ENSG00000070778.13	PTPN21	263.5	-0.564061	0.211902	-2.6619	0.0077702	0.0872404
ENSG00000084636.18	COL16A1	115.5	-0.774479	0.291006	-2.66138	0.00778205	0.0873175
ENSG00000214145.8	LINC00887	11.3333	-2.01215	0.756329	-2.66042	0.00780439	0.0875121
ENSG00000066032.19	CTNNA2	2932.67	-0.47983	0.18039	-2.65996	0.00781496	0.0875746
ENSG00000153933.10	DGKE	396.5	0.503244	0.189243	2.65925	0.00783153	0.0876235
ENSG00000165775.18	FUNDC2	1024.67	-0.460835	0.173303	-2.65913	0.00783419	0.0876235
ENSG00000023445.16	BIRC3	14.5	-1.69719	0.638344	-2.65873	0.00784351	0.0876235
ENSG00000159593.15	NAE1	1506.83	-0.45815	0.172323	-2.65867	0.00784505	0.0876235
ENSG00000125534.10	PPDPF	3362.33	-0.469857	0.176738	-2.6585	0.00784898	0.0876235
ENSG00000169359.16	SLC33A1	321	-0.521357	0.196111	-2.65848	0.00784935	0.0876235
ENSG00000174951.12	FUT1	121.667	-0.737907	0.277764	-2.6566	0.00789335	0.0879939
ENSG00000111752.11	PHC1	1620	-0.460485	0.173345	-2.65647	0.00789635	0.0879939
ENSG00000111276.12	CDKN1B	1927.5	-0.447758	0.168557	-2.65642	0.0078976	0.0879939
ENSG00000049192.15	ADAMTS6	81.8333	-0.784458	0.295361	-2.65593	0.00790907	0.0880658
ENSG00000154162.15	CDH12	46.8333	-1.01318	0.381582	-2.6552	0.0079261	0.0881985
ENSG00000170653.19	ATF7	392	-0.666099	0.250886	-2.65499	0.00793107	0.0881985
ENSG00000108671.11	PSMD11	2486.33	-0.479486	0.180646	-2.65429	0.00794758	0.088326
ENSG00000136861.19	CDK5RAP2	2276.83	-0.456567	0.172067	-2.65342	0.00796795	0.0884963
ENSG00000188725.8	SMIM15	651	-0.543273	0.204807	-2.65261	0.00798713	0.0886531
ENSG00000156802.13	ATAD2	3116.33	-0.457683	0.172625	-2.65132	0.00801778	0.0889369
ENSG00000254202.2	ENSG00000254202	14.8333	-1.70199	0.642156	-2.65043	0.00803899	0.0891157
ENSG00000176771.18	NCKAP5	88.5	-0.790877	0.29856	-2.64897	0.00807367	0.0894436
ENSG00000112367.12	FIG4	599.833	-0.478097	0.180521	-2.64842	0.00808679	0.0895323
ENSG00000165757.9	JCAD	113.667	-0.69497	0.262574	-2.64676	0.00812663	0.0899165
ENSG00000285967.1	NIPBL-DT	460	0.521926	0.197229	2.64629	0.008138	0.0899855
ENSG00000065135.12	GNAI3	3557.5	-0.436705	0.165079	-2.64544	0.00815855	0.0901066
ENSG00000184640.20	SEPTIN9	11068.2	-0.432171	0.163366	-2.64541	0.00815924	0.0901066
ENSG00000220323.4	H2BC19P	41.5	1.02706	0.388302	2.645	0.00816909	0.0901585
ENSG00000152291.15	TGOLN2	842.5	-0.545772	0.206438	-2.64375	0.0081992	0.0904339
ENSG00000085563.15	ABCB1	695.833	-0.471596	0.178416	-2.64324	0.00821177	0.0904705
ENSG00000110880.11	CORO1C	2934.5	-0.42936	0.162442	-2.64316	0.00821355	0.0904705
ENSG00000130829.18	DUSP9	439.167	0.510303	0.193079	2.64298	0.00821801	0.0904705
ENSG00000102595.21	UGGT2	502.667	-0.521152	0.197231	-2.64234	0.00823351	0.0905841
ENSG00000176658.17	MYO1D	25.3333	-1.25211	0.474233	-2.64028	0.00828365	0.0910786
ENSG00000123066.9	MED13L	2931.5	-0.45589	0.172785	-2.63849	0.00832768	0.0915052
ENSG00000168539.4	CHRM1	35.8333	-1.12812	0.427681	-2.63776	0.00834565	0.0916452
ENSG00000090674.16	MCOLN1	632.333	-0.496989	0.188446	-2.6373	0.0083568	0.0917101
ENSG00000175203.17	DCTN2	1913.67	-0.462207	0.175328	-2.63625	0.00838277	0.0919149
ENSG00000078304.20	PPP2R5C	1248	-0.452413	0.171628	-2.636	0.00838891	0.0919149
ENSG00000007047.16	MARK4	963.167	-0.46185	0.175228	-2.63571	0.00839606	0.0919149
ENSG00000160789.24	LMNA	1764.5	-0.439349	0.166693	-2.63568	0.00839683	0.0919149
ENSG00000159596.7	TMEM69	938.333	-0.467532	0.177399	-2.63549	0.0084017	0.0919149
ENSG00000169330.9	MINAR1	148	-0.629921	0.239297	-2.63238	0.00847889	0.0926806
ENSG00000251867.4	ENSG00000251867	19.5	1.43967	0.546936	2.63224	0.00848227	0.0926806
ENSG00000068323.17	TFE3	673.167	-0.500361	0.190106	-2.63201	0.00848803	0.0926856
ENSG00000151914.22	DST	2619.5	-0.535834	0.203637	-2.63132	0.00850546	0.0928182
ENSG00000281398.4	SNHG4	977.5	0.489251	0.185981	2.63064	0.00852232	0.0929442
ENSG00000198015.14	MRPL42	2567.17	-0.469885	0.178702	-2.62942	0.00855295	0.0932202
ENSG00000152348.16	ATG10	212.167	-0.580787	0.220962	-2.62845	0.0085775	0.0934297
ENSG00000138629.16	UBL7	809.333	-0.484674	0.184456	-2.62759	0.00859925	0.0936084
ENSG00000267374.3	MIR924HG	91.1667	-0.743064	0.282835	-2.6272	0.00860918	0.0936582
ENSG00000285410.1	GABPB1-IT1	324	0.52671	0.200546	2.62637	0.00863003	0.0937961
ENSG00000140416.23	TPM1	1833.33	-0.459121	0.174822	-2.62622	0.00863383	0.0937961
ENSG00000116183.11	PAPPA2	65.1667	-0.891334	0.339418	-2.62606	0.00863791	0.0937961
ENSG00000021645.20	NRXN3	104.333	-0.695195	0.264836	-2.62501	0.00866473	0.0939833
ENSG00000187210.14	GCNT1	97.6667	-0.768456	0.29275	-2.62496	0.00866589	0.0939833
ENSG00000076108.12	BAZ2A	5261.67	-0.471228	0.179598	-2.62379	0.00869566	0.0942478
ENSG00000003393.16	ALS2	1230.83	-0.441385	0.168247	-2.62344	0.00870475	0.094288
ENSG00000101544.9	ADNP2	1375.33	-0.452634	0.172579	-2.62276	0.00872203	0.0944168
ENSG00000198399.16	ITSN2	819.333	-0.492901	0.187982	-2.62207	0.00873976	0.0945503
ENSG00000130427.3	EPO	10	-2.72175	1.03818	-2.62165	0.00875063	0.0946094
ENSG00000289494.2	ENSG00000289494	18.1667	-1.5598	0.595082	-2.62115	0.00876348	0.0946836
ENSG00000152767.17	FARP1	2976	-0.437261	0.166832	-2.62096	0.0087683	0.0946836
ENSG00000161132.6	ENSG00000161132	16.3333	-1.6108	0.614962	-2.61934	0.00880992	0.0950744
ENSG00000019991.18	HGF	979.5	-0.477458	0.182318	-2.61883	0.00882326	0.0951107
ENSG00000163930.10	BAP1	3088	-0.486074	0.185634	-2.61846	0.00883282	0.0951107
ENSG00000162623.16	TYW3	558	-0.476488	0.18198	-2.61836	0.00883545	0.0951107
ENSG00000184005.11	ST6GALNAC3	371.167	-0.527714	0.201558	-2.61818	0.00883999	0.0951107
ENSG00000273015.3	LINC00938	517.167	0.506672	0.193522	2.61816	0.00884043	0.0951107
ENSG00000132359.16	RAP1GAP2	2552.83	-0.493919	0.188719	-2.61722	0.00886485	0.0953148
ENSG00000143768.13	LEFTY2	12.8333	-1.79189	0.684859	-2.61644	0.00888518	0.0954363
ENSG00000108479.13	GALK1	552.333	-0.504803	0.192941	-2.61636	0.00888715	0.0954363
ENSG00000151967.18	SCHIP1	248.667	-0.540248	0.206504	-2.61616	0.0088925	0.0954363
ENSG00000137693.14	YAP1	57.6667	-0.919867	0.351888	-2.61409	0.00894653	0.0959574
ENSG00000183856.11	IQGAP3	1129.17	-0.509088	0.194771	-2.61378	0.00895467	0.0959859
ENSG00000128271.22	ADORA2A	149	-0.771196	0.295214	-2.61233	0.00899284	0.0963362
ENSG00000076826.10	CAMSAP3	45	-0.983657	0.376695	-2.61128	0.00902039	0.0965722
ENSG00000002587.10	HS3ST1	38.3333	-1.07503	0.411793	-2.61061	0.00903806	0.0967023
ENSG00000180822.12	PSMG4	316.833	0.587488	0.225206	2.60866	0.00908963	0.0971947
ENSG00000133103.17	COG6	588.5	-0.467358	0.179211	-2.60787	0.00911082	0.0972946
ENSG00000198944.6	SOWAHA	211	-0.658531	0.252518	-2.60786	0.00911096	0.0972946
ENSG00000132854.19	KANK4	92	-0.783792	0.30057	-2.60769	0.00911564	0.0972946
ENSG00000089351.15	GRAMD1A	1912.67	-0.42719	0.163908	-2.60627	0.00915336	0.0976377
ENSG00000073050.12	XRCC1	759.333	-0.501816	0.19258	-2.60575	0.00916744	0.0976979
ENSG00000213047.13	DENND1B	603.167	-0.50106	0.192298	-2.60564	0.00917016	0.0976979
ENSG00000164327.13	RICTOR	798.5	-0.474782	0.182286	-2.60461	0.00919797	0.0978166
ENSG00000150403.18	TMCO3	754	-0.468599	0.179917	-2.60453	0.00919997	0.0978166
ENSG00000109814.12	UGDH	615.167	-0.517005	0.198515	-2.60437	0.00920437	0.0978166
ENSG00000123560.14	PLP1	14	-1.67459	0.643051	-2.60414	0.00921059	0.0978166
ENSG00000142408.7	CACNG8	196.5	0.619166	0.23777	2.60406	0.00921275	0.0978166
ENSG00000206384.11	COL6A6	665	-0.531903	0.204301	-2.60353	0.00922695	0.0978166
ENSG00000142949.17	PTPRF	6059.67	-0.440586	0.169227	-2.60352	0.00922723	0.0978166
ENSG00000185000.12	DGAT1	856.333	-0.540986	0.207802	-2.60338	0.00923106	0.0978166
ENSG00000166347.19	CYB5A	699.333	-0.551683	0.211912	-2.60336	0.00923157	0.0978166
ENSG00000225614.4	ZNF469	125.167	-0.794723	0.305339	-2.60276	0.00924767	0.097877
ENSG00000141458.13	NPC1	546.667	-0.530221	0.203717	-2.60273	0.00924844	0.097877
ENSG00000228451.5	SDAD1P1	34.8333	-1.09452	0.420683	-2.60178	0.00927417	0.09809
ENSG00000198948.12	MFAP3L	203	-0.593232	0.22803	-2.60156	0.00928022	0.0980948
ENSG00000135018.14	UBQLN1	2184.67	-0.43779	0.168363	-2.60027	0.00931493	0.0983554
ENSG00000144224.17	UBXN4	946.167	-0.523919	0.201489	-2.60023	0.0093161	0.0983554
ENSG00000153707.19	PTPRD	296.333	-0.543367	0.208989	-2.59997	0.00932314	0.0983703
ENSG00000196782.13	MAML3	1484.67	-0.44112	0.169842	-2.59724	0.00939769	0.0990535
ENSG00000169679.15	BUB1	634.667	-0.530469	0.204253	-2.59711	0.00940112	0.0990535
ENSG00000189362.12	NEMP2	80.3333	-0.837042	0.322329	-2.59686	0.00940811	0.0990535
ENSG00000163558.13	PRKCI	2610.33	-0.436075	0.16793	-2.59677	0.00941051	0.0990535
ENSG00000124508.17	BTN2A2	304.167	-0.586789	0.226003	-2.59638	0.00942126	0.0991071
ENSG00000120334.16	CENPL	412	-0.504793	0.194456	-2.59592	0.00943375	0.0991789
ENSG00000165389.7	SPTSSA	819	-0.456693	0.175956	-2.59549	0.00944553	0.0992432
ENSG00000102265.12	TIMP1	188.667	-0.601148	0.231674	-2.59481	0.00946444	0.0993288
ENSG00000095713.14	CRTAC1	361.833	-0.540693	0.208379	-2.59476	0.00946578	0.0993288
ENSG00000068305.18	MEF2A	991.833	-0.474573	0.182909	-2.59458	0.00947069	0.0993288
ENSG00000073711.11	PPP2R3A	355.167	-0.499568	0.192588	-2.59397	0.00948754	0.0994144
ENSG00000172340.15	SUCLG2	599	-0.466536	0.179861	-2.59387	0.0094902	0.0994144
ENSG00000186185.14	KIF18B	1602.33	-0.4636	0.178777	-2.59318	0.00950938	0.0995557
ENSG00000078900.15	TP73	71.6667	-0.795973	0.307039	-2.59241	0.00953053	0.0997176
ENSG00000104517.13	UBR5	3644.67	-0.462527	0.17852	-2.5909	0.00957254	0.100097
ENSG00000113296.14	THBS4	63.1667	-0.867594	0.334953	-2.5902	0.00959214	0.100242
ENSG00000178127.13	NDUFV2	49.3333	-0.934397	0.360781	-2.58993	0.00959959	0.10026
ENSG00000118260.15	CREB1	1558	-0.449215	0.173613	-2.58745	0.00966895	0.100869
ENSG00000173575.23	CHD2	2041.67	-0.492001	0.19015	-2.58743	0.00966941	0.100869
ENSG00000234420.9	ZNF37BP	545.5	-0.49733	0.192326	-2.58588	0.0097132	0.101266
ENSG00000149970.16	CNKSR2	503.333	-0.497145	0.192323	-2.58494	0.00973949	0.101451
ENSG00000175183.10	CSRP2	278.667	-0.540707	0.209184	-2.58483	0.00974256	0.101451
ENSG00000053108.17	FSTL4	139.667	-0.652823	0.252732	-2.58306	0.00979276	0.101913
ENSG00000178694.10	NSUN3	401.667	-0.519183	0.201037	-2.58253	0.00980792	0.102011
ENSG00000134602.16	STK26	1931.5	-0.41533	0.160903	-2.58124	0.00984454	0.102331
ENSG00000138375.14	SMARCAL1	498.5	-0.490881	0.190327	-2.57914	0.00990461	0.102894
ENSG00000132170.24	PPARG	121.5	-0.66009	0.25596	-2.57888	0.00991203	0.102903
ENSG00000138160.7	KIF11	2583	-0.464271	0.18004	-2.5787	0.00991726	0.102903
ENSG00000113368.12	LMNB1	3349.67	-0.485612	0.188467	-2.57665	0.00997639	0.103456
ENSG00000136156.15	ITM2B	2254.5	-0.468115	0.181759	-2.57546	0.0100106	0.103612
ENSG00000114127.11	XRN1	1383.5	-0.486457	0.188883	-2.57544	0.0100113	0.103612
ENSG00000140650.13	PMM2	704.333	0.465389	0.180721	2.57518	0.0100188	0.103612
ENSG00000169813.17	HNRNPF	3566.33	-0.447247	0.173693	-2.57493	0.010026	0.103612
ENSG00000248593.3	DSTNP2	64.8333	-0.836342	0.324811	-2.57486	0.0100281	0.103612
ENSG00000163659.13	TIPARP	359.833	-0.510215	0.198153	-2.57485	0.0100283	0.103612
ENSG00000261884.2	ENSG00000261884	67	0.808589	0.314052	2.57469	0.0100329	0.103612
ENSG00000061337.15	LZTS1	2439	-0.427442	0.166048	-2.57421	0.010047	0.103659
ENSG00000135111.16	TBX3	1812.33	-0.519176	0.20169	-2.57413	0.0100493	0.103659
ENSG00000176890.16	TYMS	1013.83	-0.544529	0.211625	-2.57308	0.0100798	0.103913
ENSG00000166689.18	PLEKHA7	576.5	-0.52946	0.20581	-2.57257	0.0100948	0.103956
ENSG00000164099.3	PRSS12	184.833	-0.631684	0.24555	-2.57253	0.0100959	0.103956
ENSG00000137877.10	SPTBN5	55.5	-0.927774	0.360855	-2.57104	0.0101393	0.104342
ENSG00000117139.18	KDM5B	5197.67	-0.430079	0.167346	-2.57	0.0101698	0.104595
ENSG00000112290.13	WASF1	3046.5	-0.470707	0.183183	-2.5696	0.0101816	0.104597
ENSG00000072736.19	NFATC3	1005.17	-0.461786	0.179712	-2.56959	0.010182	0.104597
ENSG00000151929.10	BAG3	684.667	-0.540953	0.210553	-2.56921	0.0101932	0.104646
ENSG00000169213.7	RAB3B	879.167	-0.499361	0.194386	-2.56892	0.0102017	0.104646
ENSG00000147872.10	PLIN2	719.5	-0.474307	0.18464	-2.56881	0.0102047	0.104646
ENSG00000177303.10	CASKIN2	737.667	-0.491315	0.191359	-2.56751	0.0102432	0.10498
ENSG00000065809.14	FAM107B	1339.5	-0.441067	0.171878	-2.56617	0.0102828	0.105323
ENSG00000139131.13	YARS2	615	-0.495559	0.193203	-2.56496	0.0103186	0.105629
ENSG00000174574.16	AKIRIN1	2691	-0.456872	0.178209	-2.56368	0.0103568	0.10595
ENSG00000158201.10	ABHD3	225	-0.55635	0.21704	-2.56336	0.0103665	0.10595
ENSG00000116717.13	GADD45A	762.667	-0.550186	0.214654	-2.56313	0.0103734	0.10595
ENSG00000170677.6	SOCS6	432.167	-0.527163	0.205674	-2.5631	0.0103742	0.10595
ENSG00000138081.22	FBXO11	1325.17	-0.476649	0.18601	-2.56249	0.0103924	0.10603
ENSG00000229407.5	ENSG00000229407	297.833	-0.591991	0.231027	-2.56243	0.0103942	0.10603
ENSG00000262198.2	ENSG00000262198	104.167	0.686847	0.268088	2.56202	0.0104065	0.106094
ENSG00000182481.10	KPNA2	8503.83	-0.423476	0.165375	-2.5607	0.0104463	0.106438
ENSG00000182871.16	COL18A1	2399.33	-0.460477	0.179851	-2.56033	0.0104574	0.106489
ENSG00000243323.7	PTPRVP	30.1667	-1.16525	0.455464	-2.55838	0.0105162	0.107026
ENSG00000177602.5	HASPIN	320	-0.552772	0.216092	-2.55804	0.0105264	0.107063
ENSG00000115486.13	GGCX	295.167	-0.560727	0.219218	-2.55785	0.0105321	0.107063
ENSG00000072110.16	ACTN1	4131	-0.420246	0.164332	-2.55729	0.010549	0.107113
ENSG00000152894.15	PTPRK	684	-0.493716	0.193063	-2.55729	0.0105493	0.107113
ENSG00000100867.15	DHRS2	41.8333	-0.998403	0.390663	-2.55566	0.0105986	0.107552
ENSG00000123737.13	EXOSC9	1078.33	-0.481531	0.188521	-2.55425	0.0106417	0.107901
ENSG00000267321.4	SNHG30	125.5	0.653245	0.25576	2.55413	0.0106454	0.107901
ENSG00000173848.19	NET1	2280	-0.456819	0.178907	-2.55339	0.010668	0.108068
ENSG00000164323.15	CFAP97	1550.83	-0.418379	0.163962	-2.55168	0.0107204	0.108536
ENSG00000153561.13	RMND5A	993.5	-0.430437	0.168731	-2.55103	0.0107406	0.108678
ENSG00000118496.5	FBXO30	807.333	-0.483262	0.189458	-2.55077	0.0107486	0.108696
ENSG00000119471.15	HSDL2	400.167	-0.483971	0.189754	-2.55052	0.0107564	0.108712
ENSG00000139324.12	TMTC3	647.333	-0.475837	0.186593	-2.55014	0.0107681	0.108768
ENSG00000173542.9	MOB1B	783.833	-0.499673	0.196014	-2.54917	0.0107981	0.109007
ENSG00000141994.16	DUS3L	1184.5	-0.523265	0.205364	-2.54799	0.0108347	0.109314
ENSG00000224963.3	ECMXP	17.3333	-1.51701	0.595542	-2.54727	0.010857	0.109476
ENSG00000130477.16	UNC13A	2790.5	0.451148	0.177146	2.54676	0.0108729	0.109574
ENSG00000198682.13	PAPSS2	96.5	-0.750955	0.294898	-2.5465	0.010881	0.109593
ENSG00000163590.14	PPM1L	2174	-0.436734	0.17152	-2.54625	0.0108886	0.109605
ENSG00000072506.14	HSD17B10	1749.83	-0.45614	0.179178	-2.54573	0.0109049	0.109706
ENSG00000129353.15	SLC44A2	638	-0.509566	0.200216	-2.54508	0.0109251	0.109847
ENSG00000110492.17	MDK	7390.83	-0.480645	0.188871	-2.54484	0.0109329	0.109862
ENSG00000166780.11	BMERB1	209	-0.577052	0.226795	-2.54438	0.0109473	0.109944
ENSG00000134901.13	POGLUT2	648.833	-0.448335	0.176239	-2.5439	0.0109624	0.110032
ENSG00000132429.10	POPDC3	140.167	-0.630269	0.247839	-2.54306	0.0109887	0.110122
ENSG00000253230.11	MIR124-1HG	1223.67	0.473596	0.186238	2.54296	0.0109919	0.110122
ENSG00000105829.13	BET1	499.5	-0.476793	0.187499	-2.54291	0.0109933	0.110122
ENSG00000131094.4	C1QL1	525.667	-0.477877	0.187933	-2.54281	0.0109965	0.110122
ENSG00000151466.12	SCLT1	585.5	-0.501627	0.197435	-2.54072	0.0110623	0.110634
ENSG00000105556.12	MIER2	532.167	-0.551502	0.217082	-2.54052	0.0110689	0.110634
ENSG00000145911.6	N4BP3	145.5	0.660873	0.260158	2.54028	0.0110763	0.110634
ENSG00000198265.12	HELZ	2394.5	-0.459011	0.180709	-2.54006	0.0110833	0.110634
ENSG00000169857.9	AVEN	153.5	-0.726899	0.286178	-2.54002	0.0110845	0.110634
ENSG00000091409.16	ITGA6	371.667	-0.528805	0.208192	-2.53999	0.0110855	0.110634
ENSG00000005471.19	ABCB4	37.3333	-1.11335	0.438421	-2.53945	0.0111027	0.110743
ENSG00000106991.14	ENG	49.6667	-1.03796	0.408811	-2.53898	0.0111175	0.110827
ENSG00000137802.14	MAPKBP1	632.167	-0.522314	0.205763	-2.53842	0.0111353	0.110941
ENSG00000105173.14	CCNE1	393	0.50029	0.197175	2.53729	0.0111713	0.111237
ENSG00000155380.13	SLC16A1	4945	-0.433852	0.171018	-2.53687	0.0111848	0.111247
ENSG00000101198.15	NKAIN4	19.3333	-1.43409	0.565302	-2.53686	0.011185	0.111247
ENSG00000169499.15	PLEKHA2	334.333	-0.585138	0.230737	-2.53595	0.0112144	0.111383
ENSG00000204138.13	PHACTR4	1623.83	-0.470735	0.18563	-2.53587	0.0112167	0.111383
ENSG00000131979.20	GCH1	615	-0.478539	0.188714	-2.53579	0.0112194	0.111383
ENSG00000203995.10	ZYG11A	241.333	-0.564734	0.222718	-2.53564	0.0112241	0.111383
ENSG00000272031.3	ANKRD34A	93.5	0.762309	0.300691	2.53519	0.0112388	0.111424
ENSG00000205189.12	ZBTB10	1348.17	-0.464389	0.183182	-2.53512	0.011241	0.111424
ENSG00000100842.13	EFS	162.333	-0.607237	0.239632	-2.53403	0.0112758	0.111706
ENSG00000127314.18	RAP1B	953.333	-0.447612	0.176729	-2.53276	0.0113169	0.112049
ENSG00000113810.16	SMC4	6729	-0.448622	0.177189	-2.53189	0.0113451	0.112167
ENSG00000173557.15	FAM166C	17.6667	-1.44907	0.572343	-2.53182	0.0113471	0.112167
ENSG00000170011.14	MYRIP	457.833	-0.487635	0.192604	-2.5318	0.011348	0.112167
ENSG00000005436.14	GCFC2	849.167	-0.455436	0.179911	-2.53145	0.0113591	0.112213
ENSG00000135525.19	MAP7	151.167	-0.630122	0.248983	-2.53078	0.0113809	0.112365
ENSG00000141298.19	SSH2	1174.67	-0.437811	0.173034	-2.5302	0.0113997	0.112488
ENSG00000134243.12	SORT1	1475.5	-0.435808	0.17232	-2.52906	0.0114368	0.112739
ENSG00000013810.21	TACC3	969.833	-0.501728	0.198388	-2.52902	0.011438	0.112739
ENSG00000179632.10	MAF1	1194.17	-0.447257	0.176882	-2.52856	0.0114532	0.112794
ENSG00000171604.12	CXXC5	1436.5	-0.495949	0.196147	-2.52846	0.0114564	0.112794
ENSG00000113790.11	EHHADH	207.5	-0.572297	0.226384	-2.52799	0.0114719	0.112882
ENSG00000075035.10	WSCD2	61.8333	-0.854516	0.3381	-2.5274	0.011491	0.112964
ENSG00000116191.19	RALGPS2	167.333	-0.629871	0.249223	-2.52734	0.0114931	0.112964
ENSG00000173083.16	HPSE	328.667	-0.518529	0.205206	-2.52688	0.0115082	0.11302
ENSG00000081913.14	PHLPP1	187.333	-0.568256	0.224894	-2.52677	0.0115117	0.11302
ENSG00000161036.13	LRWD1	308.5	-0.540563	0.214107	-2.52473	0.0115788	0.113615
ENSG00000137198.10	GMPR	51.6667	-0.874505	0.346423	-2.52438	0.0115902	0.113664
ENSG00000055208.20	TAB2	2326.83	-0.437476	0.173346	-2.52372	0.0116122	0.113815
ENSG00000121152.10	NCAPH	1012.33	-0.492201	0.195165	-2.52198	0.0116697	0.114315
ENSG00000272335.1	ENSG00000272335	78.8333	0.890739	0.35328	2.52134	0.0116909	0.114458
ENSG00000196189.14	SEMA4A	111.5	-0.678236	0.26907	-2.52066	0.0117134	0.114596
ENSG00000179141.9	MTUS2-AS1	7.33333	-2.42674	0.962793	-2.52052	0.011718	0.114596
ENSG00000108106.14	UBE2S	6309	-0.406672	0.161361	-2.52027	0.0117266	0.114615
ENSG00000118194.21	TNNT2	17	-1.47888	0.586839	-2.52007	0.0117331	0.114615
ENSG00000135837.16	CEP350	1794.83	-0.478791	0.190031	-2.51953	0.011751	0.114726
ENSG00000156273.16	BACH1	1094	-0.458939	0.182193	-2.51897	0.01177	0.114848
ENSG00000117477.13	CCDC181	340.333	-0.522151	0.207324	-2.51852	0.0117848	0.114869
ENSG00000113811.12	SELENOK	766.5	-0.526374	0.20901	-2.51841	0.0117887	0.114869
ENSG00000137193.14	PIM1	1167	-0.494308	0.196285	-2.51831	0.0117918	0.114869
ENSG00000186815.13	TPCN1	722.5	-0.453461	0.180082	-2.51808	0.0117998	0.114882
ENSG00000111790.14	FGFR1OP2	926.333	-0.461695	0.183481	-2.5163	0.0118593	0.115397
ENSG00000197256.11	KANK2	587.333	-0.491755	0.195463	-2.51585	0.0118745	0.115482
ENSG00000126458.4	RRAS	39.5	-0.991141	0.394152	-2.51462	0.0119162	0.115823
ENSG00000132780.17	NASP	5392.67	-0.417166	0.16591	-2.51442	0.011923	0.115824
ENSG00000073849.16	ST6GAL1	1230.83	-0.450483	0.179195	-2.51392	0.0119398	0.115923
ENSG00000237732.11	CT75	40.8333	0.994376	0.3956	2.51359	0.0119508	0.115966
ENSG00000112031.16	MTRF1L	286.167	-0.521957	0.207736	-2.5126	0.0119847	0.116213
ENSG00000204386.12	NEU1	487.5	-0.488239	0.194339	-2.51231	0.0119943	0.116213
ENSG00000158079.16	PTPDC1	306.667	-0.519073	0.206617	-2.51225	0.0119965	0.116213
ENSG00000140750.17	ARHGAP17	1092.67	-0.464749	0.185007	-2.51206	0.0120029	0.116213
ENSG00000123080.12	CDKN2C	915.667	-0.529845	0.210999	-2.51112	0.0120349	0.11646
ENSG00000172292.15	CERS6	2344	-0.438873	0.1748	-2.51072	0.0120487	0.116528
ENSG00000178568.15	ERBB4	25.1667	-1.27883	0.5096	-2.50948	0.012091	0.116873
ENSG00000105612.10	DNASE2	313	-0.501504	0.200054	-2.50684	0.0121815	0.117631
ENSG00000128564.8	VGF	731.5	0.445708	0.177803	2.50676	0.0121844	0.117631
ENSG00000024862.18	CCDC28A	219.167	-0.54994	0.219401	-2.50656	0.0121914	0.117631
ENSG00000197712.12	FAM114A1	102.333	-0.682653	0.272362	-2.50641	0.0121963	0.117631
ENSG00000159788.20	RGS12	516.667	-0.496776	0.198241	-2.50592	0.0122134	0.117713
ENSG00000117868.18	ESYT2	2165.17	-0.477694	0.190647	-2.50565	0.0122228	0.117713
ENSG00000141577.14	CEP131	2204.67	-0.41889	0.167183	-2.50558	0.0122249	0.117713
ENSG00000134882.16	UBAC2	1291.17	-0.444623	0.177513	-2.50473	0.0122544	0.117932
ENSG00000099282.10	TSPAN15	484.167	-0.479529	0.191466	-2.50451	0.0122622	0.117942
ENSG00000162236.13	STX5	402.333	-0.48485	0.193646	-2.5038	0.0122867	0.118112
ENSG00000148426.13	PROSER2	101.167	-0.683666	0.273141	-2.50298	0.0123152	0.118322
ENSG00000111328.7	CDK2AP1	1053.33	-0.498346	0.19913	-2.50261	0.0123281	0.118381
ENSG00000148773.14	MKI67	5454.17	-0.485994	0.19422	-2.50229	0.0123392	0.118422
ENSG00000151474.23	FRMD4A	404.833	-0.504937	0.201808	-2.50207	0.0123469	0.118432
ENSG00000143363.17	PRUNE1	717	-0.472667	0.188948	-2.50157	0.0123645	0.118535
ENSG00000185551.15	NR2F2	1046.33	-0.462484	0.184978	-2.50021	0.0124121	0.118908
ENSG00000158106.14	RHPN1	15.6667	-1.92794	0.771156	-2.50007	0.0124169	0.118908
ENSG00000132906.18	CASP9	182.333	-0.569802	0.228011	-2.49901	0.0124539	0.119197
ENSG00000237649.8	KIFC1	1075.83	-0.489799	0.196068	-2.49811	0.0124857	0.119436
ENSG00000268471.6	MIR4453HG	112.333	0.666249	0.26679	2.49727	0.0125152	0.119653
ENSG00000122507.21	BBS9	331	-0.519838	0.208188	-2.49696	0.0125264	0.119694
ENSG00000197780.11	TAF13	809.667	-0.438211	0.175523	-2.4966	0.012539	0.11975
ENSG00000105738.11	SIPA1L3	728	-0.456959	0.183111	-2.49553	0.0125768	0.120045
ENSG00000111602.12	TIMELESS	2108.33	-0.47701	0.191173	-2.49517	0.0125898	0.12007
ENSG00000007062.12	PROM1	48	-0.901973	0.361501	-2.49507	0.0125931	0.12007
ENSG00000160062.15	ZBTB8A	167.5	-0.594357	0.238361	-2.49351	0.0126486	0.120516
ENSG00000112280.18	COL9A1	108.833	-0.724914	0.290766	-2.49311	0.0126628	0.120516
ENSG00000118058.24	KMT2A	1026.5	-0.527774	0.211698	-2.49305	0.012665	0.120516
ENSG00000130158.14	DOCK6	904.333	-0.439648	0.176354	-2.49298	0.0126675	0.120516
ENSG00000240771.8	ARHGEF25	386.167	-0.486881	0.1954	-2.49172	0.0127126	0.12088
ENSG00000231607.15	DLEU2	259.5	-0.5566	0.22355	-2.48983	0.0127805	0.12146
ENSG00000137770.14	CTDSPL2	1898.67	-0.423762	0.170212	-2.48962	0.0127881	0.121467
ENSG00000118655.8	DCLRE1B	699.333	-0.463597	0.186351	-2.48776	0.012855	0.122036
ENSG00000166860.3	ZBTB39	1053.5	-0.479719	0.193013	-2.48543	0.0129396	0.122706
ENSG00000085662.14	AKR1B1	4619.5	-0.423718	0.170481	-2.48543	0.0129396	0.122706
ENSG00000173960.14	UBXN2A	898.5	-0.443413	0.178466	-2.48458	0.0129705	0.122932
ENSG00000134294.14	SLC38A2	5894	-0.392508	0.158086	-2.48288	0.0130326	0.123454
ENSG00000127527.14	EPS15L1	951.167	-0.453647	0.182875	-2.48064	0.0131147	0.124164
ENSG00000186832.9	KRT16	27.1667	-1.2497	0.50413	-2.47892	0.0131782	0.124698
ENSG00000054654.20	SYNE2	1114.17	-0.557362	0.224862	-2.47868	0.013187	0.124714
ENSG00000141867.19	BRD4	3624.5	-0.435244	0.175627	-2.47823	0.0132035	0.12472
ENSG00000131236.18	CAP1	2562.17	-0.394323	0.159122	-2.47812	0.0132076	0.12472
ENSG00000116983.13	HPCAL4	395.667	-0.482588	0.194742	-2.47809	0.013209	0.12472
ENSG00000185920.18	PTCH1	1066.67	-0.452373	0.182584	-2.47762	0.0132262	0.124815
ENSG00000100968.14	NFATC4	921.5	-0.44498	0.179636	-2.47712	0.0132446	0.124921
ENSG00000149212.12	SESN3	3770.83	-0.50868	0.205386	-2.47671	0.0132601	0.125001
ENSG00000112902.12	SEMA5A	68.8333	-0.76408	0.308541	-2.47643	0.0132705	0.125007
ENSG00000112578.10	BYSL	920	-0.461935	0.186546	-2.47625	0.013277	0.125007
ENSG00000214719.13	ENSG00000214719	37.3333	-0.985271	0.397924	-2.47603	0.0132852	0.125007
ENSG00000129534.14	MIS18BP1	905	-0.460393	0.185948	-2.47592	0.0132893	0.125007
ENSG00000114439.19	BBX	1979	-0.407425	0.164589	-2.4754	0.0133085	0.12512
ENSG00000171940.14	ZNF217	1754.83	-0.449433	0.181624	-2.47452	0.0133416	0.125322
ENSG00000149929.16	HIRIP3	523.833	-0.493274	0.199355	-2.47435	0.013348	0.125322
ENSG00000054356.14	PTPRN	3729	-0.415893	0.168088	-2.47425	0.0133515	0.125322
ENSG00000136630.13	HLX	70.3333	-0.75804	0.306415	-2.4739	0.0133648	0.12538
ENSG00000241839.10	PLEKHO2	163.833	-0.581267	0.235034	-2.47312	0.0133938	0.125471
ENSG00000151461.20	UPF2	1111.5	-0.436731	0.176592	-2.4731	0.0133946	0.125471
ENSG00000176531.11	PHLDB3	264.167	-0.572482	0.231487	-2.47306	0.013396	0.125471
ENSG00000141971.13	MVB12A	664.833	-0.440075	0.177964	-2.47283	0.0134046	0.125485
ENSG00000011451.21	WIZ	3310.17	-0.474553	0.191925	-2.47259	0.0134138	0.125504
ENSG00000179361.18	ARID3B	1853	-0.460185	0.186193	-2.47155	0.0134529	0.125768
ENSG00000182010.11	RTKN2	316.333	-0.520518	0.210612	-2.47146	0.0134564	0.125768
ENSG00000126016.17	AMOT	947.833	-0.4547	0.18401	-2.47106	0.0134714	0.125841
ENSG00000164403.15	SHROOM1	180.833	-0.679096	0.274859	-2.47071	0.0134847	0.125898
ENSG00000169105.8	CHST14	287.167	-0.51099	0.206947	-2.46919	0.013542	0.126354
ENSG00000146109.5	ABT1	795.667	-0.488208	0.197744	-2.4689	0.0135531	0.126354
ENSG00000144741.19	SLC25A26	487.833	-0.454474	0.184089	-2.46877	0.0135577	0.126354
ENSG00000116786.13	PLEKHM2	1561.83	-0.464843	0.188319	-2.46838	0.0135727	0.126354
ENSG00000289192.1	ENSG00000289192	29.8333	1.14926	0.465611	2.46828	0.0135766	0.126354
ENSG00000247345.2	ENSG00000247345	11.8333	-1.75996	0.713033	-2.46827	0.0135768	0.126354
ENSG00000073803.14	MAP3K13	1248.67	-0.487702	0.197785	-2.46582	0.01367	0.127154
ENSG00000091536.20	MYO15A	38	-0.989936	0.40162	-2.46486	0.0137068	0.127428
ENSG00000100393.14	EP300	3022.17	-0.457662	0.185872	-2.46224	0.0138072	0.12821
ENSG00000277283.2	ENSG00000277283	46.8333	0.935715	0.380033	2.46219	0.0138091	0.12821
ENSG00000180573.10	H2AC6	268.5	0.533679	0.216758	2.46209	0.0138128	0.12821
ENSG00000170322.15	NFRKB	820.333	-0.47563	0.193361	-2.45981	0.0139011	0.128918
ENSG00000163430.12	FSTL1	979.667	-0.438685	0.178346	-2.45974	0.0139039	0.128918
ENSG00000184349.14	EFNA5	540.167	-0.464112	0.188842	-2.45768	0.0139839	0.129592
ENSG00000104067.17	TJP1	623.167	-0.449948	0.18314	-2.45684	0.0140163	0.12981
ENSG00000170473.17	PYM1	407	-0.567408	0.230964	-2.45669	0.0140223	0.12981
ENSG00000103319.12	EEF2K	1337.17	-0.439338	0.178878	-2.45608	0.0140462	0.129963
ENSG00000104881.16	PPP1R13L	68.1667	-0.820341	0.33405	-2.45574	0.0140593	0.130015
ENSG00000185829.18	ARL17A	73.6667	-0.753203	0.306782	-2.45517	0.0140816	0.130153
ENSG00000196182.11	STK40	1263.67	-0.412743	0.168246	-2.45321	0.0141588	0.130797
ENSG00000115652.15	UXS1	322.833	-0.483298	0.197081	-2.45228	0.0141956	0.131068
ENSG00000163605.15	PPP4R2	1993.17	-0.44736	0.182506	-2.4512	0.014238	0.131248
ENSG00000110429.14	FBXO3	835	-0.451142	0.18405	-2.45119	0.0142386	0.131248
ENSG00000131773.14	KHDRBS3	428	-0.549666	0.224261	-2.45101	0.0142457	0.131248
ENSG00000173992.9	CCS	283.5	-0.519244	0.211862	-2.45085	0.0142518	0.131248
ENSG00000174521.8	TTC9B	1996.83	-0.472672	0.192862	-2.45083	0.0142526	0.131248
ENSG00000136802.12	LRRC8A	1427.5	-0.456914	0.186488	-2.45009	0.0142819	0.131449
ENSG00000159228.13	CBR1	200.5	-0.543363	0.221838	-2.44937	0.0143107	0.13162
ENSG00000224616.5	RTCA-AS1	110	0.656103	0.26788	2.44925	0.0143155	0.13162
ENSG00000213551.7	DNAJC9	681.167	-0.488276	0.199409	-2.44861	0.0143409	0.131785
ENSG00000109805.10	NCAPG	2677.17	-0.431437	0.176306	-2.44708	0.0144017	0.132249
ENSG00000144868.14	TMEM108	599.833	-0.481167	0.196638	-2.44696	0.0144066	0.132249
ENSG00000259330.3	INAFM2	455.833	0.478814	0.195697	2.44671	0.0144168	0.132274
ENSG00000180616.9	SSTR2	230.5	-0.531238	0.217149	-2.44642	0.0144283	0.13231
ENSG00000230805.8	ENSG00000230805	22.3333	-1.26215	0.516032	-2.44588	0.0144498	0.132438
ENSG00000172366.20	MCRIP2	724.167	0.449535	0.18382	2.44551	0.0144645	0.132445
ENSG00000255310.2	ENSG00000255310	27.8333	1.18929	0.486319	2.44549	0.0144657	0.132445
ENSG00000274211.6	SOCS7	474.833	-0.446062	0.182475	-2.44451	0.0145048	0.132733
ENSG00000160058.19	BSDC1	1103.33	-0.443702	0.181532	-2.44421	0.0145169	0.132775
ENSG00000010270.14	STARD3NL	1366.5	-0.408674	0.167222	-2.44389	0.0145297	0.132822
ENSG00000105701.16	FKBP8	4766.5	-0.411286	0.168311	-2.44361	0.0145413	0.132859
ENSG00000136379.12	ABHD17C	154	0.608989	0.249245	2.44334	0.0145521	0.132889
ENSG00000115241.11	PPM1G	4652.83	-0.403933	0.165353	-2.44285	0.0145716	0.132998
ENSG00000114841.18	DNAH1	72	0.860524	0.352309	2.44252	0.0145849	0.133049
ENSG00000066455.13	GOLGA5	752	-0.425615	0.174308	-2.44174	0.0146169	0.133057
ENSG00000099994.11	SUSD2	164	-0.658116	0.269562	-2.44143	0.0146294	0.133057
ENSG00000158457.6	TSPAN33	361.333	-0.488231	0.19999	-2.44128	0.0146354	0.133057
ENSG00000137413.17	TAF8	554	-0.450201	0.184414	-2.44125	0.0146366	0.133057
ENSG00000128829.12	EIF2AK4	876.333	-0.430966	0.176536	-2.44124	0.014637	0.133057
ENSG00000250467.1	PHOX2B-AS1	87	-0.726022	0.297434	-2.44095	0.0146486	0.133057
ENSG00000287168.3	ENSG00000287168	113.833	0.690156	0.282765	2.44074	0.0146572	0.133057
ENSG00000100033.17	PRODH	117.333	-1.94609	0.797427	-2.44046	0.0146685	0.133057
ENSG00000196123.13	KIAA0895L	1074.67	-0.489592	0.200617	-2.44043	0.0146696	0.133057
ENSG00000134987.13	WDR36	1259.33	-0.41723	0.170987	-2.44012	0.0146822	0.133057
ENSG00000197265.9	GTF2E2	715.5	-0.454105	0.1861	-2.44012	0.0146824	0.133057
ENSG00000135605.13	TEC	20.8333	-1.29116	0.529145	-2.44008	0.0146839	0.133057
ENSG00000169814.17	BTD	384	-0.501845	0.205669	-2.44007	0.0146846	0.133057
ENSG00000173715.18	C11orf80	205.5	-0.529744	0.217168	-2.43932	0.0147148	0.133263
ENSG00000138606.20	SHF	1653.5	-0.431519	0.177205	-2.43514	0.0148858	0.134742
ENSG00000172638.13	EFEMP2	95.5	-0.665915	0.273516	-2.43465	0.0149063	0.134857
ENSG00000277734.8	TRAC	43.1667	-0.958272	0.393709	-2.43396	0.0149346	0.135044
ENSG00000116675.16	DNAJC6	2007.67	-0.428931	0.176246	-2.43371	0.0149451	0.135069
ENSG00000110063.10	DCPS	308.333	-0.483057	0.198538	-2.43308	0.0149712	0.135235
ENSG00000039319.17	ZFYVE16	1174	-0.417429	0.171617	-2.43233	0.015002	0.135443
ENSG00000046647.14	GEMIN8	203.167	-0.612404	0.251798	-2.43212	0.0150106	0.135444
ENSG00000132819.17	RBM38	1091.33	-0.463778	0.190701	-2.43196	0.0150175	0.135444
ENSG00000134690.11	CDCA8	1265.17	-0.471174	0.193917	-2.42977	0.0151085	0.136194
ENSG00000184232.9	OAF	391.833	-0.471064	0.193909	-2.42931	0.0151277	0.136297
ENSG00000105939.14	ZC3HAV1	1175.17	-0.451409	0.185859	-2.42878	0.0151499	0.136427
ENSG00000171720.10	HDAC3	1375	-0.431027	0.17763	-2.42654	0.0152435	0.137199
ENSG00000153395.10	LPCAT1	916.5	0.433646	0.178786	2.42551	0.0152871	0.137493
ENSG00000162419.13	GMEB1	544.667	-0.448922	0.185092	-2.42539	0.0152919	0.137493
ENSG00000136770.11	DNAJC1	490.333	-0.454155	0.187301	-2.42474	0.0153195	0.137671
ENSG00000134955.12	SLC37A2	27.6667	-1.1187	0.461841	-2.42225	0.0154246	0.138544
ENSG00000139445.18	FOXN4	613	-0.492252	0.203243	-2.42198	0.0154362	0.138577
ENSG00000157426.14	AASDH	388.667	-0.488214	0.201645	-2.42116	0.0154712	0.138819
ENSG00000162734.13	PEA15	1229.67	-0.427265	0.176486	-2.42096	0.0154797	0.138819
ENSG00000075539.15	FRYL	861	-0.447994	0.185066	-2.42073	0.0154894	0.138819
ENSG00000166946.14	CCNDBP1	485.667	-0.457736	0.1891	-2.4206	0.0154948	0.138819
ENSG00000196284.17	SUPT3H	184.333	-0.565206	0.233711	-2.4184	0.0155889	0.139591
ENSG00000166482.12	MFAP4	67.5	-0.801753	0.331833	-2.41614	0.0156862	0.140361
ENSG00000143870.13	PDIA6	6256	-0.478454	0.198033	-2.41603	0.0156909	0.140361
ENSG00000181544.16	FANCB	183.167	-0.621126	0.257206	-2.4149	0.0157394	0.140723
ENSG00000005812.11	FBXL3	427.667	-0.499377	0.206836	-2.41436	0.0157627	0.140859
ENSG00000169760.18	NLGN1	515.667	-0.458353	0.189903	-2.41361	0.0157953	0.141048
ENSG00000100522.10	GNPNAT1	1163.33	-0.418235	0.173289	-2.4135	0.0158	0.141048
ENSG00000176428.6	VPS37D	99.8333	-0.741818	0.307486	-2.41253	0.0158424	0.141331
ENSG00000186193.9	SAPCD2	1908.33	-0.469019	0.19442	-2.4124	0.0158477	0.141331
ENSG00000051128.19	HOMER3	159.667	-0.570072	0.236374	-2.41174	0.0158766	0.141516
ENSG00000217165.1	ANKRD18EP	171.833	-0.586522	0.243232	-2.41136	0.015893	0.14159
ENSG00000106628.13	POLD2	4319	-0.384296	0.159459	-2.41	0.0159524	0.142012
ENSG00000133101.10	CCNA1	47.1667	-0.870979	0.361416	-2.40991	0.0159566	0.142012
ENSG00000220205.9	VAMP2	1360.33	0.445486	0.18491	2.4092	0.0159875	0.142214
ENSG00000069667.16	RORA	292.833	-0.511901	0.212533	-2.40858	0.0160148	0.142385
ENSG00000102879.17	CORO1A	958.333	-0.420511	0.174608	-2.40832	0.0160263	0.142415
ENSG00000111445.14	RFC5	806.333	-0.456454	0.1896	-2.40746	0.0160638	0.142676
ENSG00000172671.20	ZFAND4	140	-0.579732	0.240979	-2.40574	0.0161397	0.143278
ENSG00000147082.18	CCNB3	39.6667	-0.936178	0.389308	-2.40472	0.0161846	0.143529
ENSG00000204219.11	TCEA3	962.5	-0.42666	0.177457	-2.4043	0.0162035	0.143529
ENSG00000139292.13	LGR5	138.667	-0.613827	0.255306	-2.40428	0.0162045	0.143529
ENSG00000144445.17	KANSL1L	294.833	-0.517091	0.215074	-2.40425	0.0162056	0.143529
ENSG00000280670.3	CCDC163	136.667	-0.652053	0.271217	-2.40418	0.016209	0.143529
ENSG00000249122.1	ENSG00000249122	26.8333	-1.13585	0.472552	-2.40365	0.0162322	0.143662
ENSG00000232725.1	PLXNB3-AS1	7.33333	-2.16847	0.90229	-2.40329	0.0162481	0.14373
ENSG00000246528.4	SLCO5A1-AS1	56.6667	0.86236	0.358856	2.40308	0.0162576	0.143741
ENSG00000235381.1	ENSG00000235381	115.167	0.627169	0.261117	2.40187	0.0163114	0.144145
ENSG00000286202.1	ENSG00000286202	6.33333	-2.4207	1.00811	-2.40123	0.0163401	NA
ENSG00000139651.11	ZNF740	1370.33	-0.398804	0.166094	-2.40108	0.0163467	0.144383
ENSG00000155792.10	DEPTOR	85.8333	-0.716449	0.298437	-2.40067	0.0163651	0.144473
ENSG00000023287.13	RB1CC1	1725.83	-0.396336	0.165162	-2.39968	0.0164096	0.144793
ENSG00000129048.7	ACKR4	11.8333	-1.682	0.701104	-2.39908	0.0164364	0.144956
ENSG00000197951.10	ZNF71	601	-0.45743	0.190704	-2.39864	0.0164561	0.145057
ENSG00000179988.15	PSTK	108.5	-0.639218	0.266577	-2.39787	0.0164905	0.145237
ENSG00000197077.14	KIAA1671	1628.17	-0.452131	0.18856	-2.39782	0.0164931	0.145237
ENSG00000185222.10	TCEAL9	550.5	-0.476182	0.19866	-2.39697	0.0165314	0.14547
ENSG00000123119.12	NECAB1	65.8333	-0.842122	0.351344	-2.39686	0.0165362	0.14547
ENSG00000154380.19	ENAH	11572.5	-0.388407	0.162079	-2.39641	0.0165568	0.145563
ENSG00000198513.14	ATL1	616.167	-0.500272	0.208772	-2.39626	0.0165633	0.145563
ENSG00000185252.19	ZNF74	1659.67	-0.411511	0.171771	-2.3957	0.0165887	0.145713
ENSG00000138756.19	BMP2K	159	-0.606663	0.253296	-2.39507	0.016617	0.145889
ENSG00000070759.17	TESK2	16.1667	-1.48464	0.62016	-2.39396	0.0166676	0.146259
ENSG00000084733.11	RAB10	4348.67	-0.402961	0.168401	-2.39287	0.0167171	0.146592
ENSG00000196793.14	ZNF239	228.167	0.515841	0.215584	2.39276	0.0167223	0.146592
[truncated: 59,853 more rows]

## Sheet: SK-N-AS_Sh2
ensembl_gene	gene	baseMean	log2FoldChange	lfcSE	stat	pvalue	padj
ENSG00000113368.12	LMNB1	2938.17	-2.51368	0.14056	-17.8834	1.58872e-71	2.7844e-67
ENSG00000128564.8	VGF	44804.3	2.79141	0.157688	17.7021	4.04229e-70	3.54226e-66
ENSG00000101445.10	PPP1R16B	661.167	-3.18772	0.191305	-16.663	2.43393e-62	1.4219e-58
ENSG00000122585.8	NPY	4878.33	1.80909	0.13349	13.5522	7.68487e-42	3.36712e-38
ENSG00000054356.14	PTPRN	1580.33	1.75516	0.13756	12.7592	2.76889e-37	9.70551e-34
ENSG00000152102.18	FAM168B	3605.17	-1.67124	0.132659	-12.5981	2.16338e-36	6.31924e-33
ENSG00000024526.17	DEPDC1	979.5	-1.89289	0.155157	-12.1999	3.11276e-34	7.79346e-31
ENSG00000165300.8	SLITRK5	737.167	-1.80789	0.156089	-11.5824	5.06144e-31	1.10883e-27
ENSG00000159167.12	STC1	522.333	1.90337	0.173659	10.9604	5.92365e-28	1.14974e-24
ENSG00000134531.10	EMP1	1170.33	1.56944	0.143312	10.9512	6.56017e-28	1.14974e-24
ENSG00000173546.7	CSPG4	581.833	-1.86214	0.170251	-10.9376	7.61842e-28	1.21382e-24
ENSG00000198570.7	RD3	134.333	-2.89031	0.265965	-10.8673	1.65101e-27	2.4113e-24
ENSG00000131094.4	C1QL1	310.5	-2.00915	0.18737	-10.7229	7.94556e-27	1.07118e-23
ENSG00000099204.21	ABLIM1	709.333	-1.79165	0.1672	-10.7156	8.5958e-27	1.07607e-23
ENSG00000117016.10	RIMS3	1892.67	-1.90223	0.178937	-10.6308	2.14348e-26	2.50444e-23
ENSG00000059804.16	SLC2A3	662.333	1.75646	0.172181	10.2012	1.95788e-24	2.14461e-21
ENSG00000068489.13	PRR11	1475.5	-1.52185	0.149547	-10.1764	2.52696e-24	2.60515e-21
ENSG00000101188.5	NTSR1	497.667	1.7876	0.176771	10.1125	4.86234e-24	4.66889e-21
ENSG00000158023.10	CFAP251	282.5	1.98969	0.196832	10.1086	5.06156e-24	4.66889e-21
ENSG00000188613.7	NANOS1	464.5	-1.7858	0.178149	-10.0242	1.19314e-23	1.04554e-20
ENSG00000042062.13	RIPOR3	447	-1.96065	0.195708	-10.0183	1.26711e-23	1.05749e-20
ENSG00000210196.2	MT-TP	1579.33	1.66061	0.167495	9.91437	3.60509e-23	2.87194e-20
ENSG00000128567.17	PODXL	2754	1.37152	0.140397	9.76883	1.53215e-22	1.1675e-19
ENSG00000196628.20	TCF4	6811	-1.47605	0.153149	-9.63799	5.52608e-22	4.03542e-19
ENSG00000116747.13	RO60	1209	-1.4144	0.147104	-9.61495	6.91412e-22	4.84707e-19
ENSG00000255690.3	TRIL	693.667	-1.46583	0.154455	-9.4903	2.30376e-21	1.55291e-18
ENSG00000055813.6	CCDC85A	344.167	1.67342	0.177837	9.40986	4.96804e-21	3.22481e-18
ENSG00000153044.10	CENPH	578.833	-1.48613	0.159597	-9.31175	1.25748e-20	7.87092e-18
ENSG00000049247.14	UTS2	68.6667	3.81635	0.412856	9.24379	2.37924e-20	1.43788e-17
ENSG00000087494.16	PTHLH	267.833	1.86224	0.204316	9.11451	7.90277e-20	4.6168e-17
ENSG00000148848.15	ADAM12	1721.83	-1.57584	0.173017	-9.108	8.39156e-20	4.74421e-17
ENSG00000171867.18	PRNP	3793.33	1.22521	0.134756	9.09204	9.72019e-20	5.32363e-17
ENSG00000134668.13	SPOCD1	157.167	2.14	0.235643	9.08155	1.0704e-19	5.68479e-17
ENSG00000164104.12	HMGB2	4464	-1.27368	0.141038	-9.03081	1.70409e-19	8.78408e-17
ENSG00000145198.15	VWA5B2	226.333	1.9892	0.223911	8.88391	6.45517e-19	3.23238e-16
ENSG00000005884.18	ITGA3	5817.33	1.22628	0.138431	8.85841	8.11669e-19	3.95147e-16
ENSG00000069956.14	MAPK6	1981.33	-1.30088	0.147049	-8.84658	9.02436e-19	4.26698e-16
ENSG00000188486.4	H2AX	1404.17	-1.30476	0.147534	-8.8438	9.2517e-19	4.26698e-16
ENSG00000148773.14	MKI67	3614.83	-1.11818	0.128967	-8.67027	4.311e-18	1.9373e-15
ENSG00000146674.16	IGFBP3	777	1.57837	0.183192	8.61597	6.93504e-18	3.03859e-15
ENSG00000124762.14	CDKN1A	883.833	1.31408	0.15264	8.60899	7.37043e-18	3.15059e-15
ENSG00000154864.14	PIEZO2	429.167	-1.64685	0.191536	-8.59813	8.10269e-18	3.38114e-15
ENSG00000155792.10	DEPTOR	139.667	2.17419	0.253984	8.56036	1.12514e-17	4.58586e-15
ENSG00000151474.23	FRMD4A	1260.67	1.48722	0.174003	8.54705	1.26276e-17	5.02979e-15
ENSG00000133636.11	NTS	82.5	2.65911	0.317502	8.37511	5.51714e-17	2.14874e-14
ENSG00000272405.1	ENSG00000272405	781.833	1.23591	0.148242	8.33712	7.6121e-17	2.90021e-14
ENSG00000177469.13	CAVIN1	3475.67	1.08506	0.131108	8.27608	1.27295e-16	4.74675e-14
ENSG00000130600.21	H19	760	-1.3866	0.167664	-8.27015	1.33791e-16	4.88506e-14
ENSG00000099822.3	HCN2	419.833	1.4144	0.171276	8.25805	1.4807e-16	5.29606e-14
ENSG00000188766.13	SPRED3	1095.17	1.27019	0.155686	8.15867	3.3874e-16	1.18512e-13
ENSG00000130477.16	UNC13A	322.167	1.79286	0.219808	8.1565	3.44866e-16	1.18512e-13
ENSG00000171320.15	ESCO2	399.167	-1.60156	0.197289	-8.11787	4.74455e-16	1.5991e-13
ENSG00000116016.14	EPAS1	598	1.32103	0.162997	8.10463	5.29064e-16	1.74951e-13
ENSG00000186340.17	THBS2	1772.67	1.14306	0.141728	8.06513	7.3159e-16	2.37442e-13
ENSG00000168477.19	TNXB	785.167	1.4385	0.178489	8.05931	7.67261e-16	2.44491e-13
ENSG00000159023.22	EPB41	1170.17	-1.28132	0.159812	-8.01768	1.07758e-15	3.37243e-13
ENSG00000050405.14	LIMA1	2148.5	-1.07442	0.134204	-8.00588	1.18614e-15	3.64708e-13
ENSG00000117724.14	CENPF	5096	-1.10217	0.13851	-7.95731	1.75821e-15	5.31282e-13
ENSG00000101447.15	FAM83D	813.333	-1.30602	0.165522	-7.89032	3.01409e-15	8.95339e-13
ENSG00000169567.13	HINT1	1412	-1.13572	0.144411	-7.86452	3.70515e-15	1.08227e-12
ENSG00000082293.13	COL19A1	882.167	-1.30128	0.165835	-7.84683	4.26701e-15	1.22596e-12
ENSG00000179862.7	CITED4	412.333	1.37436	0.177609	7.73811	1.00908e-14	2.85244e-12
ENSG00000173482.17	PTPRM	472.5	1.27681	0.165642	7.70829	1.2751e-14	3.5472e-12
ENSG00000176340.4	COX8A	800.167	-1.14372	0.148443	-7.70478	1.31068e-14	3.58921e-12
ENSG00000005238.20	FAM214B	817.167	1.12663	0.146885	7.67011	1.71847e-14	4.63352e-12
ENSG00000174938.15	SEZ6L2	3198	1.03369	0.13615	7.59229	3.14291e-14	8.34585e-12
ENSG00000109511.12	ANXA10	140.5	1.79825	0.237414	7.57434	3.60955e-14	9.44193e-12
ENSG00000205730.7	ITPRIPL2	540.667	-1.21383	0.160305	-7.57203	3.6745e-14	9.47049e-12
ENSG00000151233.11	GXYLT1	806.5	-1.26855	0.168234	-7.54036	4.68662e-14	1.1904e-11
ENSG00000173404.5	INSM1	234.333	-1.69322	0.224835	-7.53095	5.0372e-14	1.26117e-11
ENSG00000128016.7	ZFP36	575	1.19477	0.158833	7.5222	5.38624e-14	1.32957e-11
ENSG00000067798.16	NAV3	145.833	1.74209	0.23214	7.50449	6.1668e-14	1.4978e-11
ENSG00000101911.13	PRPS2	707.667	-1.32596	0.176725	-7.50297	6.23869e-14	1.4978e-11
ENSG00000108861.9	DUSP3	3633.67	0.964138	0.128645	7.49459	6.65073e-14	1.57515e-11
ENSG00000140157.16	NIPA2	1238	-1.24461	0.166431	-7.47826	7.53137e-14	1.75993e-11
ENSG00000180694.14	TMEM64	666	-1.17702	0.157921	-7.45323	9.10849e-14	2.10046e-11
ENSG00000171603.18	CLSTN1	1261.67	-1.07769	0.144977	-7.43348	1.05778e-13	2.37816e-11
ENSG00000172292.15	CERS6	685.667	-1.19986	0.161414	-7.4334	1.05841e-13	2.37816e-11
ENSG00000049540.19	ELN	157	-1.74839	0.236528	-7.39186	1.44784e-13	3.212e-11
ENSG00000123496.8	IL13RA2	3881.67	0.978483	0.13269	7.37418	1.65358e-13	3.62258e-11
ENSG00000188549.13	CCDC9B	1038.33	1.04809	0.142573	7.35125	1.96354e-13	4.24853e-11
ENSG00000099942.13	CRKL	2436.67	-1.01717	0.138525	-7.34291	2.09005e-13	4.4671e-11
ENSG00000138386.17	NAB1	881.5	-1.06493	0.145132	-7.33766	2.17368e-13	4.58986e-11
ENSG00000171877.21	FRMD5	785.167	1.12952	0.154358	7.31754	2.52549e-13	5.26089e-11
ENSG00000166426.8	CRABP1	1087.33	1.13851	0.155616	7.31617	2.5515e-13	5.26089e-11
ENSG00000107554.17	DNMBP	2564.83	0.95431	0.130716	7.30061	2.86459e-13	5.83778e-11
ENSG00000249992.2	TMEM158	830.167	1.07656	0.147987	7.27472	3.47145e-13	6.99318e-11
ENSG00000099889.14	ARVCF	600.667	1.18113	0.162613	7.26346	3.77324e-13	7.51475e-11
ENSG00000146376.11	ARHGAP18	559.833	1.18847	0.163874	7.25237	4.09545e-13	8.06482e-11
ENSG00000119655.11	NPC2	1383.33	1.0989	0.151655	7.24606	4.29071e-13	8.30912e-11
ENSG00000132840.10	BHMT2	242.333	-1.40157	0.193445	-7.24532	4.31433e-13	8.30912e-11
ENSG00000064601.21	CTSA	2750.33	1.02577	0.141649	7.24164	4.43296e-13	8.44479e-11
ENSG00000123989.15	CHPF	3102.5	1.07327	0.148698	7.21775	5.28538e-13	9.96038e-11
ENSG00000120137.7	PANK3	4110.33	-1.02168	0.141581	-7.21621	5.34562e-13	9.96673e-11
ENSG00000139352.4	ASCL1	701.667	-1.21553	0.170559	-7.12675	1.02764e-12	1.89584e-10
ENSG00000158109.15	TPRG1L	518.167	1.16026	0.163662	7.08939	1.34701e-12	2.45914e-10
ENSG00000152495.11	CAMK4	1753.83	-1.21984	0.173294	-7.03913	1.93451e-12	3.49528e-10
ENSG00000135677.11	GNS	7016.17	1.02707	0.145993	7.03508	1.99148e-12	3.52967e-10
ENSG00000085063.17	CD59	1961	0.996249	0.141615	7.03492	1.99382e-12	3.52967e-10
ENSG00000143401.15	ANP32E	3751.67	-1.01796	0.145098	-7.01568	2.28841e-12	4.01066e-10
ENSG00000135406.14	PRPH	651.5	1.08062	0.154162	7.00962	2.38961e-12	4.14656e-10
ENSG00000170500.13	LONRF2	2774.67	0.909778	0.130014	6.99754	2.60492e-12	4.47587e-10
ENSG00000123454.12	DBH	219.833	-1.41609	0.203431	-6.96107	3.37701e-12	5.74616e-10
ENSG00000147010.19	SH3KBP1	2045.17	0.980671	0.141619	6.92469	4.36935e-12	7.36319e-10
ENSG00000128342.5	LIF	1239.67	2.35432	0.341335	6.89741	5.29597e-12	8.83974e-10
ENSG00000166482.12	MFAP4	2452.67	-1.13361	0.165673	-6.84246	7.78441e-12	1.28707e-09
ENSG00000170153.11	RNF150	4237.17	-0.937569	0.137219	-6.83264	8.33681e-12	1.36552e-09
ENSG00000095752.7	IL11	263.5	1.40573	0.205903	6.82712	8.66384e-12	1.40595e-09
ENSG00000174498.14	IGDCC3	164.5	-1.78733	0.262564	-6.8072	9.95147e-12	1.60009e-09
ENSG00000103647.13	CORO2B	99.5	1.919	0.282467	6.79371	1.09283e-11	1.73156e-09
ENSG00000171246.7	NPTX1	74.5	2.30631	0.339502	6.79321	1.09667e-11	1.73156e-09
ENSG00000079931.15	MOXD1	876.833	1.08794	0.160317	6.78614	1.15174e-11	1.80226e-09
ENSG00000115825.11	PRKD3	2176.5	-0.951495	0.141004	-6.74802	1.49873e-11	2.30702e-09
ENSG00000134107.5	BHLHE40	322.5	1.30458	0.193333	6.74784	1.50063e-11	2.30702e-09
ENSG00000140479.18	PCSK6	166.5	-1.58692	0.23587	-6.72794	1.7208e-11	2.6225e-09
ENSG00000164318.18	EGFLAM	395	-1.32241	0.197116	-6.70879	1.96246e-11	2.965e-09
ENSG00000181790.12	ADGRB1	506	1.07227	0.159969	6.70294	2.04263e-11	3.05975e-09
ENSG00000185386.15	MAPK11	286.833	1.2554	0.187334	6.7014	2.06438e-11	3.06613e-09
ENSG00000170485.17	NPAS2	1525.5	0.958903	0.143385	6.68763	2.26815e-11	3.34047e-09
ENSG00000253276.5	CCDC71L	1228.83	0.98644	0.147566	6.68474	2.31341e-11	3.37873e-09
ENSG00000143333.7	RGS16	469.167	-1.30747	0.195739	-6.67964	2.39524e-11	3.46933e-09
ENSG00000101846.9	STS	96.5	-2.10853	0.316837	-6.65494	2.8342e-11	4.07149e-09
ENSG00000006327.14	TNFRSF12A	2577.33	0.949291	0.142936	6.64136	3.10795e-11	4.42845e-09
ENSG00000213463.5	SYNJ2BP	1735.83	-0.952179	0.144052	-6.60997	3.84398e-11	5.43304e-09
ENSG00000288459.1	ENSG00000288459	66.1667	2.12889	0.323592	6.57894	4.73821e-11	6.64335e-09
ENSG00000144369.14	FAM171B	384.833	-1.27198	0.193421	-6.5762	4.82614e-11	6.71293e-09
ENSG00000163428.4	LRRC58	2254	-0.973322	0.148132	-6.57062	5.0106e-11	6.91422e-09
ENSG00000165633.13	VSTM4	143.667	-1.88959	0.287633	-6.56946	5.04975e-11	6.91422e-09
ENSG00000197632.9	SERPINB2	113.167	1.71977	0.262528	6.5508	5.72287e-11	7.77512e-09
ENSG00000102265.12	TIMP1	2954.5	0.908943	0.138979	6.54014	6.14623e-11	8.28606e-09
ENSG00000066279.19	ASPM	2339.33	-0.98435	0.150594	-6.53644	6.30009e-11	8.42865e-09
ENSG00000138119.17	MYOF	822.167	1.05681	0.161862	6.52909	6.617e-11	8.78557e-09
ENSG00000178343.5	SHISA3	158.5	-1.66166	0.255696	-6.49858	8.10838e-11	1.06848e-08
ENSG00000133466.14	C1QTNF6	546.833	1.01489	0.156792	6.47287	9.61608e-11	1.25456e-08
ENSG00000198598.7	MMP17	383	1.11478	0.172243	6.47212	9.66371e-11	1.25456e-08
ENSG00000164171.11	ITGA2	4992.33	0.88972	0.137877	6.45299	1.09668e-10	1.41326e-08
ENSG00000177606.8	JUN	1244.33	0.892733	0.139058	6.41987	1.36388e-10	1.74477e-08
ENSG00000165197.5	VEGFD	77.3333	-2.25149	0.350844	-6.41737	1.38647e-10	1.76082e-08
ENSG00000135318.12	NT5E	4256.5	0.861188	0.134275	6.41361	1.42116e-10	1.79188e-08
ENSG00000185565.12	LSAMP	1249.67	0.964799	0.150875	6.39468	1.60885e-10	2.01406e-08
ENSG00000135446.17	CDK4	2716.67	-0.927744	0.145334	-6.38354	1.73039e-10	2.15084e-08
ENSG00000030582.18	GRN	7139.17	0.843393	0.132188	6.38026	1.7679e-10	2.18198e-08
ENSG00000163597.17	SNHG16	2373.17	-0.919038	0.144099	-6.37782	1.79627e-10	2.2015e-08
ENSG00000223768.4	LINC00205	1164.5	0.912943	0.143313	6.37028	1.88683e-10	2.29643e-08
ENSG00000170525.21	PFKFB3	4133.17	0.830981	0.13049	6.36815	1.91326e-10	2.31254e-08
ENSG00000124440.16	HIF3A	857.833	0.93816	0.147574	6.35722	2.05434e-10	2.46605e-08
ENSG00000168496.4	FEN1	2039.33	-0.916052	0.144152	-6.35477	2.08736e-10	2.48865e-08
ENSG00000173926.6	MARCHF3	233.5	1.35252	0.213204	6.34377	2.24202e-10	2.65498e-08
ENSG00000088325.16	TPX2	3230.83	-0.882221	0.139325	-6.33211	2.4183e-10	2.8445e-08
ENSG00000123684.13	LPGAT1	1689.83	-1.01318	0.160293	-6.32077	2.60256e-10	3.04083e-08
ENSG00000272068.1	BCAN-AS1	181.667	1.34981	0.21378	6.31402	2.71886e-10	3.15567e-08
ENSG00000139182.15	CLSTN3	1229.33	1.01501	0.160933	6.30705	2.8441e-10	3.27932e-08
ENSG00000167601.12	AXL	582.833	1.02573	0.162879	6.2975	3.0248e-10	3.46488e-08
ENSG00000136492.10	BRIP1	811	-1.03483	0.164939	-6.27401	3.51868e-10	4.00444e-08
ENSG00000142871.18	CCN1	3311.17	0.92167	0.147163	6.26292	3.77833e-10	4.2722e-08
ENSG00000081721.12	DUSP12	392.5	-1.1072	0.177066	-6.25301	4.02605e-10	4.52311e-08
ENSG00000163683.12	SMIM14	435.5	1.08619	0.173776	6.25049	4.09171e-10	4.5676e-08
ENSG00000135451.13	TROAP	718.167	-0.947055	0.152051	-6.22852	4.70851e-10	5.22287e-08
ENSG00000131747.15	TOP2A	5498	-0.888173	0.142758	-6.22153	4.92333e-10	5.40909e-08
ENSG00000166851.15	PLK1	2124.5	-0.865859	0.139182	-6.22106	4.93812e-10	5.40909e-08
ENSG00000112984.12	KIF20A	1693.17	-0.916355	0.147352	-6.21881	5.00937e-10	5.45306e-08
ENSG00000155629.15	PIK3AP1	101.833	-1.69184	0.272486	-6.20891	5.33542e-10	5.77214e-08
ENSG00000266714.10	MYO15B	704.167	1.00095	0.161459	6.19942	5.66715e-10	6.09341e-08
ENSG00000090971.5	NAT14	763.167	0.933766	0.150894	6.18825	6.08365e-10	6.50135e-08
ENSG00000106772.19	PRUNE2	990.5	0.908155	0.14705	6.17584	6.58143e-10	6.99068e-08
ENSG00000196865.4	NHLRC2	875.5	-0.948604	0.153699	-6.17182	6.75084e-10	7.12742e-08
ENSG00000013588.9	GPRC5A	138	1.5684	0.255026	6.14994	7.7514e-10	8.1348e-08
ENSG00000101144.13	BMP7	47.5	-2.34138	0.380808	-6.14844	7.82505e-10	8.16321e-08
ENSG00000088340.17	FER1L4	258.833	1.21308	0.197638	6.13791	8.36145e-10	8.67117e-08
ENSG00000135476.12	ESPL1	1453.17	-0.860872	0.140443	-6.12971	8.80411e-10	9.07652e-08
ENSG00000116991.12	SIPA1L2	3763	-0.817579	0.133472	-6.12548	9.04096e-10	9.2414e-08
ENSG00000196611.6	MMP1	100.167	1.71392	0.279842	6.12459	9.09161e-10	9.2414e-08
ENSG00000134326.12	CMPK2	463.333	-1.04848	0.171206	-6.12406	9.12223e-10	9.2414e-08
ENSG00000203805.11	PLPP4	202	1.39166	0.227625	6.11381	9.7281e-10	9.79854e-08
ENSG00000106565.18	TMEM176B	1084	0.926513	0.151588	6.11205	9.83623e-10	9.85085e-08
ENSG00000106615.10	RHEB	1939.83	-0.877128	0.143704	-6.10371	1.03632e-09	1.03197e-07
ENSG00000078902.16	TOLLIP	1540.67	0.830216	0.136271	6.0924	1.1123e-09	1.10136e-07
ENSG00000131459.13	GFPT2	110.833	1.56701	0.258225	6.0684	1.29189e-09	1.272e-07
ENSG00000197565.17	COL4A6	141.167	1.42799	0.235788	6.05624	1.39336e-09	1.36425e-07
ENSG00000286924.1	ENSG00000286924	28.1667	-3.43889	0.569186	-6.04176	1.52438e-09	1.48424e-07
ENSG00000158006.14	PAFAH2	432.833	1.0168	0.168344	6.04002	1.54092e-09	1.49205e-07
ENSG00000142627.13	EPHA2	3159.17	0.83478	0.138232	6.03897	1.55105e-09	1.49361e-07
ENSG00000128340.16	RAC2	531.333	1.09527	0.181787	6.02503	1.69074e-09	1.61923e-07
ENSG00000108639.8	SYNGR2	1391.5	0.922671	0.153338	6.01723	1.77427e-09	1.68656e-07
ENSG00000175938.7	ORAI3	197	1.27613	0.212099	6.01668	1.78029e-09	1.68656e-07
ENSG00000130517.14	PGPEP1	482.5	1.06488	0.17721	6.00913	1.86517e-09	1.75747e-07
ENSG00000160888.7	IER2	1070.67	0.909856	0.151781	5.99454	2.04058e-09	1.90378e-07
ENSG00000167244.22	IGF2	14373.7	-1.01447	0.169236	-5.99442	2.04217e-09	1.90378e-07
ENSG00000197063.11	MAFG	4009	0.781999	0.130514	5.9917	2.07663e-09	1.92566e-07
ENSG00000171631.16	P2RY6	84.1667	-1.99914	0.334185	-5.98215	2.20211e-09	2.03127e-07
ENSG00000166311.10	SMPD1	787.333	0.89689	0.150115	5.9747	2.30514e-09	2.11518e-07
ENSG00000266524.3	GDF10	30.3333	-3.15973	0.529639	-5.96582	2.43411e-09	2.22189e-07
ENSG00000125505.17	MBOAT7	1908.67	0.897668	0.150714	5.9561	2.58335e-09	2.34589e-07
ENSG00000102057.10	KCND1	149.167	1.3653	0.229401	5.95156	2.65602e-09	2.39945e-07
ENSG00000146281.6	PM20D2	595.167	-1.05641	0.177944	-5.93677	2.90683e-09	2.61257e-07
ENSG00000142945.13	KIF2C	1116.5	-0.925819	0.156123	-5.93007	3.02806e-09	2.70764e-07
ENSG00000011426.11	ANLN	2915.33	-0.857271	0.144666	-5.92586	3.10671e-09	2.76387e-07
ENSG00000171223.6	JUNB	2798.5	0.770142	0.13002	5.92326	3.15628e-09	2.79378e-07
ENSG00000120802.14	TMPO	4497.67	-0.88024	0.148732	-5.9183	3.2528e-09	2.86475e-07
ENSG00000176845.13	METRNL	415.167	1.06526	0.180112	5.91441	3.33071e-09	2.91831e-07
ENSG00000004864.14	SLC25A13	915	-0.916361	0.154958	-5.91361	3.34691e-09	2.91831e-07
ENSG00000151176.8	PLBD2	2496.67	0.854546	0.144656	5.90742	3.47501e-09	3.015e-07
ENSG00000151458.12	ANKRD50	3046.67	0.828876	0.140408	5.90335	3.56203e-09	3.07528e-07
ENSG00000141526.18	SLC16A3	328.333	1.19229	0.202193	5.89678	3.70674e-09	3.18452e-07
ENSG00000146555.20	SDK1	501.167	-0.965633	0.163962	-5.88936	3.87692e-09	3.31448e-07
ENSG00000115762.17	PLEKHB2	3621	0.8306	0.141192	5.88278	4.0344e-09	3.43237e-07
ENSG00000153714.6	LURAP1L	217.167	1.17659	0.200068	5.88093	4.07956e-09	3.45403e-07
ENSG00000134222.16	PSRC1	372.167	-1.0054	0.171114	-5.87561	4.21286e-09	3.54974e-07
ENSG00000108846.16	ABCC3	776.333	0.921909	0.156983	5.87267	4.28829e-09	3.59426e-07
ENSG00000101057.16	MYBL2	3981.17	-0.836528	0.142461	-5.87196	4.30671e-09	3.59426e-07
ENSG00000197077.14	KIAA1671	1503.17	0.977232	0.166591	5.86604	4.46314e-09	3.70715e-07
ENSG00000130590.14	SAMD10	443.333	1.1255	0.192341	5.85161	4.86851e-09	4.02479e-07
ENSG00000248905.10	FMN1	515.833	0.969251	0.165762	5.84724	4.998e-09	4.10593e-07
ENSG00000182963.11	GJC1	2041.67	-0.861643	0.147372	-5.84672	5.01351e-09	4.10593e-07
ENSG00000068697.7	LAPTM4A	1552.83	-0.859336	0.147041	-5.84421	5.08972e-09	4.14895e-07
ENSG00000109805.10	NCAPG	1083.67	-0.850969	0.145772	-5.83767	5.29359e-09	4.29516e-07
ENSG00000159753.15	CARMIL2	231.5	1.29073	0.221145	5.83659	5.32793e-09	4.3031e-07
ENSG00000117984.15	CTSD	1327.67	0.825881	0.141566	5.83388	5.41516e-09	4.35349e-07
ENSG00000213341.11	CHUK	1054	-0.9172	0.157325	-5.82996	5.54414e-09	4.43683e-07
ENSG00000158966.16	CACHD1	444.167	-1.10693	0.190019	-5.82537	5.69847e-09	4.53961e-07
ENSG00000103489.12	XYLT1	1000.5	0.871996	0.149737	5.82354	5.76144e-09	4.569e-07
ENSG00000100979.15	PLTP	1827.17	0.831164	0.142997	5.81246	6.15596e-09	4.85988e-07
ENSG00000153283.13	CD96	43.1667	-2.39538	0.414468	-5.77942	7.49608e-09	5.89131e-07
ENSG00000189143.10	CLDN4	616.5	1.0888	0.188695	5.77016	7.91948e-09	6.19629e-07
ENSG00000102996.5	MMP15	196.333	1.2108	0.21024	5.75913	8.45478e-09	6.58571e-07
ENSG00000106018.14	VIPR2	105.333	-1.66083	0.288955	-5.74771	9.04608e-09	7.01512e-07
ENSG00000166181.13	API5	2129.83	-0.878293	0.152871	-5.7453	9.1756e-09	7.06715e-07
ENSG00000095002.15	MSH2	1254	-0.902051	0.157016	-5.74497	9.19383e-09	7.06715e-07
ENSG00000145386.11	CCNA2	2912.67	-0.863017	0.15041	-5.73775	9.59398e-09	7.34254e-07
ENSG00000115163.15	CENPA	262.333	-1.0876	0.189698	-5.7333	9.84932e-09	7.50519e-07
ENSG00000106367.15	AP1S1	2334.83	0.821936	0.143425	5.73077	9.99736e-09	7.58501e-07
ENSG00000186185.14	KIF18B	1814.17	-0.81228	0.141779	-5.7292	1.00908e-08	7.62291e-07
ENSG00000198855.7	FICD	75.6667	1.7032	0.297403	5.72692	1.02273e-08	7.69285e-07
ENSG00000198826.11	ARHGAP11A	249.833	-1.23907	0.217188	-5.70503	1.1632e-08	8.71207e-07
ENSG00000011422.12	PLAUR	478.167	0.956296	0.167838	5.69772	1.21421e-08	9.05539e-07
ENSG00000074842.8	MYDGF	1810.83	0.784481	0.137775	5.69392	1.24154e-08	9.22002e-07
ENSG00000186577.14	SMIM29	246	1.18882	0.209168	5.68355	1.3193e-08	9.7561e-07
ENSG00000112773.16	TENT5A	858.167	0.822259	0.144748	5.68064	1.34192e-08	9.88168e-07
ENSG00000127870.17	RNF6	790.667	-0.871193	0.153906	-5.66053	1.50903e-08	1.10658e-06
ENSG00000204442.4	NALF1	1184.83	0.898829	0.158846	5.65848	1.52719e-08	1.11072e-06
ENSG00000099250.18	NRP1	3013.83	0.734537	0.129812	5.65846	1.52735e-08	1.11072e-06
ENSG00000170545.17	SMAGP	400.167	1.07827	0.191065	5.64348	1.66647e-08	1.20688e-06
ENSG00000120306.11	CYSTM1	497.333	0.96014	0.170459	5.63268	1.77433e-08	1.27971e-06
ENSG00000213160.10	KLHL23	940.333	-1.03925	0.184915	-5.62019	1.90752e-08	1.37013e-06
ENSG00000189184.12	PCDH18	1246.17	-0.898037	0.159809	-5.61943	1.91594e-08	1.37056e-06
ENSG00000118515.12	SGK1	813.167	0.991218	0.176597	5.61287	1.98998e-08	1.41774e-06
ENSG00000165304.8	MELK	1290	-0.964067	0.171867	-5.60937	2.03063e-08	1.43937e-06
ENSG00000125148.7	MT2A	1186	0.878278	0.156588	5.60885	2.03677e-08	1.43937e-06
ENSG00000131773.14	KHDRBS3	864.333	0.815235	0.145635	5.59782	2.17068e-08	1.52784e-06
ENSG00000103260.9	METRN	552.333	0.91208	0.163007	5.59533	2.20205e-08	1.54372e-06
ENSG00000174456.16	C12orf76	247.167	1.07051	0.191469	5.59105	2.25701e-08	1.57595e-06
ENSG00000168393.13	DTYMK	876.5	-0.881205	0.157706	-5.58765	2.30169e-08	1.60077e-06
ENSG00000106089.12	STX1A	400.833	1.08877	0.194932	5.58536	2.33221e-08	1.61559e-06
ENSG00000198113.3	TOR4A	212.5	1.25362	0.224642	5.58055	2.39759e-08	1.65433e-06
ENSG00000118946.12	PCDH17	150.667	1.31679	0.23614	5.5763	2.45684e-08	1.68857e-06
ENSG00000013364.19	MVP	1458	0.783841	0.14062	5.57419	2.48691e-08	1.69957e-06
ENSG00000118193.12	KIF14	1515.33	-0.824641	0.147956	-5.57355	2.49602e-08	1.69957e-06
ENSG00000121440.15	PDZRN3	1067	-0.850939	0.152686	-5.57314	2.50193e-08	1.69957e-06
ENSG00000105204.14	DYRK1B	1198.17	0.829912	0.148971	5.57097	2.53329e-08	1.71423e-06
ENSG00000188760.11	TMEM198	308.5	1.02544	0.184289	5.56429	2.63225e-08	1.77434e-06
ENSG00000183856.11	IQGAP3	2131.33	-0.783108	0.140845	-5.56009	2.69635e-08	1.81058e-06
ENSG00000133216.17	EPHB2	638.667	-0.915079	0.164694	-5.55623	2.75662e-08	1.84399e-06
ENSG00000168078.10	PBK	906.333	-0.855024	0.153905	-5.55552	2.76787e-08	1.84447e-06
ENSG00000162368.15	CMPK1	1557.33	-0.883803	0.159545	-5.5395	3.0333e-08	2.0137e-06
ENSG00000123091.5	RNF11	2408.33	0.831988	0.150312	5.53506	3.11127e-08	2.05767e-06
ENSG00000188153.14	COL4A5	1742.17	0.787481	0.142297	5.53405	3.12928e-08	2.06179e-06
ENSG00000158792.16	SPATA2L	174	1.30222	0.235524	5.52906	3.21953e-08	2.11331e-06
ENSG00000122966.17	CIT	1178.33	-0.797868	0.144335	-5.52789	3.24112e-08	2.11356e-06
ENSG00000143862.8	ARL8A	1166.33	0.870046	0.157397	5.52773	3.24402e-08	2.11356e-06
ENSG00000184661.14	CDCA2	550	-0.88952	0.160964	-5.52622	3.27213e-08	2.12397e-06
ENSG00000093072.19	ADA2	147.833	1.30468	0.236464	5.51745	3.43955e-08	2.22441e-06
ENSG00000052802.13	MSMO1	3135.33	0.749623	0.135884	5.51664	3.45547e-08	2.22649e-06
ENSG00000104765.16	BNIP3L	1010.83	-0.836269	0.15162	-5.51556	3.47671e-08	2.23197e-06
ENSG00000125753.14	VASP	1926	0.81453	0.147847	5.50927	3.6033e-08	2.3048e-06
ENSG00000119042.18	SATB2	215.167	-1.08725	0.19758	-5.50282	3.73762e-08	2.38202e-06
ENSG00000167930.17	FAM234A	2672.17	0.784403	0.14261	5.50036	3.79022e-08	2.40679e-06
ENSG00000117650.13	NEK2	708.667	-0.888043	0.161927	-5.48423	4.15284e-08	2.62753e-06
ENSG00000196428.13	TSC22D2	611	-0.856351	0.156334	-5.47771	4.30872e-08	2.71635e-06
ENSG00000138180.16	CEP55	1197.83	-0.777381	0.142168	-5.46806	4.54993e-08	2.85814e-06
ENSG00000176170.14	SPHK1	1376.5	0.818753	0.150142	5.4532	4.94725e-08	3.09662e-06
ENSG00000068971.14	PPP2R5B	691.833	0.923742	0.169698	5.44345	5.22578e-08	3.25933e-06
ENSG00000152078.10	TLCD4	208.167	-1.18047	0.216894	-5.44262	5.25016e-08	3.26292e-06
ENSG00000154359.13	LONRF1	488.333	0.910892	0.167421	5.44073	5.30616e-08	3.28607e-06
ENSG00000168916.16	ZNF608	485.833	-1.00418	0.184598	-5.43985	5.3326e-08	3.28614e-06
ENSG00000143036.17	SLC44A3	65	-1.79015	0.329103	-5.43948	5.34377e-08	3.28614e-06
ENSG00000237649.8	KIFC1	761.333	-0.851784	0.156635	-5.43803	5.38738e-08	3.30137e-06
ENSG00000036565.15	SLC18A1	122	1.45895	0.268321	5.43732	5.40875e-08	3.30292e-06
ENSG00000145439.12	CBR4	744.167	-0.80935	0.148902	-5.43546	5.46553e-08	3.326e-06
ENSG00000089159.17	PXN	3233	0.7494	0.138116	5.42589	5.76679e-08	3.49719e-06
ENSG00000133169.6	BEX1	857.833	0.811633	0.149752	5.41984	5.96509e-08	3.60497e-06
ENSG00000174371.17	EXO1	1560.5	-0.84358	0.155689	-5.41837	6.01444e-08	3.62231e-06
ENSG00000075391.18	RASAL2	962.167	0.856011	0.158118	5.41374	6.17222e-08	3.7046e-06
ENSG00000169499.15	PLEKHA2	1016.83	0.925734	0.171175	5.40811	6.36939e-08	3.80989e-06
ENSG00000119681.12	LTBP2	1304.33	0.750331	0.138902	5.40186	6.59531e-08	3.93161e-06
ENSG00000140451.13	PIF1	252.667	-1.08233	0.200809	-5.38987	7.051e-08	4.18901e-06
ENSG00000145335.17	SNCA	336.5	1.00511	0.186513	5.38897	7.08626e-08	4.19574e-06
ENSG00000232533.3	FAM131B-AS2	225.5	1.0558	0.196123	5.38333	7.3121e-08	4.31488e-06
ENSG00000179588.9	ZFPM1	406.333	0.957316	0.178024	5.37747	7.55408e-08	4.44271e-06
ENSG00000163584.18	RPL22L1	1413.17	-0.858998	0.159772	-5.37641	7.59851e-08	4.4539e-06
ENSG00000108175.19	ZMIZ1	4464.5	-0.717876	0.133695	-5.36949	7.89589e-08	4.61278e-06
ENSG00000198363.18	ASPH	8057.33	0.716342	0.133599	5.36189	8.23578e-08	4.79536e-06
ENSG00000111206.13	FOXM1	2134.83	-0.781518	0.145846	-5.35853	8.3901e-08	4.86904e-06
ENSG00000183780.13	SLC35F3	276.333	0.989453	0.184865	5.35231	8.68387e-08	5.02289e-06
ENSG00000116774.12	OLFML3	250.167	-1.08156	0.202241	-5.34785	8.90062e-08	5.11677e-06
ENSG00000138316.11	ADAMTS14	159	1.24031	0.231931	5.34777	8.90457e-08	5.11677e-06
ENSG00000119283.16	TRIM67	1404.83	0.75845	0.141949	5.34312	9.13621e-08	5.23272e-06
ENSG00000115525.18	ST3GAL5	496.667	0.973827	0.182316	5.34142	9.22207e-08	5.26469e-06
ENSG00000091129.22	NRCAM	140.333	1.33687	0.250457	5.33774	9.41108e-08	5.35515e-06
ENSG00000267519.6	MIR23AHG	431.5	0.948466	0.177753	5.33587	9.50864e-08	5.39315e-06
ENSG00000125398.8	SOX9	1585.67	0.948389	0.177909	5.33077	9.77995e-08	5.52914e-06
ENSG00000182117.7	NOP10	980	-0.782815	0.146994	-5.32548	1.00689e-07	5.67419e-06
ENSG00000233491.8	ENSG00000233491	645.333	-0.814368	0.152989	-5.32303	1.0205e-07	5.73248e-06
ENSG00000280798.1	LINC00294	286.167	-1.01138	0.190117	-5.31977	1.039e-07	5.81776e-06
ENSG00000164611.13	PTTG1	709.5	-0.869837	0.163604	-5.31671	1.05657e-07	5.8973e-06
ENSG00000182004.13	SNRPE	1599.5	-0.834124	0.156974	-5.31377	1.07378e-07	5.97433e-06
ENSG00000049192.15	ADAMTS6	142.333	1.45256	0.273409	5.31278	1.07965e-07	5.98795e-06
ENSG00000163808.17	KIF15	449.5	-0.915947	0.172486	-5.31027	1.09465e-07	6.05202e-06
ENSG00000128578.10	STRIP2	428.167	0.897238	0.169179	5.3035	1.13604e-07	6.25151e-06
ENSG00000085719.13	CPNE3	1874	-0.844608	0.159264	-5.3032	1.13787e-07	6.25151e-06
ENSG00000143669.16	LYST	646.833	0.923846	0.174445	5.29591	1.18423e-07	6.4859e-06
ENSG00000108309.14	RUNDC3A	624.833	0.920293	0.173863	5.29319	1.202e-07	6.56267e-06
ENSG00000171159.5	BBLN	985.833	0.784747	0.148275	5.29252	1.20639e-07	6.56622e-06
ENSG00000135956.9	TMEM127	2459.17	0.750137	0.141805	5.28991	1.22375e-07	6.64005e-06
ENSG00000185033.15	SEMA4B	1093	0.916809	0.173435	5.28617	1.24902e-07	6.75628e-06
ENSG00000137812.21	KNL1	892.333	-0.783854	0.148426	-5.2811	1.2841e-07	6.92467e-06
ENSG00000164096.13	C4orf3	1584.5	0.773672	0.146719	5.27317	1.3409e-07	7.20879e-06
ENSG00000094755.17	GABRP	18.3333	-3.9197	0.745593	-5.25716	1.46296e-07	7.84093e-06
ENSG00000176788.9	BASP1	1017.5	-0.858295	0.163326	-5.25509	1.47954e-07	7.9056e-06
ENSG00000137198.10	GMPR	323.833	0.951312	0.18165	5.23707	1.63147e-07	8.69092e-06
ENSG00000138160.7	KIF11	1974.33	-0.7506	0.143361	-5.23573	1.64332e-07	8.72754e-06
ENSG00000162512.16	SDC3	1508	0.743652	0.14213	5.23219	1.67518e-07	8.86984e-06
ENSG00000087586.18	AURKA	1143.5	-0.746845	0.142762	-5.23139	1.68237e-07	8.88111e-06
ENSG00000188612.12	SUMO2	5148.17	-0.717038	0.137104	-5.22988	1.69624e-07	8.9274e-06
ENSG00000144802.11	NFKBIZ	628.333	0.910758	0.174342	5.22398	1.75121e-07	9.18569e-06
ENSG00000126787.13	DLGAP5	1034.5	-0.871497	0.166842	-5.22349	1.75579e-07	9.18569e-06
ENSG00000138778.14	CENPE	2039.83	-0.789242	0.151125	-5.22244	1.76585e-07	9.21078e-06
ENSG00000160716.6	CHRNB2	187.5	1.25937	0.241243	5.22035	1.78587e-07	9.2876e-06
ENSG00000167641.11	PPP1R14A	47	-2.1569	0.413311	-5.21858	1.80297e-07	9.34877e-06
ENSG00000113739.11	STC2	1444.33	0.89608	0.171784	5.21631	1.82528e-07	9.43651e-06
ENSG00000167011.9	NAT16	22.6667	3.03383	0.582004	5.21274	1.86075e-07	9.59162e-06
ENSG00000205403.15	CFI	393.333	0.875564	0.168056	5.20996	1.88879e-07	9.70761e-06
ENSG00000222009.9	BTBD19	635.167	0.8766	0.168371	5.20635	1.92592e-07	9.85078e-06
ENSG00000169679.15	BUB1	1333.5	-0.782606	0.150326	-5.20606	1.9289e-07	9.85078e-06
ENSG00000131408.15	NR1H2	1708.67	0.718735	0.138081	5.20519	1.93801e-07	9.85078e-06
ENSG00000189308.11	LIN54	497.833	-0.940409	0.180671	-5.20508	1.93913e-07	9.85078e-06
ENSG00000231721.8	LINC-PINT	186.833	1.08721	0.20924	5.19598	2.03642e-07	1.03151e-05
ENSG00000150995.21	ITPR1	410.333	-0.904124	0.174311	-5.18685	2.13879e-07	1.08024e-05
ENSG00000121005.9	CRISPLD1	1932.5	-0.731234	0.141076	-5.18327	2.18034e-07	1.09806e-05
ENSG00000125170.11	DOK4	6998	-0.7902	0.152748	-5.17324	2.30065e-07	1.15534e-05
ENSG00000152492.15	CCDC50	1938	-0.784815	0.151797	-5.17018	2.33874e-07	1.17111e-05
ENSG00000229953.1	ENSG00000229953	118.333	1.27337	0.246895	5.15752	2.50243e-07	1.24689e-05
ENSG00000076770.16	MBNL3	570.833	-0.869475	0.168589	-5.15738	2.50432e-07	1.24689e-05
ENSG00000123933.17	MXD4	2390.33	0.675752	0.131265	5.14799	2.63297e-07	1.30723e-05
ENSG00000100336.18	APOL4	123.333	-1.36626	0.265619	-5.14367	2.69416e-07	1.33384e-05
ENSG00000129195.16	PIMREG	332.833	-0.941195	0.183016	-5.14268	2.7085e-07	1.33716e-05
ENSG00000197746.15	PSAP	13550.3	0.682189	0.132697	5.14097	2.73331e-07	1.34562e-05
ENSG00000132329.11	RAMP1	809.5	0.782209	0.152193	5.1396	2.75328e-07	1.35165e-05
ENSG00000164946.20	FREM1	254.167	-1.07387	0.20905	-5.1369	2.79315e-07	1.36739e-05
ENSG00000126432.14	PRDX5	2237.83	0.699791	0.136323	5.13334	2.84642e-07	1.38959e-05
ENSG00000182871.16	COL18A1	945.167	0.747085	0.145797	5.12416	2.98866e-07	1.45498e-05
ENSG00000137094.16	DNAJB5	991.167	0.830197	0.162138	5.12032	3.05024e-07	1.47696e-05
ENSG00000167470.14	MIDN	4061	0.697862	0.136298	5.12013	3.05333e-07	1.47696e-05
ENSG00000185989.11	RASA3	174.5	1.1596	0.226495	5.11977	3.05908e-07	1.47696e-05
ENSG00000196182.11	STK40	2415.83	0.688418	0.134492	5.11865	3.07729e-07	1.48167e-05
ENSG00000189056.15	RELN	2621.17	0.850206	0.166222	5.11487	3.13954e-07	1.50749e-05
ENSG00000102452.18	NALCN	57.8333	1.74273	0.341255	5.10681	3.27645e-07	1.56893e-05
ENSG00000140104.14	CLBA1	502.5	0.847204	0.166025	5.10286	3.34551e-07	1.59764e-05
ENSG00000100505.14	TRIM9	923.333	-0.781226	0.153257	-5.09748	3.44196e-07	1.63923e-05
ENSG00000188042.8	ARL4C	970	0.786368	0.154443	5.09165	3.54967e-07	1.68595e-05
ENSG00000159216.19	RUNX1	318.833	0.912884	0.179462	5.08678	3.64203e-07	1.72514e-05
ENSG00000108828.16	VAT1	7595.33	0.693745	0.136571	5.07976	3.77917e-07	1.78528e-05
ENSG00000171848.16	RRM2	2931	-0.730779	0.143981	-5.07551	3.8646e-07	1.82073e-05
ENSG00000161011.20	SQSTM1	4214.5	0.646075	0.127391	5.07157	3.94539e-07	1.8538e-05
ENSG00000130202.10	NECTIN2	1612.83	0.86966	0.171575	5.0687	4.00546e-07	1.87699e-05
ENSG00000033627.17	ATP6V0A1	988.333	0.830362	0.164095	5.06025	4.18697e-07	1.95664e-05
ENSG00000075218.19	GTSE1	575	-0.808906	0.15987	-5.05976	4.19775e-07	1.95664e-05
ENSG00000089248.7	ERP29	2421.67	0.669203	0.132407	5.05415	4.32312e-07	2.00973e-05
ENSG00000102384.14	CENPI	367	-0.924891	0.183195	-5.04868	4.44871e-07	2.06265e-05
ENSG00000167123.20	CERCAM	594	0.909583	0.180329	5.04402	4.5586e-07	2.10802e-05
ENSG00000180447.7	GAS1	7417.5	0.650466	0.129248	5.03271	4.8359e-07	2.23037e-05
ENSG00000124145.6	SDC4	859.833	0.810742	0.161136	5.03141	4.86883e-07	2.23966e-05
ENSG00000182054.10	IDH2	964	-0.768071	0.152788	-5.02704	4.98097e-07	2.28525e-05
ENSG00000115884.11	SDC1	689.5	-0.842425	0.167624	-5.02569	5.01628e-07	2.29544e-05
ENSG00000228716.7	DHFR	1496	-0.750826	0.149596	-5.01902	5.19368e-07	2.37043e-05
ENSG00000134690.11	CDCA8	898.833	-0.764407	0.152327	-5.01819	5.21598e-07	2.37442e-05
ENSG00000210140.1	MT-TC	610.5	0.837728	0.166972	5.01717	5.24383e-07	2.38091e-05
ENSG00000197467.17	COL13A1	50.1667	1.8654	0.372129	5.01279	5.36471e-07	2.42951e-05
ENSG00000152784.16	PRDM8	2809.67	0.677964	0.135413	5.00663	5.53923e-07	2.50208e-05
ENSG00000185950.9	IRS2	1711.67	0.710067	0.14195	5.00222	5.66748e-07	2.55343e-05
ENSG00000067842.18	ATP2B3	115.167	-1.33575	0.267092	-5.00107	5.70143e-07	2.56214e-05
ENSG00000197558.13	SSPOP	249	1.01685	0.203382	4.99969	5.74224e-07	2.57387e-05
ENSG00000221866.10	PLXNA4	116.5	1.2684	0.25376	4.99844	5.7797e-07	2.58406e-05
ENSG00000159307.20	SCUBE1	146.833	1.24757	0.249783	4.9946	5.8958e-07	2.62595e-05
ENSG00000144485.11	HES6	421.5	-0.962709	0.19276	-4.99435	5.90336e-07	2.62595e-05
ENSG00000105855.10	ITGB8	173.167	1.17898	0.236138	4.99273	5.95312e-07	2.64138e-05
ENSG00000071553.18	ATP6AP1	2217	0.725476	0.145363	4.99078	6.01364e-07	2.66048e-05
ENSG00000285517.1	ENSG00000285517	167.167	1.07803	0.216023	4.99036	6.02654e-07	2.66048e-05
ENSG00000175040.6	CHST2	1230	0.774765	0.155347	4.98733	6.12193e-07	2.6958e-05
ENSG00000214357.9	NEURL1B	113.167	-1.28443	0.257678	-4.98462	6.20851e-07	2.71546e-05
ENSG00000167508.12	MVD	617.5	0.807572	0.16203	4.9841	6.22506e-07	2.71546e-05
ENSG00000181523.13	SGSH	1346.17	0.745637	0.149607	4.98399	6.22873e-07	2.71546e-05
ENSG00000160213.9	CSTB	767.667	0.744316	0.149348	4.98377	6.23567e-07	2.71546e-05
ENSG00000176978.14	DPP7	546.667	0.861174	0.172805	4.98351	6.24403e-07	2.71546e-05
ENSG00000213614.11	HEXA	837.5	0.768137	0.154219	4.98081	6.33186e-07	2.74684e-05
ENSG00000112936.20	C7	12635.5	-0.730935	0.147158	-4.96702	6.79906e-07	2.94223e-05
ENSG00000136935.14	GOLGA1	683	0.825636	0.166534	4.95776	7.13111e-07	3.07196e-05
ENSG00000048052.24	HDAC9	435.833	-0.870325	0.175552	-4.95763	7.13568e-07	3.07196e-05
ENSG00000134686.20	PHC2	4904	0.658096	0.132755	4.95721	7.15143e-07	3.07196e-05
ENSG00000175137.11	SH3BP5L	3164.17	0.668178	0.134825	4.95591	7.19919e-07	3.08492e-05
ENSG00000110315.7	RNF141	666.333	0.779051	0.157232	4.95478	7.2414e-07	3.09543e-05
ENSG00000231290.7	APCDD1L-DT	94.6667	1.36772	0.276211	4.95171	7.35635e-07	3.13692e-05
ENSG00000091490.11	SEL1L3	1715.67	0.674483	0.136236	4.95084	7.38953e-07	3.14342e-05
ENSG00000181444.13	ZNF467	714.167	0.832143	0.168154	4.94869	7.47133e-07	3.1667e-05
ENSG00000130303.14	BST2	187	1.09903	0.222095	4.94846	7.48039e-07	3.1667e-05
ENSG00000223749.11	MIR503HG	273.167	-1.09208	0.22088	-4.94424	7.64398e-07	3.22815e-05
ENSG00000171951.5	SCG2	22507.2	0.630232	0.127506	4.94278	7.70164e-07	3.23733e-05
ENSG00000103496.15	STX4	1036.83	0.725894	0.14686	4.94275	7.70266e-07	3.23733e-05
ENSG00000117020.19	AKT3	766.5	-0.870456	0.176193	-4.94035	7.79828e-07	3.26968e-05
ENSG00000233608.4	TWIST2	418.5	0.832026	0.16855	4.93639	7.95831e-07	3.32237e-05
ENSG00000170312.17	CDK1	1740.17	-0.790391	0.160118	-4.9363	7.96185e-07	3.32237e-05
ENSG00000063660.9	GPC1	1614.33	0.750324	0.152142	4.93172	8.15088e-07	3.38626e-05
ENSG00000104419.17	NDRG1	434.667	0.854296	0.173227	4.93165	8.15362e-07	3.38626e-05
ENSG00000145248.7	SLC10A4	774.333	-0.770861	0.156367	-4.92983	8.23025e-07	3.41001e-05
ENSG00000198791.12	CNOT7	2910.67	-0.67452	0.13685	-4.9289	8.2693e-07	3.41811e-05
ENSG00000196878.15	LAMB3	139.167	1.1507	0.233625	4.9254	8.41885e-07	3.47174e-05
ENSG00000144583.5	MARCHF4	94.3333	1.38863	0.282063	4.92311	8.518e-07	3.50438e-05
ENSG00000090889.12	KIF4A	1183.67	-0.76636	0.155763	-4.92003	8.65326e-07	3.55169e-05
ENSG00000174607.11	UGT8	100	-1.30718	0.265715	-4.91947	8.67779e-07	3.55343e-05
ENSG00000180488.16	MIGA1	850.5	0.726113	0.147991	4.90645	9.27385e-07	3.78866e-05
ENSG00000067082.15	KLF6	3899	0.665712	0.135745	4.90414	9.38386e-07	3.82469e-05
ENSG00000185164.15	NOMO2	1251.83	0.790735	0.161348	4.90079	9.54515e-07	3.8814e-05
ENSG00000029153.15	ARNTL2	407.333	-0.904721	0.184857	-4.89417	9.87203e-07	4.00503e-05
ENSG00000180979.10	LRRC57	365	-0.890374	0.182093	-4.88966	1.01009e-06	4.08842e-05
ENSG00000102316.17	MAGED2	2474.33	0.660807	0.135169	4.88876	1.01472e-06	4.0909e-05
ENSG00000136205.17	TNS3	742.5	-0.753091	0.154049	-4.88864	1.01537e-06	4.0909e-05
ENSG00000106617.15	PRKAG2	613.5	0.8079	0.165591	4.87889	1.06684e-06	4.28842e-05
ENSG00000145284.12	SCD5	111.833	-1.30704	0.268147	-4.87436	1.09163e-06	4.378e-05
ENSG00000182195.9	LDOC1	328.667	0.853105	0.175217	4.86886	1.12241e-06	4.4912e-05
ENSG00000109072.14	VTN	64.6667	1.58698	0.325978	4.86836	1.12528e-06	4.4924e-05
ENSG00000135046.14	ANXA1	2927.67	0.697063	0.143281	4.86502	1.14445e-06	4.55856e-05
ENSG00000106665.16	CLIP2	1287	0.802369	0.165034	4.86183	1.16307e-06	4.62221e-05
ENSG00000132718.9	SYT11	2577	0.662136	0.136329	4.85689	1.19245e-06	4.72826e-05
ENSG00000163888.4	CAMK2N2	202	1.06758	0.219854	4.85585	1.1987e-06	4.74232e-05
ENSG00000214063.12	TSPAN4	703	0.788851	0.162517	4.85397	1.21017e-06	4.77689e-05
ENSG00000135776.5	ABCB10	935.833	-0.838025	0.172672	-4.85327	1.21442e-06	4.7829e-05
ENSG00000167110.19	GOLGA2	1863.83	0.721865	0.148911	4.84763	1.24947e-06	4.90993e-05
ENSG00000170989.10	S1PR1	122	1.17565	0.242551	4.84701	1.25334e-06	4.91412e-05
ENSG00000172663.9	TMEM134	435.833	0.807234	0.166708	4.84221	1.28401e-06	5.02313e-05
ENSG00000242732.4	RTL5	2974.83	0.67896	0.14027	4.84037	1.29596e-06	5.05858e-05
ENSG00000096060.15	FKBP5	721.333	-0.860705	0.178117	-4.83225	1.34998e-06	5.25772e-05
ENSG00000197646.8	PDCD1LG2	48.3333	1.74923	0.362276	4.82845	1.37599e-06	5.32902e-05
ENSG00000185112.6	FAM43A	145.5	1.19998	0.248525	4.8284	1.37632e-06	5.32902e-05
ENSG00000148677.7	ANKRD1	31.5	-2.35245	0.487228	-4.82825	1.37741e-06	5.32902e-05
ENSG00000120334.16	CENPL	505.333	-0.794381	0.164599	-4.82615	1.39197e-06	5.37309e-05
ENSG00000054282.16	SDCCAG8	497.833	0.81888	0.16969	4.82573	1.39493e-06	5.37309e-05
ENSG00000158164.7	TMSB15A	71.1667	-1.5268	0.316737	-4.8204	1.43269e-06	5.50643e-05
ENSG00000105854.13	PON2	1119.33	0.721055	0.149726	4.81582	1.46599e-06	5.62207e-05
ENSG00000113296.14	THBS4	1423.67	-0.738683	0.153498	-4.81232	1.49187e-06	5.70883e-05
ENSG00000143476.18	DTL	1465.17	-0.784763	0.163101	-4.81152	1.49788e-06	5.71936e-05
ENSG00000241878.12	PISD	913	0.71512	0.148903	4.80259	1.56623e-06	5.96732e-05
ENSG00000151322.20	NPAS3	205.667	1.00159	0.208664	4.80003	1.58644e-06	6.03121e-05
ENSG00000166923.12	GREM1	222.333	1.02261	0.213089	4.79898	1.59477e-06	6.04976e-05
ENSG00000164463.12	CREBRF	255.333	0.900753	0.188045	4.7901	1.66694e-06	6.30991e-05
ENSG00000206384.11	COL6A6	338.167	-0.959942	0.200431	-4.78939	1.67289e-06	6.31878e-05
ENSG00000123329.20	ARHGAP9	33.8333	-2.07134	0.432529	-4.78891	1.67688e-06	6.3202e-05
ENSG00000142731.11	PLK4	1278.83	-0.709093	0.14822	-4.78406	1.71789e-06	6.46088e-05
ENSG00000134013.16	LOXL2	2911.5	0.631385	0.132049	4.78143	1.74054e-06	6.53207e-05
ENSG00000132510.11	KDM6B	988.5	0.767433	0.16062	4.77795	1.77091e-06	6.63182e-05
ENSG00000120875.9	DUSP4	2521.67	0.650961	0.136319	4.77527	1.79464e-06	6.70638e-05
ENSG00000020129.16	NCDN	2204.83	0.684836	0.143437	4.77448	1.80169e-06	6.71838e-05
ENSG00000034152.19	MAP2K3	616.833	0.76778	0.160885	4.77222	1.82207e-06	6.77664e-05
ENSG00000133393.13	CEP20	219	-0.947257	0.198508	-4.77189	1.82505e-06	6.77664e-05
ENSG00000150540.14	HNMT	81.5	1.34896	0.282716	4.77144	1.82914e-06	6.77748e-05
ENSG00000007384.15	RHBDF1	574.167	0.759429	0.159181	4.77084	1.83459e-06	6.78334e-05
ENSG00000144824.21	PHLDB2	190	-1.0241	0.214808	-4.7675	1.86522e-06	6.88208e-05
ENSG00000105355.9	PLIN3	1619.17	0.720464	0.151137	4.76696	1.87029e-06	6.88629e-05
ENSG00000091986.16	CCDC80	859.333	-0.752066	0.15791	-4.76263	1.91089e-06	7.02103e-05
ENSG00000182628.13	SKA2	940.5	-0.694459	0.145851	-4.76144	1.92218e-06	7.04773e-05
ENSG00000138735.16	PDE5A	669.5	-0.861343	0.181026	-4.75812	1.95407e-06	7.14969e-05
ENSG00000136104.21	RNASEH2B	618.167	-0.768728	0.161628	-4.75616	1.97309e-06	7.20424e-05
ENSG00000165868.16	HSPA12A	431.833	0.80592	0.16965	4.75049	2.02929e-06	7.39403e-05
ENSG00000145332.14	KLHL8	650.667	-0.834322	0.175782	-4.74634	2.07134e-06	7.5316e-05
ENSG00000188643.11	S100A16	7372.83	0.66459	0.140038	4.74578	2.07708e-06	7.53684e-05
ENSG00000173894.11	CBX2	2505.5	-0.71905	0.151605	-4.74293	2.10652e-06	7.62785e-05
ENSG00000134057.15	CCNB1	2409.33	-0.747263	0.157726	-4.73773	2.16123e-06	7.80004e-05
ENSG00000164172.20	MOCS2	731.167	-0.736059	0.155366	-4.73757	2.16297e-06	7.80004e-05
ENSG00000161091.14	MFSD12	1494.67	0.704155	0.148713	4.735	2.19053e-06	7.88322e-05
ENSG00000117399.14	CDC20	1584	-0.643559	0.136057	-4.73007	2.24447e-06	8.06079e-05
ENSG00000170412.18	GPRC5C	208.167	0.962242	0.203553	4.72723	2.276e-06	8.15729e-05
ENSG00000184613.11	NELL2	1158.33	-0.79527	0.168319	-4.72478	2.30361e-06	8.22413e-05
ENSG00000133424.22	LARGE1	546.667	0.74606	0.157905	4.72475	2.30403e-06	8.22413e-05
ENSG00000257704.4	INAFM1	337.5	0.831602	0.17611	4.72205	2.33475e-06	8.31684e-05
ENSG00000077238.14	IL4R	906.333	0.723294	0.153217	4.72073	2.35005e-06	8.34257e-05
ENSG00000149809.17	TM7SF2	736.667	0.787938	0.166915	4.7206	2.35149e-06	8.34257e-05
ENSG00000109436.8	TBC1D9	1084.67	0.735744	0.155983	4.71681	2.39568e-06	8.48216e-05
ENSG00000166401.15	SERPINB8	635.667	0.720289	0.152875	4.71162	2.45759e-06	8.68383e-05
ENSG00000164543.7	STK17A	1563.83	0.687982	0.146075	4.7098	2.47957e-06	8.73053e-05
ENSG00000185022.12	MAFF	190.5	0.974475	0.206908	4.7097	2.48077e-06	8.73053e-05
ENSG00000174165.8	ZDHHC24	382.167	0.805308	0.171069	4.70751	2.50757e-06	8.80716e-05
ENSG00000089220.5	PEBP1	3973.33	-0.648339	0.137826	-4.70405	2.55055e-06	8.94017e-05
ENSG00000178999.13	AURKB	388.833	-0.898352	0.191029	-4.70269	2.56758e-06	8.98191e-05
ENSG00000123416.15	TUBA1B	10633	-0.662999	0.141068	-4.69986	2.60339e-06	9.08905e-05
ENSG00000135218.19	CD36	620.333	-0.806191	0.171759	-4.69375	2.68246e-06	9.34647e-05
ENSG00000076382.17	SPAG5	666.167	-0.754524	0.160847	-4.69094	2.71947e-06	9.45663e-05
ENSG00000164713.10	BRI3	1173.83	0.684945	0.146107	4.68796	2.75939e-06	9.57646e-05
ENSG00000099251.14	HSD17B7P2	93.3333	1.253	0.267441	4.68514	2.79768e-06	9.67957e-05
ENSG00000198730.9	CTR9	1833.83	-0.730697	0.155967	-4.68496	2.80015e-06	9.67957e-05
ENSG00000157379.14	DHRS1	338	0.843972	0.180269	4.68175	2.84442e-06	9.81326e-05
ENSG00000166171.13	DPCD	527.167	0.813902	0.173982	4.67808	2.89567e-06	9.97042e-05
ENSG00000198517.10	MAFK	433	0.802964	0.171882	4.6716	2.98866e-06	0.000102696
ENSG00000155366.17	RHOC	1386.83	0.688283	0.147355	4.67091	2.9987e-06	0.000102696
ENSG00000136450.13	SRSF1	2795	-0.663412	0.142034	-4.67081	3.00013e-06	0.000102696
ENSG00000175662.18	TOM1L2	423	0.783947	0.167913	4.66875	3.03034e-06	0.00010345
ENSG00000164970.15	FAM219A	1169.33	0.663137	0.142045	4.66851	3.03396e-06	0.00010345
ENSG00000143622.11	RIT1	1094.83	0.689607	0.147727	4.6681	3.03995e-06	0.000103453
ENSG00000165606.10	DRGX	42.3333	-2.01573	0.4319	-4.66712	3.05457e-06	0.000103749
ENSG00000175573.7	C11orf68	531.167	0.83193	0.178292	4.6661	3.06976e-06	0.000104063
ENSG00000108669.17	CYTH1	1789.5	0.66611	0.142854	4.66286	3.11841e-06	0.000105508
ENSG00000174749.6	FAM241A	3665.83	0.662604	0.142143	4.66152	3.13886e-06	0.000105996
ENSG00000143228.13	NUF2	949.333	-0.752483	0.161572	-4.65726	3.20453e-06	0.000108005
ENSG00000168528.12	SERINC2	794	0.721911	0.155101	4.65446	3.24827e-06	0.000109269
ENSG00000186591.13	UBE2H	3898.67	0.662455	0.142419	4.65146	3.29598e-06	0.00011049
ENSG00000091947.10	TMEM101	907.333	0.672621	0.144607	4.65138	3.29718e-06	0.00011049
ENSG00000109674.4	NEIL3	215.833	-1.15406	0.248197	-4.64975	3.32332e-06	0.000111154
ENSG00000012822.16	CALCOCO1	927.5	0.681304	0.146574	4.6482	3.34849e-06	0.000111726
ENSG00000075461.6	CACNG4	335.667	-1.01047	0.217403	-4.64791	3.35319e-06	0.000111726
ENSG00000166402.9	TUB	1165.17	-0.827887	0.178357	-4.64173	3.455e-06	0.0001149
ENSG00000161671.17	EMC10	2297.5	0.63972	0.137942	4.63759	3.52491e-06	0.000117003
ENSG00000168672.4	LRATD2	1189	0.726129	0.156592	4.63707	3.53376e-06	0.000117075
ENSG00000121152.10	NCAPH	1198.67	-0.691843	0.149257	-4.63524	3.56528e-06	0.000117896
ENSG00000087074.8	PPP1R15A	1768	0.648446	0.140056	4.62989	3.65855e-06	0.00012059
ENSG00000141401.12	IMPA2	171.333	-1.03426	0.223393	-4.62978	3.66051e-06	0.00012059
ENSG00000134569.10	LRP4	558.333	-0.869908	0.188007	-4.62699	3.71024e-06	0.000121999
ENSG00000114383.10	TUSC2	610.5	0.739287	0.159828	4.62552	3.7366e-06	0.000122601
ENSG00000157680.16	DGKI	124.167	1.18272	0.255712	4.62519	3.74251e-06	0.000122601
ENSG00000189057.11	FAM111B	349.833	-0.897334	0.194214	-4.62033	3.83123e-06	0.000125273
ENSG00000168101.15	NUDT16L1	466.167	0.777016	0.168242	4.61845	3.86611e-06	0.000126178
ENSG00000118689.15	FOXO3	640.833	-0.775462	0.16801	-4.61558	3.92006e-06	0.000127701
ENSG00000174132.9	FAM174A	477.667	0.782998	0.169892	4.6088	4.04996e-06	0.000131687
ENSG00000167702.13	KIFC2	1435	0.678359	0.147219	4.60781	4.06925e-06	0.00013207
ENSG00000147883.12	CDKN2B	71.5	1.39824	0.303558	4.60619	4.10117e-06	0.00013286
ENSG00000271122.1	HERPUD2-AS1	375	0.79255	0.172239	4.60146	4.19543e-06	0.000135663
ENSG00000173846.13	PLK3	569.5	0.779657	0.169654	4.59558	4.31555e-06	0.00013929
ENSG00000124795.17	DEK	4294.33	-0.680902	0.148203	-4.59438	4.34039e-06	0.000139834
ENSG00000010295.20	IFFO1	881	0.770195	0.168175	4.57972	4.65605e-06	0.000149713
ENSG00000125869.10	LAMP5	485.833	-1.61185	0.351983	-4.57936	4.66412e-06	0.000149713
ENSG00000145623.13	OSMR	2593.33	0.680732	0.148696	4.57801	4.69416e-06	0.000150402
ENSG00000210135.1	MT-TN	467.333	0.901137	0.196932	4.57588	4.74212e-06	0.000151661
ENSG00000123485.12	HJURP	1060.5	-0.695429	0.152016	-4.5747	4.76895e-06	0.000152242
ENSG00000183044.12	ABAT	267.167	0.868757	0.189953	4.57354	4.79546e-06	0.000152809
ENSG00000147255.19	IGSF1	236.167	-0.940985	0.205875	-4.57067	4.86167e-06	0.000154638
ENSG00000279254.1	ENSG00000279254	21.1667	-2.71556	0.594841	-4.56519	4.99036e-06	0.000158444
ENSG00000178449.9	COX14	366.333	0.794691	0.174096	4.56468	5.00258e-06	0.000158545
ENSG00000072195.15	SPEG	2538.33	0.689789	0.151132	4.56415	5.01516e-06	0.000158657
ENSG00000176155.21	CCDC57	1146	0.675127	0.148112	4.55822	5.15884e-06	0.000162798
ENSG00000106683.15	LIMK1	1753.83	0.710282	0.155832	4.55799	5.16467e-06	0.000162798
ENSG00000088756.13	ARHGAP28	224.167	-0.984269	0.21599	-4.55702	5.18852e-06	0.000163257
ENSG00000099994.11	SUSD2	58	-1.64021	0.360055	-4.55544	5.22772e-06	0.000164195
ENSG00000242802.9	AP5Z1	1627.83	0.621337	0.136428	4.55431	5.2558e-06	0.000164782
ENSG00000164099.3	PRSS12	11611.7	0.642085	0.141113	4.55014	5.36103e-06	0.000167781
ENSG00000103855.18	CD276	3277.83	0.622706	0.137067	4.54307	5.54396e-06	0.000173197
ENSG00000095261.14	PSMD5	843.167	-0.767652	0.169033	-4.54143	5.58738e-06	0.000174243
ENSG00000139211.7	AMIGO2	640.833	0.778962	0.171615	4.539	5.65216e-06	0.00017595
ENSG00000186871.7	ERCC6L	306.5	-0.861066	0.189745	-4.53801	5.67876e-06	0.000176464
ENSG00000197892.13	KIF13B	809.167	0.805891	0.177648	4.53645	5.72082e-06	0.000177457
ENSG00000112561.19	TFEB	171.333	0.974262	0.214812	4.53541	5.74904e-06	0.000178017
ENSG00000149115.14	TNKS1BP1	2850	0.671559	0.148156	4.53277	5.82155e-06	0.000179944
ENSG00000085733.16	CTTN	6520.67	0.598103	0.132031	4.53001	5.89801e-06	0.000181987
ENSG00000111276.12	CDKN1B	2816	0.599254	0.132304	4.52936	5.91624e-06	0.000182228
ENSG00000010438.17	PRSS3	1020.33	0.709044	0.156557	4.52899	5.92668e-06	0.00018223
ENSG00000166272.18	WBP1L	1338.17	0.685996	0.15157	4.52593	6.01292e-06	0.000184558
ENSG00000133019.12	CHRM3	618.333	0.781607	0.172747	4.52458	6.05143e-06	0.000185415
ENSG00000184205.14	TSPYL2	577	0.749391	0.165909	4.51689	6.27548e-06	0.000191732
ENSG00000047634.15	SCML1	517.833	0.802889	0.177758	4.51675	6.27949e-06	0.000191732
ENSG00000006025.12	OSBPL7	920.167	0.706696	0.156516	4.51516	6.32695e-06	0.000192845
ENSG00000205413.8	SAMD9	530.333	-0.73423	0.162854	-4.50853	6.52789e-06	0.000198609
ENSG00000213853.10	EMP2	653	-0.801895	0.177876	-4.50818	6.53869e-06	0.000198609
ENSG00000003056.8	M6PR	2633.67	0.619718	0.13757	4.50476	6.64487e-06	0.000201484
ENSG00000008517.19	IL32	73.5	-1.34851	0.299577	-4.50137	6.75157e-06	0.000204366
ENSG00000144057.16	ST6GAL2	362.333	0.78217	0.173835	4.49951	6.81104e-06	0.000205811
ENSG00000256235.3	SMIM3	1697	0.805719	0.179439	4.4902	7.11576e-06	0.000214648
ENSG00000123473.17	STIL	712.667	-0.766626	0.17077	-4.48924	7.14784e-06	0.000215246
ENSG00000138794.10	CASP6	617.167	0.715168	0.15937	4.48748	7.20708e-06	0.000216657
ENSG00000173327.8	MAP3K11	2501.67	0.629285	0.140311	4.48494	7.29342e-06	0.000218423
ENSG00000254999.4	BRK1	1044.33	0.634844	0.141558	4.48468	7.30227e-06	0.000218423
ENSG00000111540.16	RAB5B	1973	0.70901	0.158097	4.48466	7.3032e-06	0.000218423
ENSG00000153561.13	RMND5A	1163.5	-0.651713	0.145377	-4.48292	7.36301e-06	0.000219816
ENSG00000135047.16	CTSL	949.333	0.664193	0.148172	4.48257	7.37488e-06	0.000219816
ENSG00000105223.21	PLD3	4619.5	0.630207	0.140647	4.48077	7.43736e-06	0.000221302
ENSG00000213719.8	CLIC1	3464	0.653941	0.145972	4.47992	7.4672e-06	0.000221814
ENSG00000185101.13	ANO9	43.8333	-1.70533	0.380823	-4.478	7.53451e-06	0.000223434
ENSG00000116885.18	OSCP1	109.667	1.16772	0.260809	4.47729	7.55959e-06	0.0002238
ENSG00000186862.20	PDZD7	127.167	-1.12134	0.2506	-4.4746	7.65539e-06	0.000226253
ENSG00000168890.14	TMEM150A	228.833	0.942483	0.210701	4.47308	7.70999e-06	0.000227484
ENSG00000164930.12	FZD6	231.5	0.926363	0.207174	4.47142	7.77022e-06	0.000228875
ENSG00000187957.8	DNER	54.8333	1.53691	0.343803	4.47033	7.80984e-06	0.000229656
ENSG00000136830.12	NIBAN2	4564.33	0.638086	0.142773	4.46922	7.85044e-06	0.000230464
ENSG00000157800.18	SLC37A3	1069.67	-0.637815	0.14284	-4.46524	7.99786e-06	0.000234399
ENSG00000186866.17	POFUT2	1299.33	0.687008	0.15393	4.46313	8.07706e-06	0.000236325
ENSG00000172159.16	FRMD3	791.167	-1.47687	0.331289	-4.45796	8.27432e-06	0.000241693
ENSG00000156453.14	PCDH1	69.8333	1.37282	0.308351	4.45212	8.50266e-06	0.00024795
ENSG00000234409.7	CCDC188	286.167	0.902739	0.202975	4.44754	8.68577e-06	0.000252868
ENSG00000126947.13	ARMCX1	432.667	0.742366	0.166967	4.44619	8.74051e-06	0.00025404
ENSG00000221869.5	CEBPD	573	0.728433	0.163863	4.44537	8.77401e-06	0.000254592
ENSG00000197956.10	S100A6	4435.5	0.595563	0.134037	4.44326	8.86065e-06	0.000256664
ENSG00000159363.19	ATP13A2	1172	0.744155	0.167492	4.44292	8.87472e-06	0.000256664
ENSG00000127920.6	GNG11	997.5	0.6502	0.146376	4.44199	8.91303e-06	0.000257347
ENSG00000167191.12	GPRC5B	51.5	-1.59177	0.358623	-4.43857	9.05605e-06	0.000261047
ENSG00000156970.13	BUB1B	1553.5	-0.665321	0.14991	-4.43814	9.07411e-06	0.000261138
ENSG00000139625.13	MAP3K12	1074.33	0.72666	0.163818	4.43578	9.17398e-06	0.000263579
ENSG00000135324.6	MRAP2	129.167	1.055	0.238074	4.43139	9.36257e-06	0.000268514
ENSG00000149541.10	B3GAT3	1688.5	0.622236	0.140425	4.43108	9.37637e-06	0.000268514
ENSG00000092853.14	CLSPN	1222.83	-0.708315	0.160066	-4.42513	9.63836e-06	0.000275566
ENSG00000269113.4	TRABD2B	114.833	1.17925	0.26683	4.41948	9.89403e-06	0.000282415
ENSG00000160685.14	ZBTB7B	1046.17	0.81138	0.183661	4.41781	9.97082e-06	0.000284144
ENSG00000198121.15	LPAR1	373.5	-0.762205	0.172554	-4.4172	9.99861e-06	0.000284473
ENSG00000179454.14	KLHL28	763.667	0.701062	0.15875	4.41615	1.00474e-05	0.000285399
ENSG00000175155.11	YPEL2	271	0.828144	0.187638	4.41352	1.01703e-05	0.000288423
ENSG00000124733.5	MEA1	878	-0.687229	0.155754	-4.41228	1.02286e-05	0.000289608
ENSG00000178531.6	CTXN1	1648.17	0.615844	0.139617	4.41095	1.02918e-05	0.000290926
ENSG00000183935.5	HTR7P1	98.3333	1.18766	0.269495	4.40699	1.04816e-05	0.000295815
ENSG00000087510.7	TFAP2C	340.333	0.826112	0.187521	4.40543	1.05574e-05	0.000297475
ENSG00000175550.8	DRAP1	2241.17	0.589682	0.133987	4.40104	1.07735e-05	0.000303075
ENSG00000162063.13	CCNF	863.833	-0.712085	0.161845	-4.39981	1.08347e-05	0.000304309
ENSG00000179388.9	EGR3	38	1.87335	0.426167	4.39581	1.10359e-05	0.000309464
ENSG00000105894.13	PTN	4303.83	0.613341	0.139565	4.39465	1.10949e-05	0.000310621
ENSG00000135316.19	SYNCRIP	2486.17	-0.648551	0.147628	-4.39314	1.11726e-05	0.0003123
ENSG00000135506.17	OS9	2690.17	0.609393	0.138792	4.39069	1.1299e-05	0.000315329
ENSG00000168621.15	GDNF	72.1667	-1.60248	0.365057	-4.38966	1.13526e-05	0.000316322
ENSG00000100345.23	MYH9	5918	-0.619264	0.141221	-4.38506	1.15951e-05	0.000322172
ENSG00000132692.19	BCAN	136.167	1.06329	0.242491	4.38486	1.16061e-05	0.000322172
ENSG00000124201.15	ZNFX1	1004.33	0.662183	0.151023	4.38464	1.16178e-05	0.000322172
ENSG00000100526.21	CDKN3	299.5	-0.787378	0.179596	-4.38417	1.16431e-05	0.000322364
ENSG00000029993.15	HMGB3	1889	-0.637358	0.145425	-4.38271	1.17211e-05	0.000324014
ENSG00000184557.4	SOCS3	1344.17	0.707374	0.161576	4.37795	1.198e-05	0.000330647
ENSG00000162458.13	FBLIM1	3433.5	0.668321	0.152686	4.37709	1.20275e-05	0.000331437
ENSG00000198910.14	L1CAM	847.167	0.748661	0.171196	4.37312	1.22483e-05	0.000336993
ENSG00000178403.4	NEUROG2	519.667	-1.63298	0.37364	-4.37046	1.23984e-05	0.000340398
ENSG00000176890.16	TYMS	877.167	-0.676728	0.154849	-4.37024	1.24109e-05	0.000340398
ENSG00000156966.7	B3GNT7	183.167	-0.913233	0.209113	-4.36717	1.25864e-05	0.000344671
ENSG00000168256.18	NKIRAS2	2886.67	0.615123	0.140912	4.36531	1.26944e-05	0.000347085
ENSG00000146826.17	TRAPPC14	689.5	0.656428	0.150413	4.36417	1.27607e-05	0.000348356
ENSG00000142227.11	EMP3	1022.17	0.673968	0.154543	4.36105	1.2944e-05	0.00035281
ENSG00000013297.12	CLDN11	99	-1.21084	0.277914	-4.35689	1.31922e-05	0.000359016
ENSG00000173442.13	EHBP1L1	2205	0.589685	0.135418	4.35456	1.33331e-05	0.000362289
ENSG00000177700.6	POLR2L	892.667	0.652106	0.149777	4.35384	1.33772e-05	0.000362924
ENSG00000033100.17	CHPF2	2176.5	0.588057	0.135139	4.35149	1.35215e-05	0.000366272
ENSG00000197635.11	DPP4	42.5	-1.75096	0.402523	-4.34997	1.36158e-05	0.000368257
ENSG00000110900.16	TSPAN11	120	-1.08854	0.250312	-4.34872	1.36932e-05	0.00036978
ENSG00000138678.11	GPAT3	66.3333	1.34789	0.309982	4.34828	1.37212e-05	0.000369965
ENSG00000116604.19	MEF2D	1735	0.675293	0.155368	4.34641	1.38386e-05	0.000372385
ENSG00000104967.8	NOVA2	123.333	1.15444	0.265623	4.34617	1.38534e-05	0.000372385
ENSG00000185504.17	FAAP100	1776.67	0.634878	0.1461	4.34551	1.38952e-05	0.000372937
ENSG00000143384.14	MCL1	10753	0.552802	0.12732	4.34182	1.41309e-05	0.000378681
ENSG00000092841.19	MYL6	5241.33	0.568124	0.130895	4.34031	1.42281e-05	0.000380165
ENSG00000188554.15	NBR1	2750	0.61078	0.140723	4.34029	1.42296e-05	0.000380165
ENSG00000023171.20	GRAMD1B	122.333	1.13062	0.260653	4.33764	1.44021e-05	0.000384188
ENSG00000118997.14	DNAH7	104	1.15889	0.267274	4.33595	1.45135e-05	0.000386571
ENSG00000013016.16	EHD3	619.167	0.697924	0.161133	4.33136	1.48188e-05	0.000394104
ENSG00000183696.14	UPP1	264.333	0.819218	0.189245	4.32887	1.49874e-05	0.000397984
ENSG00000170011.14	MYRIP	171.667	0.955334	0.220827	4.32616	1.51732e-05	0.000402308
ENSG00000163719.20	MTMR14	702.5	0.645803	0.149305	4.32538	1.52267e-05	0.000403117
ENSG00000260032.2	NORAD	7005.17	0.548988	0.127053	4.32093	1.55375e-05	0.000410726
ENSG00000176148.16	TCP11L1	491.833	-0.717406	0.166109	-4.31888	1.56821e-05	0.000413626
ENSG00000140931.20	CMTM3	1864.5	0.626332	0.145037	4.31842	1.57148e-05	0.000413626
ENSG00000122203.15	KIAA1191	2167.5	0.606267	0.140392	4.31838	1.57181e-05	0.000413626
ENSG00000186260.17	MRTFB	588.5	-0.714898	0.165602	-4.31697	1.58186e-05	0.000415648
ENSG00000120129.6	DUSP1	513	0.830567	0.192442	4.31594	1.58927e-05	0.00041697
ENSG00000066248.15	NGEF	135.833	1.03999	0.241104	4.31346	1.60718e-05	0.000421038
ENSG00000103316.12	CRYM	107	1.08468	0.251608	4.31099	1.62525e-05	0.000425137
ENSG00000166033.13	HTRA1	956.167	0.649124	0.150618	4.30972	1.63458e-05	0.000426939
ENSG00000153234.16	NR4A2	87.8333	1.21603	0.282184	4.30933	1.63748e-05	0.00042706
ENSG00000160712.13	IL6R	89	1.23808	0.287425	4.30748	1.65125e-05	0.000430011
ENSG00000105429.13	MEGF8	2863.17	0.666225	0.154702	4.3065	1.65857e-05	0.000430881
ENSG00000133657.17	ATP13A3	7352.83	0.596682	0.138558	4.30638	1.6595e-05	0.000430881
ENSG00000175592.9	FOSL1	1348.67	0.618872	0.143806	4.30351	1.68115e-05	0.000435856
ENSG00000151136.15	BTBD11	25.3333	-2.4692	0.574167	-4.30049	1.7042e-05	0.000440747
ENSG00000100034.14	PPM1F	2152.17	0.633561	0.147332	4.30021	1.70636e-05	0.000440747
ENSG00000114738.11	MAPKAPK3	472.5	0.741794	0.172508	4.30005	1.70756e-05	0.000440747
ENSG00000127585.12	FBXL16	353.667	0.910381	0.211768	4.29896	1.71599e-05	0.000442272
ENSG00000112742.10	TTK	693.667	-0.703773	0.163732	-4.29833	1.72091e-05	0.000442889
ENSG00000100473.18	COCH	466.167	-0.753096	0.175796	-4.28392	1.83627e-05	0.000471884
ENSG00000166794.6	PPIB	2781.5	0.597373	0.139501	4.28223	1.8503e-05	0.000474794
ENSG00000204219.11	TCEA3	176.667	-0.908376	0.212218	-4.28039	1.86569e-05	0.000478041
ENSG00000136878.14	USP20	783.833	0.696159	0.162822	4.27558	1.90638e-05	0.000487755
ENSG00000080986.13	NDC80	600.833	-0.673448	0.1576	-4.27313	1.92746e-05	0.00049243
ENSG00000254858.10	MPV17L2	412.5	0.710582	0.166322	4.27233	1.93443e-05	0.00049349
ENSG00000129103.19	SUMF2	1312.67	0.60903	0.142602	4.27083	1.94746e-05	0.000496093
ENSG00000106571.15	GLI3	589.167	-0.716349	0.167914	-4.26617	1.98857e-05	0.00050583
ENSG00000135404.12	CD63	7619.83	0.556621	0.130506	4.2651	1.99812e-05	0.000507216
ENSG00000109171.15	SLAIN2	1334	-0.711371	0.166796	-4.26491	1.99981e-05	0.000507216
ENSG00000066136.21	NFYC	753.833	-0.651444	0.152776	-4.26406	2.00749e-05	0.000508429
ENSG00000137809.17	ITGA11	2235.67	0.57081	0.133949	4.2614	2.03146e-05	0.000513757
ENSG00000196123.13	KIAA0895L	1113.83	0.621713	0.145967	4.25928	2.05085e-05	0.000517913
ENSG00000122952.17	ZWINT	1416.67	-0.589101	0.138442	-4.25522	2.08847e-05	0.000526655
ENSG00000077942.19	FBLN1	526	-0.721991	0.169735	-4.25365	2.10318e-05	0.000529601
ENSG00000104946.14	TBC1D17	956.833	0.627874	0.147621	4.25329	2.10648e-05	0.000529672
ENSG00000166946.14	CCNDBP1	759.5	0.653342	0.153657	4.25194	2.11928e-05	0.000532128
ENSG00000174791.11	RIN1	432.167	0.713849	0.167915	4.25124	2.12589e-05	0.000532922
ENSG00000182796.16	TMEM198B	536.5	0.701693	0.165067	4.25096	2.12853e-05	0.000532922
ENSG00000140564.13	FURIN	1871.83	0.608318	0.143147	4.2496	2.14152e-05	0.000535411
ENSG00000159658.15	EFCAB14	1208.5	0.65197	0.153536	4.24638	2.17255e-05	0.000542099
ENSG00000174939.11	ASPHD1	418.167	0.794445	0.187096	4.24618	2.17446e-05	0.000542099
ENSG00000116205.14	TCEANC2	612.833	0.690799	0.162732	4.24501	2.18583e-05	0.000544161
ENSG00000221963.6	APOL6	309.5	-0.775486	0.182719	-4.24415	2.19426e-05	0.000545484
ENSG00000204054.14	LINC00963	1496.83	0.577388	0.136207	4.23904	2.24478e-05	0.000557251
ENSG00000156802.13	ATAD2	2678.5	-0.66444	0.156766	-4.23843	2.25093e-05	0.00055747
ENSG00000143324.14	XPR1	8756.33	0.633006	0.149353	4.23832	2.25202e-05	0.00055747
ENSG00000140859.16	KIFC3	771.5	0.688197	0.162519	4.23455	2.29005e-05	0.000566086
ENSG00000121361.5	KCNJ8	213.333	0.931353	0.219967	4.23406	2.29512e-05	0.000566539
ENSG00000176903.5	PNMA1	1979.17	0.583084	0.137773	4.23221	2.31407e-05	0.000569728
ENSG00000111247.15	RAD51AP1	540	-0.689191	0.162846	-4.23216	2.31454e-05	0.000569728
ENSG00000102100.16	SLC35A2	838.5	0.655052	0.154865	4.22983	2.33865e-05	0.000574854
ENSG00000130529.16	TRPM4	125.833	1.02394	0.242202	4.22763	2.36169e-05	0.000579706
ENSG00000213722.10	DDAH2	1074.33	0.674169	0.159619	4.22363	2.40403e-05	0.000589274
ENSG00000121289.18	CEP89	772.333	0.66012	0.15632	4.22287	2.41212e-05	0.000590429
ENSG00000172725.14	CORO1B	2064.67	0.602572	0.142812	4.21934	2.45014e-05	0.000598901
ENSG00000232098.3	ZNF584-DT	424.167	0.700144	0.166034	4.21687	2.47719e-05	0.00060467
ENSG00000115756.13	HPCAL1	4089.83	0.566539	0.134371	4.21622	2.48428e-05	0.000605556
ENSG00000175602.4	CCDC85B	1932.17	0.597251	0.141675	4.21563	2.49077e-05	0.000606294
ENSG00000068400.13	GRIPAP1	1046.67	0.629084	0.149317	4.21307	2.51918e-05	0.000611665
ENSG00000103512.16	NOMO1	3669.5	0.64742	0.153672	4.213	2.51996e-05	0.000611665
ENSG00000100842.13	EFS	271.333	-0.88971	0.211197	-4.21271	2.5233e-05	0.000611665
ENSG00000139354.11	GAS2L3	459.833	-0.73148	0.173733	-4.21036	2.5496e-05	0.000617187
ENSG00000180398.13	MCFD2	3332.83	0.579278	0.137616	4.20939	2.5606e-05	0.000618386
ENSG00000113532.13	ST8SIA4	142.167	1.06366	0.252692	4.2093	2.56161e-05	0.000618386
ENSG00000153132.13	CLGN	300.5	-0.827161	0.196537	-4.20868	2.56862e-05	0.000619225
ENSG00000116260.17	QSOX1	4956	0.588857	0.13995	4.20763	2.5806e-05	0.000621258
ENSG00000130311.11	DDA1	2832.5	0.550841	0.130947	4.20661	2.59232e-05	0.000623224
ENSG00000119787.14	ATL2	1140.17	-0.623234	0.148192	-4.20559	2.60401e-05	0.000625176
ENSG00000254343.2	ENSG00000254343	19	2.94486	0.70058	4.20346	2.62864e-05	0.00062949
ENSG00000213190.4	MLLT11	3779.67	0.615139	0.146343	4.20342	2.62916e-05	0.00062949
ENSG00000155256.18	ZFYVE27	877.333	0.616549	0.146738	4.2017	2.64916e-05	0.000633412
ENSG00000110047.18	EHD1	1720	0.626558	0.149143	4.20105	2.65684e-05	0.000634383
ENSG00000167900.12	TK1	1637.17	-0.585704	0.13945	-4.2001	2.66797e-05	0.000635638
ENSG00000187800.14	PEAR1	159	-0.990394	0.235809	-4.19998	2.66934e-05	0.000635638
ENSG00000165905.18	LARGE2	83.5	-1.19437	0.284411	-4.19944	2.67579e-05	0.000636308
ENSG00000164619.10	BMPER	21.1667	2.4614	0.586185	4.19902	2.68078e-05	0.000636632
ENSG00000140941.14	MAP1LC3B	839.333	0.624584	0.148819	4.19692	2.70564e-05	0.000641664
ENSG00000174282.12	ZBTB4	681.333	0.715358	0.170475	4.19627	2.71349e-05	0.000642658
ENSG00000164109.14	MAD2L1	3115.83	-0.64941	0.154784	-4.19559	2.72167e-05	0.000643724
ENSG00000233276.8	GPX1	2337.83	0.61726	0.14714	4.19504	2.72822e-05	0.000644403
ENSG00000109861.17	CTSC	1236.5	-0.656249	0.156464	-4.19425	2.73777e-05	0.000645484
ENSG00000257167.3	TMPO-AS1	103.5	-1.16098	0.276817	-4.19405	2.74016e-05	0.000645484
ENSG00000136710.10	CCDC115	548.333	0.689479	0.164454	4.19254	2.7585e-05	0.000648277
ENSG00000160058.19	BSDC1	1316.33	0.595925	0.142142	4.19246	2.75941e-05	0.000648277
ENSG00000268858.2	ENSG00000268858	160.667	1.0112	0.241253	4.19146	2.77163e-05	0.000650275
ENSG00000130758.8	MAP3K10	972.833	0.704352	0.168214	4.18723	2.82374e-05	0.000661615
ENSG00000141524.19	TMC6	944.5	0.660721	0.157836	4.18613	2.83746e-05	0.000663944
ENSG00000086848.15	ALG9	112.167	-1.09459	0.261638	-4.18361	2.86919e-05	0.000670057
ENSG00000002933.9	TMEM176A	1028.33	0.682073	0.163041	4.18345	2.87123e-05	0.000670057
ENSG00000238227.8	TMEM250	1224.83	0.587563	0.140515	4.1815	2.89596e-05	0.000674927
ENSG00000165861.14	ZFYVE1	618.333	0.648516	0.155133	4.18039	2.91004e-05	0.000677308
ENSG00000136153.20	LMO7	697.833	-0.743951	0.178131	-4.17642	2.96132e-05	0.000688329
ENSG00000101474.12	APMAP	2535.33	0.601757	0.144109	4.1757	2.97066e-05	0.000689586
ENSG00000177875.5	CCDC184	328.167	0.754653	0.180833	4.17321	3.00343e-05	0.000696272
ENSG00000146263.12	MMS22L	816.333	-0.721613	0.172944	-4.17253	3.01237e-05	0.00069742
ENSG00000117226.12	GBP3	260.667	0.792046	0.189935	4.17008	3.04487e-05	0.000704015
ENSG00000132437.18	DDC	813.333	-1.41626	0.339738	-4.1687	3.06346e-05	0.000707381
ENSG00000162729.14	IGSF8	1281.33	0.599003	0.143805	4.16537	3.10844e-05	0.000716823
ENSG00000119508.18	NR4A3	67.3333	1.29589	0.311659	4.15803	3.21006e-05	0.000739285
ENSG00000170085.18	SIMC1	344.5	-0.84426	0.203106	-4.15675	3.228e-05	0.000742441
ENSG00000167384.11	ZNF180	272.5	-0.767772	0.184739	-4.15598	3.23902e-05	0.000743998
ENSG00000136108.15	CKAP2	1791.83	-0.582777	0.140403	-4.15074	3.31398e-05	0.00076022
ENSG00000118596.12	SLC16A7	432.167	-0.756261	0.182525	-4.14333	3.42299e-05	0.0007842
ENSG00000065809.14	FAM107B	2462.83	-0.570391	0.137763	-4.14039	3.46711e-05	0.000793271
ENSG00000117155.17	SSX2IP	943.167	-0.624721	0.150993	-4.13742	3.51238e-05	0.000802581
ENSG00000115216.14	NRBP1	2580.33	0.56784	0.137281	4.13635	3.52877e-05	0.000805276
ENSG00000076706.17	MCAM	324.5	0.777996	0.188168	4.13458	3.55604e-05	0.000810444
ENSG00000198879.13	SFMBT2	949.167	-0.621055	0.150307	-4.13192	3.59746e-05	0.00081882
ENSG00000159720.13	ATP6V0D1	1757.67	0.564928	0.13677	4.13049	3.61986e-05	0.000822849
ENSG00000048140.18	TSPAN17	1247	0.593908	0.143856	4.12848	3.65174e-05	0.00082902
ENSG00000157456.8	CCNB2	896.333	-0.683627	0.165698	-4.12574	3.69546e-05	0.00083786
ENSG00000197208.6	SLC22A4	64.3333	1.32755	0.32185	4.12475	3.71131e-05	0.000840366
ENSG00000088826.18	SMOX	253.667	0.867407	0.210491	4.12088	3.7743e-05	0.000853529
ENSG00000100994.12	PYGB	2578.83	0.575989	0.139799	4.12012	3.78682e-05	0.000855254
ENSG00000213015.9	ZNF580	751.833	0.645799	0.156811	4.11832	3.81649e-05	0.000860846
ENSG00000180667.11	YOD1	332.333	-0.728497	0.177058	-4.11446	3.88083e-05	0.000874234
ENSG00000233695.2	GAS6-AS1	242.333	0.833048	0.202728	4.1092	3.97039e-05	0.000893261
ENSG00000105373.19	NOP53	3721	0.540681	0.131616	4.10802	3.99073e-05	0.000896686
ENSG00000227036.10	LINC00511	230.333	0.808613	0.196895	4.10683	4.01128e-05	0.000899203
ENSG00000101255.12	TRIB3	637.167	0.701332	0.170774	4.10678	4.01219e-05	0.000899203
ENSG00000010292.13	NCAPD2	3144	-0.557524	0.135835	-4.10441	4.05343e-05	0.000906612
ENSG00000137494.14	ANKRD42	356.5	0.768501	0.187243	4.10429	4.0556e-05	0.000906612
ENSG00000070886.12	EPHA8	22.6667	-2.20669	0.5378	-4.10317	4.07525e-05	0.000909845
ENSG00000137135.18	ARHGEF39	234.667	-0.809155	0.197277	-4.10162	4.10271e-05	0.000914811
ENSG00000136826.15	KLF4	162.167	0.948149	0.231322	4.09883	4.15251e-05	0.000924062
ENSG00000133134.12	BEX2	168.167	0.895859	0.218571	4.0987	4.15475e-05	0.000924062
ENSG00000197586.13	ENTPD6	1135	0.600896	0.146677	4.09673	4.19019e-05	0.000929958
ENSG00000164331.10	ANKRA2	275	0.802981	0.19601	4.09664	4.19187e-05	0.000929958
ENSG00000166619.15	BLCAP	1007.17	0.589476	0.143961	4.09469	4.22726e-05	0.000936624
ENSG00000132824.14	SERINC3	2664.33	0.555078	0.135595	4.09363	4.24673e-05	0.000939675
ENSG00000183688.4	RFLNB	805	-0.700656	0.171169	-4.09336	4.25176e-05	0.000939675
ENSG00000153233.13	PTPRR	449.667	0.708616	0.173172	4.09199	4.27692e-05	0.000944046
ENSG00000288398.1	ENSG00000288398	100.667	1.08504	0.265309	4.08973	4.31884e-05	0.000952101
ENSG00000100604.13	CHGA	4827.17	-1.74468	0.426983	-4.08606	4.38757e-05	0.000965367
ENSG00000182718.18	ANXA2	12816	0.529111	0.129497	4.08591	4.3905e-05	0.000965367
ENSG00000145715.15	RASA1	2137.83	0.613909	0.15026	4.08564	4.39554e-05	0.000965367
ENSG00000138134.12	STAMBPL1	902.833	0.654292	0.160401	4.07911	4.5209e-05	0.000991656
ENSG00000125991.21	ERGIC3	4224	0.543111	0.133195	4.07756	4.55098e-05	0.000997006
ENSG00000113615.13	SEC24A	774.5	-0.648401	0.159148	-4.0742	4.61723e-05	0.00101026
ENSG00000113196.3	HAND1	156.667	-0.940626	0.231174	-4.06891	4.72336e-05	0.00103219
ENSG00000105835.13	NAMPT	3074.17	0.581738	0.143015	4.06766	4.74873e-05	0.00103599
ENSG00000124216.4	SNAI1	649	-0.730229	0.179529	-4.06747	4.75258e-05	0.00103599
ENSG00000169105.8	CHST14	652.5	-0.662586	0.163001	-4.06492	4.80488e-05	0.00104609
ENSG00000187699.10	C2orf88	34	-1.82082	0.448517	-4.05965	4.91472e-05	0.00106868
ENSG00000171298.13	GAA	5227.5	0.572378	0.141028	4.05862	4.93631e-05	0.00107204
ENSG00000168702.18	LRP1B	548.167	0.77391	0.190968	4.05256	5.06604e-05	0.00109885
ENSG00000111341.10	MGP	1162.67	0.654949	0.16168	4.05089	5.10223e-05	0.00110534
ENSG00000108256.9	NUFIP2	1519.67	-0.575941	0.142206	-4.05003	5.12108e-05	0.00110805
ENSG00000100592.16	DAAM1	598.833	-0.694452	0.171527	-4.04864	5.15151e-05	0.00111326
ENSG00000147400.10	CETN2	670.167	0.649194	0.160397	4.04742	5.17854e-05	0.00111772
ENSG00000158402.21	CDC25C	146.833	-0.945846	0.233808	-4.0454	5.22333e-05	0.001126
ENSG00000150281.7	CTF1	65.5	1.27644	0.315665	4.04365	5.26257e-05	0.00113307
ENSG00000111674.9	ENO2	831.833	0.627079	0.155176	4.04107	5.32068e-05	0.00114418
ENSG00000135519.8	KCNH3	207.667	0.824121	0.203999	4.03983	5.34889e-05	0.00114883
ENSG00000176887.7	SOX11	2088.33	-0.595077	0.147327	-4.03915	5.36451e-05	0.00115078
ENSG00000126247.11	CAPNS1	4738.33	0.559682	0.138721	4.03459	5.46981e-05	0.00117193
ENSG00000170965.10	PLAC1	16.5	-2.80249	0.694753	-4.03379	5.48843e-05	0.00117448
ENSG00000164076.17	CAMKV	253.5	0.86133	0.213557	4.03326	5.50079e-05	0.00117449
ENSG00000182752.10	PAPPA	287.167	0.750773	0.186158	4.033	5.50701e-05	0.00117449
ENSG00000139946.10	PELI2	94.3333	-1.07112	0.265593	-4.03293	5.50857e-05	0.00117449
ENSG00000117614.10	SYF2	826.5	0.59093	0.146568	4.03179	5.53541e-05	0.00117878
ENSG00000240891.8	PLCXD2	163	0.905728	0.224754	4.02986	5.58104e-05	0.00118705
ENSG00000164967.10	RPP25L	159.667	0.917341	0.227843	4.02619	5.6688e-05	0.00120426
ENSG00000006611.17	USH1C	31.5	-1.78988	0.444702	-4.02489	5.70009e-05	0.00120944
ENSG00000162066.16	AMDHD2	374.5	0.69982	0.173923	4.02374	5.72813e-05	0.00121392
ENSG00000139734.19	DIAPH3	788.5	-0.653395	0.162724	-4.01536	5.93558e-05	0.00125636
ENSG00000196584.4	XRCC2	540.667	-0.735176	0.183155	-4.01395	5.97112e-05	0.00126162
ENSG00000180628.15	PCGF5	912.833	-0.641931	0.159931	-4.0138	5.97481e-05	0.00126162
ENSG00000165105.10	RASEF	163	-1.10615	0.27564	-4.01302	5.99457e-05	0.00126427
ENSG00000169223.16	LMAN2	3502.33	0.527803	0.131554	4.01207	6.01884e-05	0.00126786
ENSG00000113810.16	SMC4	3431.17	-0.596438	0.14868	-4.01155	6.0321e-05	0.00126881
ENSG00000181045.15	SLC26A11	1047	0.692641	0.172671	4.01133	6.03782e-05	0.00126881
ENSG00000137216.19	TMEM63B	788.167	0.679807	0.169536	4.00982	6.07658e-05	0.00127543
ENSG00000124788.19	ATXN1	1196.17	0.636562	0.158799	4.0086	6.10788e-05	0.00127951
ENSG00000152291.15	TGOLN2	5063.17	0.534571	0.133362	4.0084	6.11309e-05	0.00127951
ENSG00000187735.15	TCEA1	1993.33	-0.603119	0.150473	-4.00815	6.11973e-05	0.00127951
ENSG00000146109.5	ABT1	818.833	-0.610895	0.152424	-4.00786	6.12726e-05	0.00127951
ENSG00000132471.12	WBP2	3161.83	0.548381	0.136833	4.00765	6.13252e-05	0.00127951
ENSG00000160991.17	ORAI2	3251.33	0.609923	0.152446	4.0009	6.31007e-05	0.00131475
ENSG00000148426.13	PROSER2	95.1667	1.10219	0.275503	4.00063	6.31728e-05	0.00131475
ENSG00000166848.7	TERF2IP	1918.83	0.59922	0.14979	4.00038	6.32396e-05	0.00131475
ENSG00000163939.18	PBRM1	898.667	-0.616	0.154047	-3.99878	6.36692e-05	0.00132033
ENSG00000133687.16	TMTC1	483.5	-0.681975	0.170548	-3.99872	6.36857e-05	0.00132033
ENSG00000105339.11	DENND3	413.833	0.809971	0.202585	3.99817	6.38343e-05	0.00132033
ENSG00000138346.15	DNA2	588	-0.705212	0.176385	-3.99814	6.38435e-05	0.00132033
ENSG00000180879.14	SSR4	1887.17	0.550081	0.13759	3.99798	6.38844e-05	0.00132033
ENSG00000146670.10	CDCA5	1685	-0.555652	0.139036	-3.99647	6.42944e-05	0.00132443
ENSG00000131069.20	ACSS2	1028.67	0.676203	0.169206	3.99633	6.43322e-05	0.00132443
ENSG00000114473.14	IQCG	181.333	0.837848	0.209663	3.99617	6.43761e-05	0.00132443
ENSG00000198858.10	R3HDM4	1269.67	0.577337	0.144474	3.99613	6.43853e-05	0.00132443
ENSG00000161638.11	ITGA5	1904	0.640779	0.160409	3.99466	6.47871e-05	0.00133113
ENSG00000113448.20	PDE4D	634.167	0.697389	0.174613	3.99392	6.49898e-05	0.00133374
ENSG00000171552.14	BCL2L1	615.667	0.615646	0.15427	3.99071	6.58747e-05	0.00135032
ENSG00000156298.13	TSPAN7	66.1667	-1.315	0.329545	-3.99035	6.59769e-05	0.00135083
ENSG00000147894.17	C9orf72	402	-0.722048	0.181013	-3.98892	6.63741e-05	0.00135738
ENSG00000163956.13	LRPAP1	2106.17	0.590166	0.148012	3.98728	6.68363e-05	0.00136524
ENSG00000089685.15	BIRC5	3249.67	-0.535324	0.13433	-3.98513	6.74436e-05	0.00137604
ENSG00000100744.15	GSKIP	939.333	0.633038	0.158867	3.9847	6.75654e-05	0.00137692
ENSG00000239264.9	TXNDC5	354.5	0.698152	0.175419	3.9799	6.8943e-05	0.00139902
ENSG00000047578.14	KATNIP	732.5	0.671407	0.168702	3.97984	6.89604e-05	0.00139902
ENSG00000154447.15	SH3RF1	1871	0.56312	0.141494	3.97982	6.89673e-05	0.00139902
ENSG00000168785.8	TSPAN5	1524.67	0.556086	0.139727	3.97981	6.89691e-05	0.00139902
ENSG00000111671.10	SPSB2	219.833	0.81744	0.205417	3.97942	6.90841e-05	0.00139973
ENSG00000100243.22	CYB5R3	1307.5	0.557092	0.140039	3.97813	6.94595e-05	0.00140536
ENSG00000108523.16	RNF167	885.833	0.602558	0.151476	3.97791	6.95224e-05	0.00140536
ENSG00000101670.12	LIPG	599.667	0.635491	0.15987	3.97504	7.03665e-05	0.00141993
ENSG00000183098.11	GPC6	382.333	-0.704479	0.177231	-3.97491	7.04048e-05	0.00141993
ENSG00000059122.17	FLYWCH1	685.667	0.661427	0.166483	3.97294	7.09902e-05	0.00143008
ENSG00000121680.16	PEX16	607.167	0.632997	0.159386	3.97148	7.14268e-05	0.00143723
ENSG00000166803.14	PCLAF	282.333	-0.83209	0.209564	-3.97057	7.16998e-05	0.00144107
ENSG00000146242.9	TPBG	3352.17	0.521374	0.131482	3.96537	7.32822e-05	0.00147118
ENSG00000137075.18	RNF38	535.833	-0.656794	0.165688	-3.96405	7.36886e-05	0.00147765
ENSG00000154642.11	C21orf91	655	-0.649944	0.164018	-3.96263	7.41275e-05	0.00148475
ENSG00000067066.17	SP100	1019.33	0.585829	0.147898	3.96104	7.46252e-05	0.00149302
ENSG00000114125.14	RNF7	795.667	0.606059	0.153067	3.95945	7.51234e-05	0.00150127
ENSG00000188846.14	RPL14	5050	-0.560361	0.141596	-3.95745	7.57526e-05	0.00151212
ENSG00000110697.13	PITPNM1	1245.5	0.642844	0.162516	3.95558	7.63506e-05	0.00152232
ENSG00000153391.16	INO80C	372.167	-0.718377	0.181666	-3.95438	7.67325e-05	0.0015282
ENSG00000100106.22	TRIOBP	941.333	0.592367	0.149918	3.95128	7.77331e-05	0.00154637
ENSG00000228649.11	SNHG26	181.833	-0.870487	0.220679	-3.94458	7.99403e-05	0.00158847
ENSG00000144821.11	MYH15	1385.67	0.569715	0.14456	3.94102	8.11347e-05	0.00161038
ENSG00000116396.15	KCNC4	128.5	1.00315	0.254585	3.94033	8.13696e-05	0.00161322
ENSG00000120756.13	PLS1	195	-0.829093	0.210449	-3.93964	8.16025e-05	0.00161601
ENSG00000161217.12	PCYT1A	1473	0.563677	0.143125	3.93834	8.20474e-05	0.00162298
ENSG00000154127.10	UBASH3B	199.5	0.910243	0.231208	3.93691	8.25393e-05	0.00163087
ENSG00000139645.11	ANKRD52	3689.17	0.600442	0.152633	3.93388	8.35851e-05	0.00164818
ENSG00000139514.13	SLC7A1	2845	-0.518366	0.131771	-3.93383	8.36034e-05	0.00164818
ENSG00000244038.11	DDOST	6830.33	0.547933	0.139372	3.93143	8.44423e-05	0.00166285
ENSG00000185813.11	PCYT2	1605.67	0.599769	0.152639	3.92932	8.51851e-05	0.00167559
ENSG00000005486.17	RHBDD2	1377.67	0.564108	0.143596	3.92843	8.55021e-05	0.00167801
ENSG00000198892.7	SHISA4	431.5	0.67015	0.170599	3.92822	8.55782e-05	0.00167801
ENSG00000238021.6	ODAD2P1	77.5	-1.17209	0.298382	-3.92817	8.55951e-05	0.00167801
ENSG00000185585.20	OLFML2A	71.5	-1.18133	0.300799	-3.92731	8.58999e-05	0.0016821
ENSG00000127337.7	YEATS4	451.833	-0.708948	0.180624	-3.92498	8.67353e-05	0.00169657
ENSG00000143314.12	MRPL24	1305.17	0.539217	0.137399	3.92445	8.69278e-05	0.00169844
ENSG00000007255.10	TRAPPC6A	153.667	0.866993	0.22107	3.9218	8.78907e-05	0.00171534
ENSG00000130733.11	YIPF2	549.333	0.622159	0.158701	3.92032	8.84326e-05	0.00172399
ENSG00000087076.9	HSD17B14	95.5	1.05735	0.269778	3.91933	8.87955e-05	0.00172742
ENSG00000051341.15	POLQ	579	-0.680441	0.173613	-3.9193	8.88056e-05	0.00172742
ENSG00000103257.9	SLC7A5	1197.83	0.600959	0.153383	3.91803	8.92765e-05	0.00173466
ENSG00000174136.13	RGMB	847.333	0.673058	0.171927	3.91478	9.04856e-05	0.0017562
ENSG00000289179.1	ENSG00000289179	327	0.705903	0.180447	3.91196	9.15513e-05	0.00177492
ENSG00000141349.10	G6PC3	2206.33	0.547277	0.139912	3.91157	9.16988e-05	0.00177582
ENSG00000119650.13	IFT43	427.333	0.656451	0.167853	3.91087	9.19641e-05	0.00177899
ENSG00000110013.13	SIAE	233.5	0.75662	0.193567	3.90882	9.27476e-05	0.00179217
ENSG00000026508.21	CD44	3075.33	0.521828	0.13357	3.90678	9.35361e-05	0.00180541
ENSG00000185010.15	F8	41.8333	-1.54626	0.396031	-3.90439	9.44617e-05	0.00182127
ENSG00000095794.20	CREM	338.5	0.690108	0.176772	3.90394	9.46375e-05	0.00182266
ENSG00000205336.14	ADGRG1	72.1667	1.19455	0.306026	3.90342	9.48434e-05	0.00182462
ENSG00000101439.9	CST3	3914.33	0.535535	0.137219	3.90278	9.50931e-05	0.00182741
ENSG00000159840.16	ZYX	11430	0.492501	0.12624	3.90132	9.56714e-05	0.00183651
ENSG00000165312.7	OTUD1	152.333	0.889169	0.228261	3.89541	9.80348e-05	0.00187982
[truncated: 60,938 more rows]

## Sheet: SK-N-AS_Sh3
ensembl_gene	gene	baseMean	log2FoldChange	lfcSE	stat	pvalue	padj
[truncated: 61,852 more rows]
