# Supplementary material for: Transcription factor 4 is a key mediator of oncogenesis in neuroblastoma by promoting MYC activity
Source: Mol Oncol. 2024 Aug 9;19(3):808–24. doi: 10.1002/1878-0261.13714 (PMC11887674; doi:10.1002/1878-0261.13714)
Supplement: Supplementary file 3 — Table S2. TCF4 target genes in both Kelly and SK‐N‐AS based on TCF4 ChIP Seq and Promoter Capture Hi‐C. [file MOL2-19-808-s001.xlsx]

## Sheet: Sheet1
Tabs	Info
Kelly	Kelly target genes based on TCF4 ChIP Seq and Promoter Capture Hi-C
SK-N-AS	SK-N-AS target genes based on TCF4 ChIP Seq and Promoter Capture Hi-C

## Sheet: Kelly
DDC
P2RY6
TCF4
PRR11
NIPA2
ADAMTS9
ATP2A3
FBLN2
CRABP1
TRPV2
OLFM1
GPRC5C
NEDD9
SLC2A1
C11orf96
ANO1
CRH
ACE
YOD1
EGFL7
TOX
PLXND1
ITGB5
BDKRB2
PAPPA2
KCND3
LFNG
CSPG4
SEL1L3
TMEM132C
BNIP3L
QPCT
LYN
CNTNAP2
GEM
TRIM55
NID2
SCUBE1
DCLK3
ZNF385A
ITGA9
TMC6
SLC66A3
CAPN5
TEAD3
RNF38
WNT11
KITLG
ADAMTS4
CHRM3
ITGA11
SH3TC2
CHAT
FRAS1
IL2RB
TESC
CRMA
TIMP3
KCNN3
IGF2
THSD7A
IGHM
WFIKKN2
ADAMTSL2
WIPF3
C2CD4B
FRZB
GPR4
TGFA
VIM
NR4A3
PHLDB2
PDZD2
COL2A1
PLCH2
NKD1
PDZD7
SPTB
APCDD1L
SP7
FAM222A-AS1
MEG3
LOXL2
CTCFL
SUSD2
SEMA5B
ELN
AQP2
CHRM1
COL23A1
ADAMTS7P3
CREB5
INSM1
ARHGAP31
SLC38A3
ENG
PROM1
NRXN3
ADORA2A
MYLK3
COL16A1
TMEM204
CMKLR1
DGKK
LINC02532
TNNT3
KCNH6
PMEL
CDH12
IGSF21
PRICKLE1
COL9A3
ERBB3
EMP3
TEX19
APCDD1L-DT
FAM161B
KCNJ5
CNN1
SH2D7
TBX4
PLEKHF2
ALDH6A1
GPR37L1
ZCCHC24
CRISPLD2
GOLGA6GP
RD3
JAG1
WSCD2
GPBAR1
LRRTM4
WNT5B
TCF7L1
UBTD1
PEAR1
OLFML2A
SGK2
DYSF
DGKA
VWF
FUT1
APLF
KRT16
ADAMTS9-AS2

## Sheet: SK-N-AS
LMNB1
PPP1R16B
SLITRK5
CSPG4
RD3
C1QL1
ABLIM1
RIMS3
PRR11
NANOS1
RIPOR3
TCF4
TRIL
PIEZO2
ESCO2
EPB41
LIMA1
CENPF
FAM83D
COL19A1
ITPRIPL2
INSM1
NIPA2
TMEM64
ELN
CAMK4
ANP32E
DBH
MFAP4
RNF150
IGDCC3
PRKD3
PCSK6
EGFLAM
RGS16
STS
LRRC58
VSTM4
SHISA3
FEN1
BRIP1
TOP2A
KIF20A
PIK3AP1
BMP7
ESPL1
SIPA1L2
IGF2
P2RY6
GDF10
SDK1
MYBL2
GJC1
NCAPG
CACHD1
CD96
VIPR2
CCNA2
KIF18B
ARHGAP11A
KLHL23
MELK
PDZRN3
EPHB2
PBK
BNIP3L
TLCD4
SLC44A3
KIFC1
EXO1
ZFPM1
FOXM1
KIF15
KNL1
KIF11
AURKA
CENPE
PPP1R14A
CRISPLD1
DOK4
MBNL3
APOL4
PIMREG
FREM1
TRIM9
RRM2
IDH2
DHFR
PLXNA4
HES6
NEURL1B
C7
CDK1
TNS3
SCD5
DTL
COL6A6
SKA2
PDE5A
KLHL8
CCNB1
CDC20
CD36
SRSF1
DRGX
CACNG4
TUB
NCAPH
LRP4
FAM111B
FOXO3
DEK
LAMP5
ARHGAP28
SUSD2
PDZD7
FRMD3
GPRC5B
BUB1B
CLSPN
TRABD2B
LPAR1
CCNF
SYNCRIP
GDNF
B3GNT7
CLDN11
DPP4
TSPAN11
TCP11L1
KIAA1191
BTBD11
GLI3
EFCAB14
ATAD2
RAD51AP1
CLGN
TK1
PEAR1
LARGE2
ALG9
MMS22L
DDC
EPHA8
CHGA
HAND1
C2orf88
SOX11
PLAC1
USH1C
DIAPH3
XRCC2
PCGF5
RASEF
SMC4
ABT1
ORAI2
LIPG
PCLAF
RNF38
INO80C
SNHG26
YEATS4
TRAPPC6A
F8
CNTN4
ARHGAP36
SH3RF3
GMNN
PCNA
SLC2A6
TICRR
FAM117B
PROX1-AS1
CDC6
FGD4
E2F2
CP
LMO3
PRRX2
KIF18A
SCHIP1
STAC
E2F8
IL17RD
SHF
CENPU
SPSB4
RELL1
JAM2
SLC8A1
OPRD1
IL6ST
BICC1
RAPGEF4
PGF
SUV39H2
FAM222A-AS1
TVP23B
JAZF1
HOMER1
S1PR3
BLM
ZNF853
BEND3
PDLIM3
KCNJ2
RPS6KA5
SMCO4
FAIM2
SYN2
RBP1
CCDC3
GNG8
CENPM
LDLRAD4
GREM2
TLE3
CDC25A
ALDH1A3
CRISPLD2
DPYSL5
CHRNA1
CDCA3
EYA1
ANGPT1
LSP1
C6
NTNG1
FRMPD1
DLL3
FXYD6
TSPAN18
IL20RA
LINC02691
FNDC5
CACFD1
IGFBPL1
ZNF488
CTSV
HYAL3
TCF7
NRTN
CD9
ADAMTS7P3
LINC01948
PLEKHA6
LGR4
CORO6
FUT9
SLC44A3-AS1
DENND2A
FILIP1L
ANKRD18B
PTCHD1
LINC02904
HUNK
LRRC17
CPM
SLCO4C1
OIP5
CCNE2
CHRM1
APOBEC3B
CASC15
SOX18
SPC25
PPM1E
FRRS1L
FAM163B
GRIP1
RNF175
CCDC157
TRAF3IP2
TRPA1
EML5
SLC17A5
CNKSR3
FAXC
SCN5A
KRT16
TRAF1
NEBL
ABCA5
NBAT1
ADAMTSL2
AQP5
PDZD2
CGN
SLC37A1
PLEKHF2
CFAP95
SCN7A
FLRT3
CNTNAP2
GOLGA6GP
AQP2
CGNL1
RERG
PCAT7
SAMD15
CEND1
SEMA5B
SRRM4
LINC00639
ABCC8
IKZF1
TRNP1
SULF2
MMP28
MAN1C1
STOM
PLA2G4A
GCAWKR
PDGFRB
SLC29A4
TMEM215
KLHDC8A
LAMP5-AS1
LRP11
PHOX2B-AS1
NEUROD1
USP51
PRKN
VCAM1
LINC00504
SH3RF3-AS1
SLC16A10
