# Supplementary material for: Transcription factor 4 is a key mediator of oncogenesis in neuroblastoma by promoting MYC activity
Source: Mol Oncol. 2024 Aug 9;19(3):808–24. doi: 10.1002/1878-0261.13714 (PMC11887674; doi:10.1002/1878-0261.13714)
Supplement: Supplementary file 4 — Table S3. TCF4 interactors in Kelly and SK‐N‐AS NB cell lines. [file MOL2-19-808-s003.xlsx]

## Sheet: TCF4 interactors in Kelly
					Experiment 1	Experiment 2	Experiment 3	Control
Protein	Accession #	Description	# Peptides	# Unique Peptides	Abundance: Kelly	Abundance: Kelly	Abundance: Kelly	Abundance: Kelly
TCF4	P15884-12	Isoform E- of Transcription factor 4 [OS=Homo sapiens]	16	5	3.07656e+09	4.26672e+09	3.47588e+09	0
TCF4	P15884-4	Isoform B+delta of Transcription factor 4 [OS=Homo sapiens]	14	1	380751935	486730544	424386765	0
TCF4	P15884-2	Isoform SEF2-1A of Transcription factor 4 [OS=Homo sapiens]	11	1	240395904	275008512	257927616	0
Transcription factors
HIC2	Q96JB3	Hypermethylated in cancer 2 protein [OS=Homo sapiens]	3	3	176509636	135923652	189995182	0
MAX	P61244-2	Isoform 2 of Protein max [OS=Homo sapiens]	6	6	1.6414e+08	156951064	9.16876e+07	0
ISL1	P61371	Insulin gene enhancer protein ISL-1 [OS=Homo sapiens]	5	5	1.06038e+08	1.2656e+08	142634512	0
LCOR	Q96JN0	Ligand-dependent corepressor [OS=Homo sapiens]	6	6	4.7044e+07	56672318	5.47286e+07	0
DPF2	Q92785	Zinc finger protein ubi-d4 [OS=Homo sapiens]	4	4	45259628	35174079	2.76464e+07	0
ZNF655	Q8N720	Zinc finger protein 655 [OS=Homo sapiens]	3	3	11387067	1.13003e+07	1.36395e+07	0
HOXD13	P35453	Homeobox protein Hox-D13 [OS=Homo sapiens]	5	5	5.19916e+07	6.88216e+07	55560668	0
PROX1	Q92786	Prospero homeobox protein 1 [OS=Homo sapiens]	4	4	3.2582e+07	3.04924e+07	17058946	0
LIN28B	Q6ZN17	Protein lin-28 homolog B [OS=Homo sapiens]	3	3	5.47642e+07	3.51386e+07	5.63967e+07	0
ZNF384	Q8TF68	Zinc finger protein 384 [OS=Homo sapiens]	3	3	2.83927e+07	3.15043e+07	2.64404e+07	0
TFE3	P19532	Transcription factor E3 [OS=Homo sapiens]	3	2	3.27002e+07	3.13011e+07	28911394	0
HAND2	P61296	Heart- and neural crest derivatives-expressed protein 2 [OS=Homo sapiens]	7	6	2347420920	2432833316	1773293512	0
HMBOX1	Q6NT76	Homeobox-containing protein 1 [OS=Homo sapiens]	4	4	167957524	194637922	141914234	0
ZKSCAN1	P17029	Zinc finger protein with KRAB and SCAN domains 1 [OS=Homo sapiens]	4	4	2.37455e+07	2.44037e+07	2.41712e+07	0
ZFHX2	Q9C0A1	Zinc finger homeobox protein 2 [OS=Homo sapiens]	8	6	4.05026e+07	5.16514e+07	4.72853e+07	0
SREBF2	Q12772	Sterol regulatory element-binding protein 2 [OS=Homo sapiens]	18	18	8.55871e+08	9.07268e+08	1.68314e+09	0
GATA3	P23771	Trans-acting T-cell-specific transcription factor GATA-3 [OS=Homo sapiens]	10	7	355202369	366678467	330018583	0
HOXC4	P09017	Homeobox protein Hox-C4 [OS=Homo sapiens]	3	3	2.78319e+07	9980076	1.06925e+07	0
ATF2	P15336	Cyclic AMP-dependent transcription factor ATF-2 [OS=Homo sapiens]	3	3	0	20614997	5.58631e+06	0
TBX3	O15119	T-box transcription factor TBX3 [OS=Homo sapiens]	8	6	85204357	95659897	1.11897e+08	0
ZBTB10	Q96DT7	Zinc finger and BTB domain-containing protein 10 [OS=Homo sapiens]	8	8	118978746	183491781	166920823	0
ZBED4	O75132	Zinc finger BED domain-containing protein 4 [OS=Homo sapiens]	3	3	68141311	62082444	57786315	0
GATA2	P23769	Endothelial transcription factor GATA-2 [OS=Homo sapiens]	10	7	563111334	634610784	513034828	0
TFEB	P19484	Transcription factor EB [OS=Homo sapiens]	3	2	28646044	19762652	26826300	0
TFCP2	Q12800	Alpha-globin transcription factor CP2 [OS=Homo sapiens]	10	9	1.63939e+09	1.64598e+09	1.28991e+09	0
SREBF1	P36956	Sterol regulatory element-binding protein 1 [OS=Homo sapiens]	11	11	285784314	3.2333e+08	2.75751e+08	0
TWIST1	Q15672	Twist-related protein 1 [OS=Homo sapiens]	4	4	112268542	84760941	7.28197e+07	0
MSANTD4	Q8NCY6	Myb/SANT-like DNA-binding domain-containing protein 4 [OS=Homo sapiens]	3	3	89800136	120098958	60645494	0
ZBTB34	Q8NCN2	Zinc finger and BTB domain-containing protein 34 [OS=Homo sapiens]	3	3	7.45447e+07	61580597	90890439	0
IKZF5	Q9H5V7	Zinc finger protein Pegasus [OS=Homo sapiens]	3	3	44389245	63306978	57642131	0
ZNF219	Q9P2Y4	Zinc finger protein 219 [OS=Homo sapiens]	4	4	7.91742e+07	6.93604e+07	8.20653e+07	0
WIZ	O95785-3	Isoform 3 of Protein Wiz [OS=Homo sapiens]	6	6	147605263	140054427	114187720	0
TBX2	Q13207	T-box transcription factor TBX2 [OS=Homo sapiens]	8	6	3.80905e+08	418786429	394368369	0
ZNF318	Q5VUA4	Zinc finger protein 318 [OS=Homo sapiens]	34	34	2.10461e+09	2.09842e+09	2.01339e+09	0
ZFHX4	Q86UP3-5	Isoform 5 of Zinc finger homeobox protein 4 [OS=Homo sapiens]	34	23	477857766	5.77056e+08	4.47036e+08	0
ZNF281	Q9Y2X9	Zinc finger protein 281 [OS=Homo sapiens]	6	6	106955719	128045828	147143531	0
PHOX2A	O14813	Paired mesoderm homeobox protein 2A [OS=Homo sapiens]	9	4	3912856640	4.18091e+09	4.28337e+09	0
ZSCAN29	Q8IWY8	Zinc finger and SCAN domain-containing protein 29 [OS=Homo sapiens]	3	3	2.14097e+07	2.07091e+06	1.72589e+07	0
INSM2	Q96T92	Insulinoma-associated protein 2 [OS=Homo sapiens]	9	9	3.09316e+08	2.49696e+08	2.33877e+08	0
ZBTB39	O15060	Zinc finger and BTB domain-containing protein 39 [OS=Homo sapiens]	8	8	2.85463e+08	3.15609e+08	269412559	0
MAZ	P56270-2	Isoform 2 of Myc-associated zinc finger protein [OS=Homo sapiens]	5	4	3.99184e+07	3.69708e+07	2.90488e+07	0
VEZF1	Q14119	Vascular endothelial zinc finger 1 [OS=Homo sapiens]	8	7	2.62601e+08	306534448	2.99687e+08	0
ZNF512	Q96ME7	Zinc finger protein 512 [OS=Homo sapiens]	11	11	158899047	7.8397e+07	159057752	0
HAND1	O96004	Heart- and neural crest derivatives-expressed protein 1 [OS=Homo sapiens]	5	4	411276912	484036995	331940872	0
PATZ1	Q9HBE1	POZ-, AT hook-, and zinc finger-containing protein 1 [OS=Homo sapiens]	3	2	6076671	4426856	4617835	0
CASZ1	Q86V15	Zinc finger protein castor homolog 1 [OS=Homo sapiens]	28	28	2.41117e+09	2587622511	2.56548e+09	0
ATF6	P18850	Cyclic AMP-dependent transcription factor ATF-6 alpha [OS=Homo sapiens]	4	4	3.6833e+07	50894700	7586097	0
TCF3	P15923	Transcription factor E2-alpha [OS=Homo sapiens]	6	4	75260811	77301653	76502756	0
NFX1	Q12986	Transcriptional repressor NF-X1 [OS=Homo sapiens]	3	3	10219300	6.65807e+06	2.30397e+07	0
ZFHX3	Q15911	Zinc finger homeobox protein 3 [OS=Homo sapiens]	44	33	1.56914e+09	1881538895	1502680866	0
CUX1	P39880	Homeobox protein cut-like 1 [OS=Homo sapiens]	10	10	1.11001e+08	1.19054e+08	101648999	0
UBP1	Q9NZI7	Upstream-binding protein 1 [OS=Homo sapiens]	8	7	1392012158	1449817104	1212700426	0
ZNF326	Q5BKZ1	DBIRD complex subunit ZNF326 [OS=Homo sapiens]	3	3	87815890	72075716	96572534	0
CDC5L	Q99459	Cell division cycle 5-like protein [OS=Homo sapiens]	20	20	1.00371e+09	1.22329e+09	1.1356e+09	0
ETV6	P41212	Transcription factor ETV6 [OS=Homo sapiens]	4	4	40751833	38366979	2.44476e+07	0
CEBPB	P17676	CCAAT/enhancer-binding protein beta [OS=Homo sapiens]	4	4	111838265	129887502	112242082	0
TRPS1	Q9UHF7	Zinc finger transcription factor Trps1 [OS=Homo sapiens]	6	6	88734618	90373801	6.59473e+07	0
HMGA1	P17096	High mobility group protein HMG-I/HMG-Y [OS=Homo sapiens]	3	1	241958524	43628504	1.07735e+08	0
TTF2	Q9UNY4	Transcription termination factor 2 [OS=Homo sapiens]	8	8	3.81531e+07	6.04547e+07	4.62194e+07	0
TCERG1	O14776	Transcription elongation regulator 1 [OS=Homo sapiens]	6	6	150976130	151631416	129968509	0
TFAM	Q00059	Transcription factor A, mitochondrial [OS=Homo sapiens]	5	5	931990656	645547268	566629652	0
HTATSF1	O43719	HIV Tat-specific factor 1 [OS=Homo sapiens]	27	27	6.64629e+09	5820759571	7337798841	0
MYEF2	Q9P2K5	Myelin expression factor 2 [OS=Homo sapiens]	8	8	2.7004e+08	2.02531e+08	2.63166e+08	0
TFAP2B	Q92481	Transcription factor AP-2-beta [OS=Homo sapiens]	14	13	2.89054e+09	2876697276	3091146187	2.01255e+06
TCF12	Q99081	Transcription factor 12 [OS=Homo sapiens]	15	11	1.0706e+09	1178536603	1023313541	2.02779e+06
MYCN	P04198	N-myc proto-oncogene protein [OS=Homo sapiens]	10	10	1139444584	1086822958	1208307888	2.28775e+06
BCLAF1	Q9NYF8	Bcl-2-associated transcription factor 1 [OS=Homo sapiens]	26	1	5.50326e+09	4.61762e+09	6635235686	4.83941e+06
SAFB2	Q14151	Scaffold attachment factor B2 [OS=Homo sapiens]	7	3	1.86615e+08	6.56591e+07	5.23044e+07	7.81717e+06
YBX1	P67809	Y-box-binding protein 1 [OS=Homo sapiens]	18	18	5217008885	5.95663e+09	5009538907	4.5302e+07
SAFB	Q15424	Scaffold attachment factor B1 [OS=Homo sapiens]	7	3	175792941	73393726	1.01222e+08	4.84044e+07
PHOX2B	Q99453	Paired mesoderm homeobox protein 2B [OS=Homo sapiens]	8	3	1.77755e+09	2.15209e+09	2120537316	5.92209e+07
NuRD complex
GATAD2B	Q8WXI9	Transcriptional repressor p66-beta [OS=Homo sapiens]	3	3	51218008	49002699	53088226	0
CHD4	Q14839	Chromodomain-helicase-DNA-binding protein 4 [OS=Homo sapiens]	9	9	3.55147e+08	2.75412e+08	2.16753e+08	0
HDAC2	Q92769	Histone deacetylase 2 [OS=Homo sapiens]	3	2	108786258	106429989	1.18238e+08	0
MTA2	O94776	Metastasis-associated protein MTA2 [OS=Homo sapiens]	4	2	91000750	87726798	89904094	0
MTA3	Q9BTC8	Metastasis-associated protein MTA3 [OS=Homo sapiens]	3	1	12263534	13810835	16179868	0
SWI-SNF complex
SMARCC2	Q8TAQ2	SWI/SNF complex subunit SMARCC2 [OS=Homo sapiens]	6	4	1.75592e+07	14625063	1.32083e+07	0
SMARCD1	Q96GM5	SWI/SNF-related matrix-associated actin-dependent regulator of chromatin subfamily D member 1 [OS=Homo sapiens]	5	3	38918159	36277938	41786259	0
SMARCA4 (BRG1)	P51532	Transcription activator BRG1 [OS=Homo sapiens]	10	10	211734194	1.3202e+08	139789305	0
ARID1A	O14497	AT-rich interactive domain-containing protein 1A [OS=Homo sapiens]	11	11	106559187	9.37479e+07	91428983	0
SMARCC1	Q92922	SWI/SNF complex subunit SMARCC1 [OS=Homo sapiens]	7	5	1.85742e+08	153905434	139832138	0
SMARCD2	Q92925	SWI/SNF-related matrix-associated actin-dependent regulator of chromatin subfamily D member 2 [OS=Homo sapiens]	4	2	16161376	1.09508e+07	1.31022e+07	0
SMARCAL1	Q9NZC9	SWI/SNF-related matrix-associated actin-dependent regulator of chromatin subfamily A-like protein 1 [OS=Homo sapiens]	4	4	67054960	63610309	86101755	0
SMARCA5	O60264	SWI/SNF-related matrix-associated actin-dependent regulator of chromatin subfamily A member 5 [OS=Homo sapiens]	12	12	2.2047e+08	7.61936e+07	8.3582e+07	0
SMARCB1	Q12824	SWI/SNF-related matrix-associated actin-dependent regulator of chromatin subfamily B member 1 [OS=Homo sapiens]	3	3	54832401	2.92013e+07	35126798	0
HLTF	Q14527	Helicase-like transcription factor [OS=Homo sapiens]	11	11	315844960	409484534	439322126	0
Trrap complex
RUVBL2	Q9Y230	RuvB-like 2 [OS=Homo sapiens]	4	4	80219196	40706840	63272606	0
LSD1 complex
KDM1A	O60341	Lysine-specific histone demethylase 1A [OS=Homo sapiens]	6	6	73469651	5.19244e+07	64883653	0
EP300/CBP
EP300	Q09472	Histone acetyltransferase p300 [OS=Homo sapiens]	4	4	4.92415e+07	3.71899e+07	2.99557e+07	0
RNA POL II
POLR2B	P30876	DNA-directed RNA polymerase II subunit RPB2 [OS=Homo sapiens]	6	6	33473947	3.59441e+07	20070900	0
TAF15	Q92804	TATA-binding protein-associated factor 2N [OS=Homo sapiens]	3	1	44483572	27775720	55554396	0
Chromatin organization
CHD7	Q9P2D1	Chromodomain-helicase-DNA-binding protein 7 [OS=Homo sapiens]	13	13	218494994	2.6354e+08	1.77754e+08	0
AKAP8	O43823	A-kinase anchor protein 8 [OS=Homo sapiens]	7	7	2.37573e+08	1.55867e+08	2.55968e+08	0
UBAP2	Q5T6F2	Ubiquitin-associated protein 2 [OS=Homo sapiens]	4	4	72999164	100663990	70982088	0
UBAP2L	Q14157	Ubiquitin-associated protein 2-like [OS=Homo sapiens]	12	1	2.77941e+07	31975791	33854430	0
UBAP2L	Q14157-1	Isoform 2 of Ubiquitin-associated protein 2-like [OS=Homo sapiens]	13	2	1.44015e+09	1.80275e+09	1.83895e+09	0
KDM6A	O15550	Lysine-specific demethylase 6A [OS=Homo sapiens]	6	6	122357176	1.14621e+08	134042991	0
WDR61	Q9GZS3	WD repeat-containing protein 61 [OS=Homo sapiens]	5	5	424079256	274930226	321430087	0
WIZ	O95785-3	Isoform 3 of Protein Wiz [OS=Homo sapiens]	6	6	147605263	140054427	114187720	0
WDR5	P61964	WD repeat-containing protein 5 [OS=Homo sapiens]	7	7	239264005	204864128	2.75925e+08	0
LYN	P07948	Tyrosine-protein kinase Lyn [OS=Homo sapiens]	8	1	5.79888e+07	184949245	564865340	0
CDK12	Q9NYV4	Cyclin-dependent kinase 12 [OS=Homo sapiens]	35	32	4.4391e+09	6.65457e+09	4.06399e+09	0
CDK11B	P21127	Cyclin-dependent kinase 11B [OS=Homo sapiens]	7	7	3.25952e+08	2.32587e+08	2.7813e+08	0
KDM6A	O15550	Lysine-specific demethylase 6A [OS=Homo sapiens]	6	6	122357176	1.14621e+08	134042991	0
FAM120A	Q9NZB2	Constitutive coactivator of PPAR-gamma-like protein 1 [OS=Homo sapiens]	10	10	1.75661e+08	1.18602e+08	2.02126e+08	0
UBN1	Q9NPG3	Ubinuclein-1 [OS=Homo sapiens]	3	3	7463629	7.28708e+06	4279524	0
KMT2C	Q8NEZ4	Histone-lysine N-methyltransferase 2C [OS=Homo sapiens]	24	24	3.30717e+08	289215573	367917327	0
H3-7	Q5TEC6	Histone H3-7 [OS=Homo sapiens]	4	1	807115408	152993238	306663792	0
H1-3	P16402	Histone H1.3 [OS=Homo sapiens]	6	1	10051005024	4475716708	6088660358	0
H1-2	P16403	Histone H1.2 [OS=Homo sapiens]	6	1	541889152	211532624	298550112	0
PPHLN1	Q8NEY8	Periphilin-1 [OS=Homo sapiens]	4	4	7.15119e+07	5.39528e+07	81185565	0
MCRIP1	C9JLW8	Mapk-regulated corepressor-interacting protein 1 [OS=Homo sapiens]	3	3	156289406	107146435	111915570	0
CCNL1	Q9UK58	Cyclin-L1 [OS=Homo sapiens]	4	4	2.24032e+07	1.41081e+07	17321165	0
HEXIM2	Q96MH2	Protein HEXIM2 [OS=Homo sapiens]	5	5	6.47087e+07	8.8088e+07	7.99337e+07	0
CBFA2T2	O43439	Protein CBFA2T2 [OS=Homo sapiens]	3	1	13954346	14114595	5956909	0
GRWD1	Q9BQ67	Glutamate-rich WD repeat-containing protein 1 [OS=Homo sapiens]	3	3	47450996	1.85449e+07	11605548	0
PRMT1	Q99873	Protein arginine N-methyltransferase 1 [OS=Homo sapiens]	4	4	183520588	126150760	182404760	0
WDR77	Q9BQA1	Methylosome protein 50 [OS=Homo sapiens]	3	3	2.77017e+07	4440681	82623418	0
BEND3	Q5T5X7	BEN domain-containing protein 3 [OS=Homo sapiens]	14	14	347547740	3.73048e+08	286390942	0
PHF5A	Q7RTV0	PHD finger-like domain-containing protein 5A [OS=Homo sapiens]	7	7	6.06311e+09	5.23934e+09	6.46935e+09	2443398
RBBP4	Q09028	Histone-binding protein RBBP4 [OS=Homo sapiens]	8	8	5.03606e+08	427730678	476563268	2598087
PARP2	Q9UGN5	Poly [ADP-ribose] polymerase 2 [OS=Homo sapiens]	4	4	68845613	1.04138e+08	73743724	4.39383e+06
MYBBP1A	Q9BQG0	Myb-binding protein 1A [OS=Homo sapiens]	6	6	9.11663e+07	4.05189e+07	56698039	4481510
TRIM29	Q14134	Tripartite motif-containing protein 29 [OS=Homo sapiens]	8	8	430207378	3.78337e+08	394588160	4654322
H4-16	P02545-2	Isoform C of Prelamin-A/C [OS=Homo sapiens]	35	1	495744678	519639826	4.22255e+08	7.75261e+06
SAP18	O00422	Histone deacetylase complex subunit SAP18 [OS=Homo sapiens]	6	6	1.25354e+09	1.5923e+09	1.73268e+09	10882026
SUPT16H	Q9Y5B9	FACT complex subunit SPT16 [OS=Homo sapiens]	9	9	227396334	203734050	204467714	1.49327e+07
SSRP1	Q08945	FACT complex subunit SSRP1 [OS=Homo sapiens]	8	8	198772264	162887151	165348446	2.87507e+07
H1-10	Q92522	Histone H1.10 [OS=Homo sapiens]	4	4	1227035189	696773411	1.05033e+09	5.22339e+07
H1-0	P07305	Histone H1.0 [OS=Homo sapiens]	3	3	552191360	2.25902e+08	313428080	116874453
BANF1	O75531	Barrier-to-autointegration factor [OS=Homo sapiens]	6	6	1.17012e+10	8.48972e+09	7.44906e+09	369907852
H1-5	P16401	Histone H1.5 [OS=Homo sapiens]	5	5	7247780704	3446310980	4406144696	1.82837e+09
RNA binding
ZFR	Q96KR1	Zinc finger RNA-binding protein [OS=Homo sapiens]	3	3	1.3355e+07	8424600	12778407	0
CPSF1	Q10570	Cleavage and polyadenylation specificity factor subunit 1 [OS=Homo sapiens]	16	16	433401144	2.35371e+08	5.5216e+08	0
CPSF2	Q9P2I0	Cleavage and polyadenylation specificity factor subunit 2 [OS=Homo sapiens]	11	11	384387801	256100264	5.22084e+08	0
CPSF4	O95639	Cleavage and polyadenylation specificity factor subunit 4 [OS=Homo sapiens]	5	5	190271550	93917204	237670059	0
CPSF6	Q16630	Cleavage and polyadenylation specificity factor subunit 6 [OS=Homo sapiens]	7	7	238117390	89772110	1420557708	0
CPSF7	Q8N684	Cleavage and polyadenylation specificity factor subunit 7 [OS=Homo sapiens]	7	7	279263056	159898727	671448330	0
RBM15	Q96T37	RNA-binding protein 15 [OS=Homo sapiens]	5	5	146697513	115616217	125683500	0
RBM6	P78332	RNA-binding protein 6 [OS=Homo sapiens]	4	2	8.78153e+06	4.02875e+06	4.78981e+06	0
RBM7	Q9Y580	RNA-binding protein 7 [OS=Homo sapiens]	3	3	23724140	13332085	39016624	0
RBM10	P98175-5	Isoform 5 of RNA-binding protein 10 [OS=Homo sapiens]	22	20	2351166005	1.56453e+09	2410846335	0
RBM4	Q9BWF3	RNA-binding protein 4 [OS=Homo sapiens]	5	5	163598473	131062824	150835427	0
RBM5	P52756	RNA-binding protein 5 [OS=Homo sapiens]	13	11	1015042319	877363167	1097580683	0
RBM27	Q9P2N5	RNA-binding protein 27 [OS=Homo sapiens]	6	6	1.71454e+08	1.0306e+08	110122058	0
CSDE1	O75534	Cold shock domain-containing protein E1 [OS=Homo sapiens]	6	6	9.68463e+07	4.83351e+07	5.3491e+07	0
STAU2	Q9NUL3	Double-stranded RNA-binding protein Staufen homolog 2 [OS=Homo sapiens]	9	9	437701651	2.77562e+08	479933822	0
RBMXL1	Q96E39	RNA binding motif protein, X-linked-like-1 [OS=Homo sapiens]	8	2	34210090	20023238	46711397	0
CPEB4	Q17RY0	Cytoplasmic polyadenylation element-binding protein 4 [OS=Homo sapiens]	7	7	7.98735e+07	7.47444e+07	1.38002e+08	0
HNRNPUL2	Q1KMD3	Heterogeneous nuclear ribonucleoprotein U-like protein 2 [OS=Homo sapiens]	14	14	727346921	562516669	6.56327e+08	0
MSI1	O43347	RNA-binding protein Musashi homolog 1 [OS=Homo sapiens]	3	1	39171228	34334772	48149992	0
LARP1	Q6PKG0	La-related protein 1 [OS=Homo sapiens]	27	23	2.07477e+09	1.20445e+09	2.96243e+09	0
STRBP	Q96SI9	Spermatid perinuclear RNA-binding protein [OS=Homo sapiens]	5	3	11079411	5.53348e+06	1.72764e+07	0
MSI2	Q96DH6	RNA-binding protein Musashi homolog 2 [OS=Homo sapiens]	4	2	397207516	278755965	444175934	0
SERBP1	Q8NC51-3	Isoform 3 of Plasminogen activator inhibitor 1 RNA-binding protein [OS=Homo sapiens]	4	4	3.81715e+07	1.88529e+07	0	0
PUM1	Q14671	Pumilio homolog 1 [OS=Homo sapiens]	5	1	1.97913e+06	916363	2.9004e+06	0
TRA2B	P62995	Transformer-2 protein homolog beta [OS=Homo sapiens]	4	4	1863977992	1253088040	2453307868	0
TRA2A	Q13595	Transformer-2 protein homolog alpha [OS=Homo sapiens]	5	5	294438530	225285654	444433926	0
PUM2	Q8TB72	Pumilio homolog 2 [OS=Homo sapiens]	12	8	673667322	483895037	879122660	0
MEX3A	A1L020	RNA-binding protein MEX3A [OS=Homo sapiens]	7	7	273663947	1.41839e+08	1.81091e+08	0
RBFOX2	O43251	RNA binding protein fox-1 homolog 2 [OS=Homo sapiens]	3	3	195503416	165119311	235590606	0
LARP4	Q71RC2	La-related protein 4 [OS=Homo sapiens]	4	3	6.51232e+07	2.76639e+07	6.43786e+07	0
ILF3	Q12906	Interleukin enhancer-binding factor 3 [OS=Homo sapiens]	20	18	4150894803	2.71397e+09	3918564018	0
IGF2BP2	Q9Y6M1	Insulin-like growth factor 2 mRNA-binding protein 2 [OS=Homo sapiens]	4	2	88704296	71458010	118479948	0
KHDRBS1	Q07666	KH domain-containing, RNA-binding, signal transduction-associated protein 1 [OS=Homo sapiens]	6	6	659838363	3.68935e+08	564380151	0
RBM28	Q9NW13	RNA-binding protein 28 [OS=Homo sapiens]	9	9	5.01575e+08	391096726	5.50273e+08	1.20752e+06
RBM25	P49756	RNA-binding protein 25 [OS=Homo sapiens]	28	28	5495400154	4.90408e+09	8161183577	2194057
STAU1	O95793	Double-stranded RNA-binding protein Staufen homolog 1 [OS=Homo sapiens]	10	10	542606353	376846473	555726628	2487302
RBM17	Q96I25	Splicing factor 45 [OS=Homo sapiens]	13	13	3660720316	3.12869e+09	3570892796	2.82294e+06
NONO	Q15233	Non-POU domain-containing octamer-binding protein [OS=Homo sapiens]	12	11	3551285082	1.64886e+09	5.19675e+09	3024210
ELAVL1	Q15717	ELAV-like protein 1 [OS=Homo sapiens]	11	10	1.82833e+09	1.12131e+09	1980984775	7.34247e+06
RBM14	Q96PK6	RNA-binding protein 14 [OS=Homo sapiens]	16	16	2.76695e+09	1.58338e+09	3125804378	9.82688e+06
RBM39	Q14498	RNA-binding protein 39 [OS=Homo sapiens]	8	8	2935673116	2.13791e+09	3842849862	1.61852e+07
RBM8A	Q9Y5S9	RNA-binding protein 8A [OS=Homo sapiens]	4	4	1127943440	1340051560	1643261744	1.95681e+07
IGF2BP3	O00425	Insulin-like growth factor 2 mRNA-binding protein 3 [OS=Homo sapiens]	19	16	7013103604	4921465223	8323474798	2.46596e+07
HNRNPK	P61978	Heterogeneous nuclear ribonucleoprotein K [OS=Homo sapiens]	8	8	1.66213e+09	7.24861e+08	1.09658e+09	3.42404e+07
FUS	P35637	RNA-binding protein FUS [OS=Homo sapiens]	4	2	2231914762	1.01944e+09	2.14124e+09	3.50906e+07
EWSR1	Q01844	RNA-binding protein EWS [OS=Homo sapiens]	4	4	2956026544	1.71621e+09	3.30584e+09	36653017
RALY	Q9UKM9	RNA-binding protein Raly [OS=Homo sapiens]	7	7	875732040	714841672	895317092	4.32624e+07
RBMX	P38159	RNA-binding motif protein, X chromosome [OS=Homo sapiens]	9	3	1.63204e+09	9.3963e+08	1788425316	7.99185e+07
IGF2BP1	Q9NZI8	Insulin-like growth factor 2 mRNA-binding protein 1 [OS=Homo sapiens]	26	24	20058529810	14170263143	23907201558	2.08493e+08
mRNA splicing
CRNKL1	Q9BZJ0	Crooked neck-like protein 1 [OS=Homo sapiens]	9	9	268985998	244881768	294401094	0
XAB2	Q9HCS7	Pre-mRNA-splicing factor SYF1 [OS=Homo sapiens]	18	18	3.73836e+08	4.09842e+08	457557816	0
SRPK1	Q96SB4	SRSF protein kinase 1 [OS=Homo sapiens]	3	3	124754278	63528112	94684708	0
BUD31	P41223	Protein BUD31 homolog [OS=Homo sapiens]	4	4	196685436	205849539	253578138	0
SRSF11	Q05519	Serine/arginine-rich splicing factor 11 [OS=Homo sapiens]	3	3	33041241	9313480	762356564	0
RSRC1	Q96IZ7	Serine/Arginine-related protein 53 [OS=Homo sapiens]	5	5	262563467	7.63467e+07	314384566	0
SF3A3	Q12874	Splicing factor 3A subunit 3 [OS=Homo sapiens]	22	22	3.11991e+10	2.77249e+10	2.98463e+10	0
PRPF3	O43395	U4/U6 small nuclear ribonucleoprotein Prp3 [OS=Homo sapiens]	5	5	109628384	92415023	122861584	0
RTCB	Q9Y3I0	RNA-splicing ligase RtcB homolog [OS=Homo sapiens]	6	6	872718538	353145232	667062545	0
PLRG1	O43660	Pleiotropic regulator 1 [OS=Homo sapiens]	12	12	450812005	565782668	5.11226e+08	0
SF3B5	Q9BWJ5	Splicing factor 3B subunit 5 [OS=Homo sapiens]	5	5	3413413053	2.9275e+09	3679606773	0
SRSF3	P84103	Serine/arginine-rich splicing factor 3 [OS=Homo sapiens]	7	6	3341478462	1148797512	4515476316	0
CDC40	O60508	Pre-mRNA-processing factor 17 [OS=Homo sapiens]	9	9	234449814	250288434	2.96027e+08	0
CWC22	Q9HCG8	Pre-mRNA-splicing factor CWC22 homolog [OS=Homo sapiens]	4	4	71445578	8.23519e+07	108111463	0
SCAF1	Q9H7N4	Splicing factor, arginine/serine-rich 19 [OS=Homo sapiens]	9	9	165415181	168163758	4.14751e+07	0
SRSF12	Q8WXF0	Serine/arginine-rich splicing factor 12 [OS=Homo sapiens]	4	1	49305676	45468364	52503092	0
PRPF4B	Q13523	Serine/threonine-protein kinase PRP4 homolog [OS=Homo sapiens]	4	4	133708701	104152887	86817479	0
AQR	O60306	RNA helicase aquarius [OS=Homo sapiens]	13	12	3.9729e+08	399905988	451919129	0
U2AF1	Q01081	Splicing factor U2AF 35 kDa subunit [OS=Homo sapiens]	4	4	157676216	8.77442e+07	863258398	0
SRSF4	Q08170	Serine/arginine-rich splicing factor 4 [OS=Homo sapiens]	7	1	16509712	4564694	31296756	0
SF1	Q15637	Splicing factor 1 [OS=Homo sapiens]	6	6	233073326	1.28418e+08	261500331	0
ISY1	Q9ULR0	Pre-mRNA-splicing factor ISY1 homolog [OS=Homo sapiens]	3	3	74597117	7.01661e+07	91769596	0
PRPF4	O43172	U4/U6 small nuclear ribonucleoprotein Prp4 [OS=Homo sapiens]	6	6	89055450	104342520	138996656	0
SLU7	O95391	Pre-mRNA-splicing factor SLU7 [OS=Homo sapiens]	4	4	36724602	3.5602e+07	4.3105e+07	0
NCBP2	P52298	Nuclear cap-binding protein subunit 2 [OS=Homo sapiens]	4	4	1.35905e+08	1.026e+08	1.87937e+08	0
SMU1	Q2TAY7	WD40 repeat-containing protein SMU1 [OS=Homo sapiens]	9	9	1254268132	1.0644e+09	1.60983e+09	0
SREK1	Q8WXA9-2	Isoform 2 of Splicing regulatory glutamine/lysine-rich protein 1 [OS=Homo sapiens]	4	4	1097753000	478224688	1245912192	0
SRSF5	Q13243	Serine/arginine-rich splicing factor 5 [OS=Homo sapiens]	7	6	1.01204e+09	3.70517e+08	1937989932	0
YTHDC1	Q96MU7	YTH domain-containing protein 1 [OS=Homo sapiens]	4	4	79087864	4.55935e+07	7.09602e+07	0
TFIP11	Q9UBB9	Tuftelin-interacting protein 11 [OS=Homo sapiens]	17	17	7.58377e+08	5.89807e+08	1.27063e+09	0
PUF60	Q9UHX1	Poly(U)-binding-splicing factor PUF60 [OS=Homo sapiens]	13	1	2921349086	1248165982	5522890080	0
SON	P18583	Protein SON [OS=Homo sapiens]	21	21	3694440173	2570961397	3256761810	0
DHX16	O60231	Pre-mRNA-splicing factor ATP-dependent RNA helicase DHX16 [OS=Homo sapiens]	4	4	26992935	4006490	5252153	0
U2AF2	P26368	Splicing factor U2AF 65 kDa subunit [OS=Homo sapiens]	4	4	2.52937e+08	132594042	1464996900	0
SART1	O43290	U4/U6.U5 tri-snRNP-associated protein 1 [OS=Homo sapiens]	8	8	214193801	185755937	265384928	0
CLASRP	Q8N2M8	CLK4-associating serine/arginine rich protein [OS=Homo sapiens]	4	4	8.93578e+07	2.47464e+07	2.19337e+08	0
SFSWAP	Q12872	Splicing factor, suppressor of white-apricot homolog [OS=Homo sapiens]	16	16	7.91108e+08	781580399	7.15651e+08	0
CASC3	O15234	Protein CASC3 [OS=Homo sapiens]	13	13	5.35505e+08	375990616	556391324	0
PRPF6	O94906	Pre-mRNA-processing factor 6 [OS=Homo sapiens]	15	15	638885423	5.97383e+08	790822222	0
SF3A2	Q15428	Splicing factor 3A subunit 2 [OS=Homo sapiens]	12	12	11179882163	9250341134	1.12448e+10	0
DDX46	Q7L014	Probable ATP-dependent RNA helicase DDX46 [OS=Homo sapiens]	45	45	1.5255e+10	1.38385e+10	1.77403e+10	0
PRPF38B	Q5VTL8	Pre-mRNA-splicing factor 38B [OS=Homo sapiens]	4	4	98043980	35533545	2.14107e+08	0
SRSF10	O75494	Serine/arginine-rich splicing factor 10 [OS=Homo sapiens]	7	4	948761640	691160616	1305747436	0
SRSF1	Q07955	Serine/arginine-rich splicing factor 1 [OS=Homo sapiens]	12	11	1.40447e+10	3.3281e+09	2.14758e+10	0
WTAP	Q15007	Pre-mRNA-splicing regulator WTAP [OS=Homo sapiens]	9	9	194157943	130874012	157856078	0
PRRC2A	P48634	Protein PRRC2A [OS=Homo sapiens]	44	44	1.85792e+09	1.32688e+09	2.08462e+09	0
SRSF2	Q01130	Serine/arginine-rich splicing factor 2 [OS=Homo sapiens]	4	2	9.52105e+08	2.13819e+08	1687028284	0
PRPF38A	Q8NAV1	Pre-mRNA-splicing factor 38A [OS=Homo sapiens]	5	5	415042596	413273760	595978872	0
DDX23	Q9BUQ8	Probable ATP-dependent RNA helicase DDX23 [OS=Homo sapiens]	6	6	127453610	113785229	154382406	0
SNRPB2	P08579	U2 small nuclear ribonucleoprotein B'' [OS=Homo sapiens]	8	5	5.60967e+09	4.93103e+09	6.28893e+09	0
SF3B4	Q15427	Splicing factor 3B subunit 4 [OS=Homo sapiens]	3	3	3311315989	3.13842e+09	3.53937e+09	0
SF3A1	Q15459	Splicing factor 3A subunit 1 [OS=Homo sapiens]	33	33	6.30616e+10	5.65402e+10	5.97056e+10	866396
SRSF8	Q9BRL6	Serine/arginine-rich splicing factor 8 [OS=Homo sapiens]	3	1	5761930	3.74634e+06	4683088	2.01314e+06
SRSF9	Q13242	Serine/arginine-rich splicing factor 9 [OS=Homo sapiens]	11	10	1458952091	779779829	1920068876	2.78577e+06
BCAS2	O75934	Pre-mRNA-splicing factor SPF27 [OS=Homo sapiens]	4	4	304604242	354391488	383890260	3.61633e+06
SF3B6	Q9Y3B4	Splicing factor 3B subunit 6 [OS=Homo sapiens]	5	5	5006148642	4.60148e+09	5.46597e+09	3.76022e+06
SRRM1	Q8IYB3	Serine/arginine repetitive matrix protein 1 [OS=Homo sapiens]	15	15	1.7904e+09	1750431313	1004917014	6.21965e+06
PTBP1	P26599	Polypyrimidine tract-binding protein 1 [OS=Homo sapiens]	8	8	1251268758	759496447	988621616	6.75508e+06
SF3B2	Q13435	Splicing factor 3B subunit 2 [OS=Homo sapiens]	33	33	3.04934e+10	2.74733e+10	3.30062e+10	6.86153e+06
SRSF7	Q16629	Serine/arginine-rich splicing factor 7 [OS=Homo sapiens]	8	7	4086319432	2.16033e+09	5284718836	7.53428e+06
SF3B3	Q15393	Splicing factor 3B subunit 3 [OS=Homo sapiens]	44	44	50821547032	4.58701e+10	5.34852e+10	9.52346e+06
SF3B1	O75533	Splicing factor 3B subunit 1 [OS=Homo sapiens]	55	55	4.29982e+10	3.87905e+10	4.68488e+10	9695915
SRSF6	Q13247	Serine/arginine-rich splicing factor 6 [OS=Homo sapiens]	9	3	6699542463	3.54291e+09	9795738746	12312847
THRAP3	Q9Y2W1	Thyroid hormone receptor-associated protein 3 [OS=Homo sapiens]	28	27	7.18889e+09	5.88715e+09	9.02701e+09	1.61132e+07
MAGOH	P61326	Protein mago nashi homolog [OS=Homo sapiens]	7	7	1.85872e+09	1883646740	2491952125	20694621
SNRPD2	P62316	Small nuclear ribonucleoprotein Sm D2 [OS=Homo sapiens]	6	6	6.7407e+09	6.04767e+09	7.76812e+09	2.31487e+07
DHX15	O43143	ATP-dependent RNA helicase DHX15 [OS=Homo sapiens]	28	28	17512185087	1.47086e+10	18331864535	2.89857e+07
DDX5	P17844	Probable ATP-dependent RNA helicase DDX5 [OS=Homo sapiens]	27	20	14086736387	8.7867e+09	14705010990	35327940
SRRM2	Q9UQ35	Serine/arginine repetitive matrix protein 2 [OS=Homo sapiens]	54	54	1.20015e+10	7.21211e+09	1.49657e+10	4.05127e+07
PRPF8	Q6P2Q9	Pre-mRNA-processing-splicing factor 8 [OS=Homo sapiens]	58	58	5.52245e+09	5671110694	6954371660	4.43276e+07
SFPQ	P23246	Splicing factor, proline- and glutamine-rich [OS=Homo sapiens]	15	14	1.60089e+10	7.26751e+09	2.29507e+10	4.79565e+07
ERH	P84090	Enhancer of rudimentary homolog [OS=Homo sapiens]	5	5	8811180104	7.31326e+09	10167633265	56940061
ARL6IP4	Q66PJ3	ADP-ribosylation factor-like protein 6-interacting protein 4 [OS=Homo sapiens]	3	3	147204020	109326896	202437584	61413215
EIF4A3	P38919	Eukaryotic initiation factor 4A-III [OS=Homo sapiens]	17	14	5017789026	5.68568e+09	6.7251e+09	6.75079e+07
HNRNPL	P14866	Heterogeneous nuclear ribonucleoprotein L [OS=Homo sapiens]	9	9	1000915388	635852044	940631266	7.16518e+07
HNRNPH1	P31943	Heterogeneous nuclear ribonucleoprotein H [OS=Homo sapiens]	12	6	6.03939e+09	3904580641	5126864732	156268120
Other
HELZ	P42694	Probable helicase with zinc finger domain [OS=Homo sapiens]	10	10	183447182	2.05955e+08	3.09489e+08	0
CDK13	Q14004	Cyclin-dependent kinase 13 [OS=Homo sapiens]	5	2	4817845	8583393	1.80125e+06	0
FARP1	Q9Y4F1	FERM, ARHGEF and pleckstrin domain-containing protein 1 [OS=Homo sapiens]	8	8	2.30158e+07	2.92082e+07	7.40841e+07	0
SLC25A12	O75746	Calcium-binding mitochondrial carrier protein Aralar1 [OS=Homo sapiens]	9	3	38213551	4.57192e+07	4.12585e+07	0
CCDC97	Q96F63	Coiled-coil domain-containing protein 97 [OS=Homo sapiens]	6	6	5.14112e+08	3.50921e+08	3.7123e+08	0
OSBPL8	Q9BZF1	Oxysterol-binding protein-related protein 8 [OS=Homo sapiens]	9	9	250503464	239353123	282552718	0
EIF4G3	O43432	Eukaryotic translation initiation factor 4 gamma 3 [OS=Homo sapiens]	7	6	9.40823e+07	34923433	5.59609e+07	0
FAM98A	Q8NCA5	Protein FAM98A [OS=Homo sapiens]	8	8	869825864	347381276	556101516	0
CCAR1	Q8IX12	Cell division cycle and apoptosis regulator protein 1 [OS=Homo sapiens]	6	6	420689476	162344152	199669566	0
XRN2	Q9H0D6	5'-3' exoribonuclease 2 [OS=Homo sapiens]	5	5	88355060	86331224	118006917	0
USP42	Q9H9J4	Ubiquitin carboxyl-terminal hydrolase 42 [OS=Homo sapiens]	7	7	41048419	89140150	2.73856e+07	0
DBH	P09172	Dopamine beta-hydroxylase [OS=Homo sapiens]	9	9	294558389	2.4189e+08	211499186	0
DNAJA3	Q96EY1	DnaJ homolog subfamily A member 3, mitochondrial [OS=Homo sapiens]	5	5	289942508	193204966	226382524	0
HP1BP3	Q5SSJ5	Heterochromatin protein 1-binding protein 3 [OS=Homo sapiens]	6	6	473431872	260451542	360891733	0
DNAJC9	Q8WXX5	DnaJ homolog subfamily C member 9 [OS=Homo sapiens]	3	3	32508902	14258207	37520296	0
LIN28B	Q6ZN17	Protein lin-28 homolog B [OS=Homo sapiens]	3	3	5.47642e+07	3.51386e+07	5.63967e+07	0
CPVL	Q9H3G5	Probable serine carboxypeptidase CPVL [OS=Homo sapiens]	6	6	114784091	1.25086e+08	1.1663e+08	0
ELAVL2	Q12926	ELAV-like protein 2 [OS=Homo sapiens]	13	5	2797865652	1.86699e+09	3075509484	0
EIF3D	O15371	Eukaryotic translation initiation factor 3 subunit D [OS=Homo sapiens]	4	4	103244250	72650153	114253858	0
THOC7	Q6I9Y2	THO complex subunit 7 homolog [OS=Homo sapiens]	8	8	2.15288e+08	2.77806e+08	249051687	0
RPTOR	Q8N122	Regulatory-associated protein of mTOR [OS=Homo sapiens]	9	9	337866843	264502802	2.93168e+08	0
EPB41L3	Q9Y2J2	Band 4.1-like protein 3 [OS=Homo sapiens]	7	7	1.6303e+07	9222236	37203919	0
ZC3H14	Q6PJT7	Zinc finger CCCH domain-containing protein 14 [OS=Homo sapiens]	14	14	391475472	4.02698e+08	361840232	0
UPF1	Q92900	Regulator of nonsense transcripts 1 [OS=Homo sapiens]	38	37	6890961966	4.3335e+09	7.78835e+09	0
DDX50	Q9BQ39	ATP-dependent RNA helicase DDX50 [OS=Homo sapiens]	3	3	32165740	27522782	3.12349e+07	0
TDP1	Q9NUW8	Tyrosyl-DNA phosphodiesterase 1 [OS=Homo sapiens]	10	10	1.08682e+08	4.27142e+08	5.4647e+07	0
PABPN1	Q86U42	Polyadenylate-binding protein 2 [OS=Homo sapiens]	4	4	1679754544	1525068604	1846697552	0
CHTOP	Q9Y3Y2	Chromatin target of PRMT1 protein [OS=Homo sapiens]	3	3	111551508	1.15692e+08	1.29848e+08	0
PTPN23	Q9H3S7	Tyrosine-protein phosphatase non-receptor type 23 [OS=Homo sapiens]	9	9	191656498	1.93813e+08	1.64153e+08	0
DGCR8	Q8WYQ5	Microprocessor complex subunit DGCR8 [OS=Homo sapiens]	8	8	2.5331e+08	192309288	249326091	0
EIF4E	P06730	Eukaryotic translation initiation factor 4E [OS=Homo sapiens]	3	3	219810928	117240780	213472303	0
CHMP2A	O43633	Charged multivesicular body protein 2a [OS=Homo sapiens]	3	3	150897275	129192181	116433503	0
PCNP	Q8WW12	PEST proteolytic signal-containing nuclear protein [OS=Homo sapiens]	5	5	142060285	95604837	176489976	0
CNTN1	Q12860	Contactin-1 [OS=Homo sapiens]	13	13	7.02716e+09	6.43583e+09	7.62706e+09	0
CABIN1	Q9Y6J0	Calcineurin-binding protein cabin-1 [OS=Homo sapiens]	9	9	8.0802e+07	8.13702e+07	6.7799e+07	0
WDR33	Q9C0J8	pre-mRNA 3' end processing protein WDR33 [OS=Homo sapiens]	6	5	84483432	37342816	90061134	0
NEURL4	Q96JN8	Neuralized-like protein 4 [OS=Homo sapiens]	5	5	6.77372e+07	1.96015e+08	346086659	0
IST1	P53990	IST1 homolog [OS=Homo sapiens]	5	5	304416253	229302289	210517416	0
GNB1	P62873	Guanine nucleotide-binding protein G(I)/G(S)/G(T) subunit beta-1 [OS=Homo sapiens]	7	4	420976063	4.63981e+08	1428829781	0
UPF3B	Q9BZI7	Regulator of nonsense transcripts 3B [OS=Homo sapiens]	5	5	103601233	6.34774e+07	88969973	0
POMGNT2	Q8NAT1	Protein O-linked-mannose beta-1,4-N-acetylglucosaminyltransferase 2 [OS=Homo sapiens]	3	3	17913134	28268907	15579619	0
ATXN2L	Q8WWM7	Ataxin-2-like protein [OS=Homo sapiens]	27	27	7.8267e+09	5.60872e+09	7.25212e+09	0
SCAP	Q12770	Sterol regulatory element-binding protein cleavage-activating protein [OS=Homo sapiens]	7	7	321012751	3.78843e+08	292817540	0
MAP7D1	Q3KQU3	MAP7 domain-containing protein 1 [OS=Homo sapiens]	7	7	1.16702e+08	9.92108e+07	1.23799e+08	0
CCT6A	P40227	T-complex protein 1 subunit zeta [OS=Homo sapiens]	3	3	1.95171e+07	1.46919e+07	23134001	0
NUFIP2	Q7Z417	Nuclear fragile X mental retardation-interacting protein 2 [OS=Homo sapiens]	13	13	3.85231e+09	2.72281e+09	3.55852e+09	0
THOC5	Q13769	THO complex subunit 5 homolog [OS=Homo sapiens]	5	5	1.00625e+08	141233736	129488589	0
MAB21L1	Q13394	Putative nucleotidyltransferase MAB21L1 [OS=Homo sapiens]	3	3	169902680	143705914	147819828	0
PSPC1	Q8WXF1	Paraspeckle component 1 [OS=Homo sapiens]	3	3	4.09127e+07	17736134	56574701	0
SNW1	Q13573	SNW domain-containing protein 1 [OS=Homo sapiens]	6	6	2.13137e+08	2.33068e+08	2.7887e+08	0
TOP3B	O95985	DNA topoisomerase 3-beta-1 [OS=Homo sapiens]	8	7	170882588	156991368	177812560	0
FUBP3	Q96I24	Far upstream element-binding protein 3 [OS=Homo sapiens]	11	10	747878344	429719632	704343748	0
CSTF3	Q12996	Cleavage stimulation factor subunit 3 [OS=Homo sapiens]	3	3	21790415	1.5218e+07	33368708	0
CLK2	P49760	Dual specificity protein kinase CLK2 [OS=Homo sapiens]	3	3	111555274	79662800	126111710	0
USP10	Q14694	Ubiquitin carboxyl-terminal hydrolase 10 [OS=Homo sapiens]	10	10	610991107	219200894	586159230	0
PRDX1	Q06830	Peroxiredoxin-1 [OS=Homo sapiens]	4	4	146025290	84980172	84376454	0
SMC1A	Q14683	Structural maintenance of chromosomes protein 1A [OS=Homo sapiens]	3	3	76954900	54490784	74743238	0
EYA1	Q99502	Eyes absent homolog 1 [OS=Homo sapiens]	5	5	33740199	3.48505e+07	64194122	0
SAMD1	Q6SPF0	Sterile alpha motif domain-containing protein 1 [OS=Homo sapiens]	15	15	761558794	2167264520	4.13017e+08	0
ZCCHC3	Q9NUD5	Zinc finger CCHC domain-containing protein 3 [OS=Homo sapiens]	11	11	9.05423e+08	519856167	1088346094	0
KEAP1	Q14145	Kelch-like ECH-associated protein 1 [OS=Homo sapiens]	4	4	102078831	98300481	69244091	0
ZC3H18	Q86VM9	Zinc finger CCCH domain-containing protein 18 [OS=Homo sapiens]	10	10	2.99932e+08	2.09685e+08	3.72166e+08	0
AGO1	Q9UL18	Protein argonaute-1 [OS=Homo sapiens]	10	6	232033130	153561254	224439228	0
MOV10	Q9HCE1	Helicase MOV-10 [OS=Homo sapiens]	21	21	1022219604	726725088	1133789574	0
DHX57	Q6P158	Putative ATP-dependent RNA helicase DHX57 [OS=Homo sapiens]	11	10	2.27409e+08	1.07098e+08	181980389	0
DDX6	P26196	Probable ATP-dependent RNA helicase DDX6 [OS=Homo sapiens]	8	8	361155040	490148990	2.22164e+08	0
TRIM71	Q2Q1W2	E3 ubiquitin-protein ligase TRIM71 [OS=Homo sapiens]	7	7	1.0154e+08	7.56958e+07	122067914	0
KHSRP	Q92945	Far upstream element-binding protein 2 [OS=Homo sapiens]	12	11	430882885	142894212	1.8533e+08	0
KHSRP	Q92945	Far upstream element-binding protein 2 [OS=Homo sapiens]	12	11	430882885	142894212	1.8533e+08	0
WRN	Q14191	Werner syndrome ATP-dependent helicase [OS=Homo sapiens]	4	4	2.74668e+07	5.39274e+07	2.1326e+07	0
THOC6	Q86W42	THO complex subunit 6 homolog [OS=Homo sapiens]	5	5	198756984	272354934	286790672	0
SMG6	Q86US8	Telomerase-binding protein EST1A [OS=Homo sapiens]	4	4	9.9564e+07	6.70054e+07	120884590	0
PPIE	Q9UNP9	Peptidyl-prolyl cis-trans isomerase E [OS=Homo sapiens]	4	4	61721842	7.8445e+07	6.1461e+07	0
DHX36	Q9H2U1	ATP-dependent DNA/RNA helicase DHX36 [OS=Homo sapiens]	16	15	915939196	582286788	904318126	0
PEG10	Q86TG7	Retrotransposon-derived protein PEG10 [OS=Homo sapiens]	3	3	52966222	41614276	49226773	0
ST7	Q9NRC1	Suppressor of tumorigenicity 7 protein [OS=Homo sapiens]	9	9	1.67232e+08	1.44188e+08	1.20786e+08	0
G3BP1	Q13283	Ras GTPase-activating protein-binding protein 1 [OS=Homo sapiens]	11	11	3.06042e+09	1544186987	2.61522e+09	0
TOP3A	Q13472	DNA topoisomerase 3-alpha [OS=Homo sapiens]	8	7	145991515	181897399	1.38804e+08	0
YTHDF1	Q9BYJ9	YTH domain-containing family protein 1 [OS=Homo sapiens]	7	3	283164828	126721806	208098848	0
NKTR	P30414	NK-tumor recognition protein [OS=Homo sapiens]	19	19	3.22528e+08	299136520	4.82853e+08	0
FUBP1	Q96AE4	Far upstream element-binding protein 1 [OS=Homo sapiens]	3	1	12299798	8.00407e+06	14775764	0
FTH1	P02794	Ferritin heavy chain [OS=Homo sapiens]	4	4	7.93573e+07	4.45115e+07	186884956	0
AGO2	Q9UKV8	Protein argonaute-2 [OS=Homo sapiens]	11	7	426995684	2.27354e+08	413040400	0
CCNK	O75909	Cyclin-K [OS=Homo sapiens]	8	8	2021756916	3.01515e+09	1.79764e+09	0
PSIP1	O75475	PC4 and SFRS1-interacting protein [OS=Homo sapiens]	4	4	25896292	0	9697311	0
APTX	Q7Z2E3	Aprataxin [OS=Homo sapiens]	7	7	176088683	273329090	219115590	0
GAP43	P17677	Neuromodulin [OS=Homo sapiens]	7	7	44512413	9.05597e+07	2.90882e+08	0
YES1	P07947	Tyrosine-protein kinase Yes [OS=Homo sapiens]	4	2	7894734	10540262	13791336	0
GFRA2	O00451	GDNF family receptor alpha-2 [OS=Homo sapiens]	3	3	935152	2.15285e+07	42022001	0
TNRC6B	Q9UPQ9-1	Isoform 2 of Trinucleotide repeat-containing gene 6B protein [OS=Homo sapiens]	12	12	170922873	1.10458e+08	170859712	0
BUB3	O43684	Mitotic checkpoint protein BUB3 [OS=Homo sapiens]	5	5	223999986	87014107	304722278	0
MYL12B	O14950	Myosin regulatory light chain 12B [OS=Homo sapiens]	3	3	4.29147e+07	66601869	182388151	0
TNRC6A	Q8NDV7	Trinucleotide repeat-containing gene 6A protein [OS=Homo sapiens]	7	7	103974739	63619591	116563924	0
DHX8	Q14562	ATP-dependent RNA helicase DHX8 [OS=Homo sapiens]	6	6	86032245	79123757	118306779	0
FXR2	P51116	Fragile X mental retardation syndrome-related protein 2 [OS=Homo sapiens]	26	23	2.77281e+09	3.00512e+09	3.14333e+09	0
SYNCRIP	O60506-3	Isoform 3 of Heterogeneous nuclear ribonucleoprotein Q [OS=Homo sapiens]	17	1	64883208	36698872	64784644	0
RFC1	P35251	Replication factor C subunit 1 [OS=Homo sapiens]	6	6	1.30539e+08	1.44794e+08	131111773	0
MTDH	Q86UE4	Protein LYRIC [OS=Homo sapiens]	3	3	20825348	12019264	23398734	0
SMG7	Q92540	Nonsense-mediated mRNA decay factor SMG7 [OS=Homo sapiens]	3	3	6.29358e+06	2.34441e+07	3.13001e+07	0
VRK3	Q8IV63	Inactive serine/threonine-protein kinase VRK3 [OS=Homo sapiens]	4	4	21561686	3.66306e+07	39844490	0
SLC16A1	P53985	Monocarboxylate transporter 1 [OS=Homo sapiens]	4	4	93307924	96107313	89512292	0
NUDT21	O43809	Cleavage and polyadenylation specificity factor subunit 5 [OS=Homo sapiens]	6	6	4.05072e+08	1.93839e+08	1574499923	0
ZC3H7A	Q8IWR0	Zinc finger CCCH domain-containing protein 7A [OS=Homo sapiens]	7	7	125913960	59286273	63392469	0
THOC2	Q8NI27	THO complex subunit 2 [OS=Homo sapiens]	15	15	4.0491e+08	5.08366e+08	514690864	0
RAI14	Q9P0K7	Ankycorbin [OS=Homo sapiens]	7	7	1.33258e+07	3.30364e+07	1.06789e+08	0
DHX30	Q7L2E3-2	Isoform 2 of ATP-dependent RNA helicase DHX30 [OS=Homo sapiens]	38	38	6.2582e+09	3.95473e+09	6296550930	0
PPIG	Q13427	Peptidyl-prolyl cis-trans isomerase G [OS=Homo sapiens]	9	9	4.91681e+08	490220599	341547864	0
PAXIP1	Q6ZW49	PAX-interacting protein 1 [OS=Homo sapiens]	6	6	9.01901e+07	7.53076e+07	9.09418e+07	0
ZC3HAV1	Q7Z2W4	Zinc finger CCCH-type antiviral protein 1 [OS=Homo sapiens]	12	12	236831613	1.77226e+08	2.4405e+08	0
DDX42	Q86XP3	ATP-dependent RNA helicase DDX42 [OS=Homo sapiens]	6	6	1.20626e+08	9.51867e+07	87893826	0
BLM	P54132	Bloom syndrome protein [OS=Homo sapiens]	12	12	241839455	267096560	211581700	0
THOC1	Q96FV9	THO complex subunit 1 [OS=Homo sapiens]	11	11	378023303	537208674	548281148	0
STRAP	Q9Y3F4	Serine-threonine kinase receptor-associated protein [OS=Homo sapiens]	3	3	33852145	1.55093e+07	5.97943e+06	0
VDAC1	P21796	Voltage-dependent anion-selective channel protein 1 [OS=Homo sapiens]	4	4	28089939	17477263	1.98741e+07	0
DROSHA	Q9NRR4	Ribonuclease 3 [OS=Homo sapiens]	6	6	156493527	9.64119e+07	1.62025e+08	0
KPNA1	P52294	Importin subunit alpha-5 [OS=Homo sapiens]	3	3	29629543	1.56904e+07	2.9848e+07	0
MKRN2	Q9H000	E3 ubiquitin-protein ligase makorin-2 [OS=Homo sapiens]	4	4	118077568	89360894	128849379	0
ZC3H13	Q5T200	Zinc finger CCCH domain-containing protein 13 [OS=Homo sapiens]	11	11	1.09064e+08	7.22836e+07	9.40937e+07	0
THOC3	Q96J01	THO complex subunit 3 [OS=Homo sapiens]	6	6	203915044	2.42798e+08	2.67632e+08	0
RMI1	Q9H9A7	RecQ-mediated genome instability protein 1 [OS=Homo sapiens]	4	4	45689417	72228758	4.29877e+07	0
ELAVL4	P26378-1	Isoform 1 of ELAV-like protein 4 [OS=Homo sapiens]	12	3	9.27423e+08	6.16274e+08	1.0216e+09	0
CAPRIN1	Q14444	Caprin-1 [OS=Homo sapiens]	9	9	3123548578	1.24572e+09	2.05178e+09	0
FIP1L1	Q6UN15	Pre-mRNA 3'-end-processing factor FIP1 [OS=Homo sapiens]	7	7	454663352	2.24871e+08	536858831	0
SNRPA1	P09661	U2 small nuclear ribonucleoprotein A' [OS=Homo sapiens]	14	14	1.54696e+10	1.4257e+10	1.68942e+10	0
ZCCHC8	Q6NZY4	Zinc finger CCHC domain-containing protein 8 [OS=Homo sapiens]	6	6	9.66793e+07	68710892	1.22188e+08	0
YLPM1	P49750-1	Isoform 1 of YLP motif-containing protein 1 [OS=Homo sapiens]	5	5	107927896	49431295	1.0215e+08	0
ZC3H11A	O75152	Zinc finger CCCH domain-containing protein 11A [OS=Homo sapiens]	11	11	2.93283e+08	212528885	168416435	0
FYTTD1	Q96QD9	UAP56-interacting factor [OS=Homo sapiens]	6	6	219447342	2.19545e+08	230297759	0
CTBP2	P56545	C-terminal-binding protein 2 [OS=Homo sapiens]	3	3	58105143	2.38828e+07	30760403	0
RBBP5	Q15291	Retinoblastoma-binding protein 5 [OS=Homo sapiens]	3	3	1.42712e+07	1.44001e+07	1.7373e+07	0
ZNF638	Q14966	Zinc finger protein 638 [OS=Homo sapiens]	6	6	73798400	3.25302e+07	6.15806e+07	1.17684e+06
RTL1	A6NKG5	Retrotransposon-like protein 1 [OS=Homo sapiens]	3	3	49909145	44227764	48892765	2447366
YTHDF2	Q9Y5A9	YTH domain-containing family protein 2 [OS=Homo sapiens]	8	5	627069882	3.9149e+08	631283356	2.60828e+06
PRKRA	O75569	Interferon-inducible double-stranded RNA-dependent protein kinase activator A [OS=Homo sapiens]	6	6	413182676	272471884	381336320	2737629
ARHGAP36	Q6ZRI8	Rho GTPase-activating protein 36 [OS=Homo sapiens]	4	4	107638407	120095416	130587436	3.06361e+06
GNAS	Q5JWF2	Guanine nucleotide-binding protein G(s) subunit alpha isoforms XLas [OS=Homo sapiens]	9	8	367948238	6.02074e+08	1246743084	3.39697e+06
DDX3X	O00571	ATP-dependent RNA helicase DDX3X [OS=Homo sapiens]	17	17	1492692961	801528901	1116099944	4.05977e+06
BAG2	O95816	BAG family molecular chaperone regulator 2 [OS=Homo sapiens]	4	4	154736772	136919434	125960888	4259963
TRIM29	Q14134	Tripartite motif-containing protein 29 [OS=Homo sapiens]	8	8	430207378	3.78337e+08	394588160	4654322
CCT3	P49368	T-complex protein 1 subunit gamma [OS=Homo sapiens]	3	3	72276168	2.19702e+07	66778624	4.8277e+06
ADAR	P55265	Double-stranded RNA-specific adenosine deaminase [OS=Homo sapiens]	14	14	606029278	9.08682e+08	3.97879e+08	5.09825e+06
CRABP1	P29762	Cellular retinoic acid-binding protein 1 [OS=Homo sapiens]	4	4	85365650	48567828	73326511	6.13125e+06
PKM	P14618	Pyruvate kinase PKM [OS=Homo sapiens]	4	4	78288799	48239570	58027418	6347759
GNL3	Q9BVP2	Guanine nucleotide-binding protein-like 3 [OS=Homo sapiens]	5	5	180898466	96095105	163546109	6.51962e+06
PYCR1	P32322	Pyrroline-5-carboxylate reductase 1, mitochondrial [OS=Homo sapiens]	3	3	4.11818e+07	2.90711e+07	36679900	6.96777e+06
MYO1B	O43795	Unconventional myosin-Ib [OS=Homo sapiens]	29	1	1160694524	3431253218	9679041135	7.39302e+06
KCTD20	Q7Z5Y7	BTB/POZ domain-containing protein KCTD20 [OS=Homo sapiens]	10	10	931829260	761460409	975831906	7.55894e+06
PRPF19	Q9UMS4	Pre-mRNA-processing factor 19 [OS=Homo sapiens]	13	13	3878220066	4.7148e+09	4095252357	7.83133e+06
DBN1	Q16643	Drebrin [OS=Homo sapiens]	20	20	6.80592e+08	1.64217e+09	7.17246e+09	8496259
PNN	Q9H307	Pinin [OS=Homo sapiens]	17	17	2104564405	2792023665	3.03742e+09	8794288
PRPF40A	O75400	Pre-mRNA-processing factor 40 homolog A [OS=Homo sapiens]	18	18	3.58538e+09	3.31702e+09	5301445279	9.42296e+06
HADHA	P40939	Trifunctional enzyme subunit alpha, mitochondrial [OS=Homo sapiens]	12	12	1208685359	1242664392	1140011464	1.02002e+07
HNRNPF	P52597	Heterogeneous nuclear ribonucleoprotein F [OS=Homo sapiens]	7	6	1252861844	863553318	1218095712	1.07426e+07
TUFM	P49411	Elongation factor Tu, mitochondrial [OS=Homo sapiens]	6	6	6.03601e+07	2.67794e+07	2.43328e+07	1.10117e+07
LRPPRC	P42704	Leucine-rich PPR motif-containing protein, mitochondrial [OS=Homo sapiens]	6	6	124551397	6.41572e+07	63256539	12589723
XRCC1	P18887	DNA repair protein XRCC1 [OS=Homo sapiens]	17	17	1942889940	3108260688	2.81608e+09	1.67244e+07
DKC1	O60832	H/ACA ribonucleoprotein complex subunit DKC1 [OS=Homo sapiens]	6	6	157544572	58192480	7.83518e+07	1.68533e+07
RPA3	P35244	Replication protein A 14 kDa subunit [OS=Homo sapiens]	3	3	1016429464	1.28848e+09	1453273132	17907980
NOP2	P46087	Probable 28S rRNA (cytosine(4447)-C(5))-methyltransferase [OS=Homo sapiens]	5	5	87732752	1.93664e+07	4.29614e+07	1.93234e+07
NOLC1	Q14978	Nucleolar and coiled-body phosphoprotein 1 [OS=Homo sapiens]	5	5	103688192	48090860	66203755	22091817
CALM1	P0DP23	Calmodulin-1 [OS=Homo sapiens]	5	5	536660622	1.5337e+09	4.27352e+09	22294920
PHB2	Q99623	Prohibitin-2 [OS=Homo sapiens]	3	3	80250836	61575730	64270940	24783906
SLC25A3	Q00325	Phosphate carrier protein, mitochondrial [OS=Homo sapiens]	5	5	1439834573	1447935126	1481930196	24861133
ALYREF	Q86V81	THO complex subunit 4 [OS=Homo sapiens]	4	4	1912178801	1.49543e+09	2.27924e+09	2.48833e+07
HNRNPDL	O14979	Heterogeneous nuclear ribonucleoprotein D-like [OS=Homo sapiens]	6	5	572949396	270145919	552780680	27178774
PHGDH	O43175	D-3-phosphoglycerate dehydrogenase [OS=Homo sapiens]	3	3	75510854	55173296	68701041	27838237
XRCC6	P12956	X-ray repair cross-complementing protein 6 [OS=Homo sapiens]	14	14	1445454622	1257954808	1942699293	35525694
PRKDC	P78527	DNA-dependent protein kinase catalytic subunit [OS=Homo sapiens]	35	35	801021666	615816012	837657358	3.57277e+07
XRCC5	P13010	X-ray repair cross-complementing protein 5 [OS=Homo sapiens]	19	19	1.6059e+09	1.35396e+09	2.04e+09	4.64444e+07
RPA2	P15927	Replication protein A 32 kDa subunit [OS=Homo sapiens]	4	4	1662463948	2256899684	2381500164	49414269
PGAM5	Q96HS1	Serine/threonine-protein phosphatase PGAM5, mitochondrial [OS=Homo sapiens]	12	12	3535198698	2.71257e+09	2205832414	4.99781e+07
ARGLU1	Q9NWB6	Arginine and glutamate-rich protein 1 [OS=Homo sapiens]	6	6	1.09257e+09	8.86921e+08	1.19944e+09	54956260
HNRNPA1	P09651	Heterogeneous nuclear ribonucleoprotein A1 [OS=Homo sapiens]	11	9	3411972627	1.62167e+09	3.54167e+09	7.75799e+07
DHX9	Q08211	ATP-dependent RNA helicase A [OS=Homo sapiens]	35	35	1.08937e+10	7565055074	1.10353e+10	78947539
ILF2	Q12905	Interleukin enhancer-binding factor 2 [OS=Homo sapiens]	8	8	3003411914	1850804710	2635565389	89840237
PABPC1	P11940	Polyadenylate-binding protein 1 [OS=Homo sapiens]	19	14	2.59191e+10	1.60765e+10	2.83248e+10	125662706
MATR3	P43243	Matrin-3 [OS=Homo sapiens]	24	24	3300729101	2.25144e+09	3.71994e+09	1.32895e+08
SLC25A5	P05141	ADP/ATP translocase 2 [OS=Homo sapiens]	10	3	1672582480	1717777872	1578953336	1.94173e+08
HNRNPC	P07910	Heterogeneous nuclear ribonucleoproteins C1/C2 [OS=Homo sapiens]	13	13	6833121301	5.37502e+09	7.41451e+09	3.6638e+08

## Sheet: TCF4 interactors in SK-N-AS
					Experiment 1	Experiment 2	Experiment 3	Control
Protein	Accession #	Description	# Peptides	# Unique Peptides	Abundance: SK-N-AS	Abundance: SK-N-AS	Abundance: SK-N-AS	Abundance: SK-N-AS
TCF4	P15884-4	Isoform B+delta of Transcription factor 4 [OS=Homo sapiens]	22	1	1.20347e+09	1.22483e+09	1111842647	0
TCF4	P15884-8	Isoform H- of Transcription factor 4 [OS=Homo sapiens]	18	1	9519614	13424221	0	0
TCF4	P15884-2	Isoform SEF2-1A of Transcription factor 4 [OS=Homo sapiens]	18	1	610328748	583727106	523680164	3.20128e+06
Transcription factors
ISL1	P61371	Insulin gene enhancer protein ISL-1 [OS=Homo sapiens]	6	6	57778039	5.39598e+07	296405297	0
LCOR	Q96JN0	Ligand-dependent corepressor [OS=Homo sapiens]	3	3	1.16724e+07	14305933	9.58115e+06	0
DPF2	Q92785	Zinc finger protein ubi-d4 [OS=Homo sapiens]	9	9	168358363	8.76504e+07	265842434	0
ZNF384	Q12926	ELAV-like protein 2 [OS=Homo sapiens]	11	3	11912726	40517636	120272050	0
TFE3	P19532	Transcription factor E3 [OS=Homo sapiens]	9	6	210745877	8.76116e+07	316909730	0
HMBOX1	Q6NT76	Homeobox-containing protein 1 [OS=Homo sapiens]	8	8	5.70466e+08	241431052	6.62562e+08	0
ZKSCAN1	P17029	Zinc finger protein with KRAB and SCAN domains 1 [OS=Homo sapiens]	8	8	6.92195e+07	7.9121e+07	4.79087e+07	0
ZFHX2	Q9C0A1	Zinc finger homeobox protein 2 [OS=Homo sapiens]	4	2	486394	727852	657155	0
SREBF2	Q12772	Sterol regulatory element-binding protein 2 [OS=Homo sapiens]	10	10	1.31607e+08	201845923	216574688	0
GATA3	P23771	Trans-acting T-cell-specific transcription factor GATA-3 [OS=Homo sapiens]	8	6	182085976	134456037	219002613	0
HOXC4	P09017	Homeobox protein Hox-C4 [OS=Homo sapiens]	6	5	2.11782e+07	1.59375e+07	4.25045e+07	0
TBX3	O15119	T-box transcription factor TBX3 [OS=Homo sapiens]	8	6	7.56374e+07	7.45577e+07	7.81827e+07	0
ZBTB10	Q96DT7	Zinc finger and BTB domain-containing protein 10 [OS=Homo sapiens]	9	9	144401469	176086433	283104031	0
GATA2	P23769	Endothelial transcription factor GATA-2 [OS=Homo sapiens]	9	7	2.33774e+08	257117425	2.57115e+08	0
TFCP2	Q12800	Alpha-globin transcription factor CP2 [OS=Homo sapiens]	11	10	1.01585e+09	7.38838e+08	1863715576	0
SREBF1	P36956	Sterol regulatory element-binding protein 1 [OS=Homo sapiens]	10	10	6.00109e+07	7.69158e+07	1.10436e+08	0
TWIST1	Q15672	Twist-related protein 1 [OS=Homo sapiens]	8	8	7.74647e+08	4.21175e+08	4.9898e+08	0
WIZ	O95785-3	Isoform 3 of Protein Wiz [OS=Homo sapiens]	12	12	1.74345e+08	248792525	2.29817e+08	0
TBX2	Q13207	T-box transcription factor TBX2 [OS=Homo sapiens]	10	8	1.09281e+09	1170069370	1073412106	0
ZNF318	Q5VUA4	Zinc finger protein 318 [OS=Homo sapiens]	37	37	2016403086	1.81898e+09	1.52063e+09	0
ZFHX4	Q86UP3-5	Isoform 5 of Zinc finger homeobox protein 4 [OS=Homo sapiens]	75	59	4.42659e+09	4.69309e+09	3.48219e+09	0
ZNF281	Q9Y2X9	Zinc finger protein 281 [OS=Homo sapiens]	10	10	1.40997e+08	1.75429e+08	1.28771e+08	0
PHOX2A	O14813	Paired mesoderm homeobox protein 2A [OS=Homo sapiens]	6	2	4.8258e+07	90923400	155018050	0
INSM2	Q96T92	Insulinoma-associated protein 2 [OS=Homo sapiens]	6	6	76414549	8.90724e+07	1.01859e+08	0
ZBTB39	O15060	Zinc finger and BTB domain-containing protein 39 [OS=Homo sapiens]	7	7	1.26597e+08	1.10831e+08	1.16531e+08	0
MAZ	Q8IWZ8	SURP and G-patch domain-containing protein 1 [OS=Homo sapiens]	4	4	2.27841e+07	32340147	41739166	0
VEZF1	Q14119	Vascular endothelial zinc finger 1 [OS=Homo sapiens]	10	9	3.44845e+08	4.34574e+08	4.53922e+08	0
HAND1	O96004	Heart- and neural crest derivatives-expressed protein 1 [OS=Homo sapiens]	3	2	78131989	3.81674e+07	71308642	0
PATZ1	Q92804	TATA-binding protein-associated factor 2N [OS=Homo sapiens]	3	1	3.76783e+06	8779049	58199916	0
ATF6	P18850	Cyclic AMP-dependent transcription factor ATF-6 alpha [OS=Homo sapiens]	7	7	61490362	144747410	127225276	0
ZFHX3	Q15911	Zinc finger homeobox protein 3 [OS=Homo sapiens]	40	24	439061550	4.94247e+08	379001465	0
CUX1	Q13948-2	Isoform 8 of Protein CASP [OS=Homo sapiens]	18	1	26234430	20643666	26651320	0
UBP1	Q9NZI7	Upstream-binding protein 1 [OS=Homo sapiens]	5	4	109729657	96215089	139883567	0
CDC5L	Q99459	Cell division cycle 5-like protein [OS=Homo sapiens]	8	8	7.92313e+07	129315388	133126989	0
TTF2	Q9UNY4	Transcription termination factor 2 [OS=Homo sapiens]	9	9	3.6588e+07	4.54506e+07	4.36657e+07	0
TFAM	Q00059	Transcription factor A, mitochondrial [OS=Homo sapiens]	6	6	385032745	205303692	528387576	0
HTATSF1	O43719	HIV Tat-specific factor 1 [OS=Homo sapiens]	29	29	5.85383e+08	1.81691e+09	7888571392	0
TFAP2B	Q92481	Transcription factor AP-2-beta [OS=Homo sapiens]	5	5	1.08246e+08	9.02913e+07	4.51382e+07	0
CLOCK	Q6ZW49	PAX-interacting protein 1 [OS=Homo sapiens]	4	4	32435678	28287024	4.06303e+07	0
NFAT5	O94916-4	Isoform D of Nuclear factor of activated T-cells 5 [OS=Homo sapiens]	8	1	2.35676e+08	1.66967e+08	266848996	0
FOXC1	Q12948	Forkhead box protein C1 [OS=Homo sapiens]	3	3	37096364	3.05577e+07	0	0
TCF3	P15923	Transcription factor E2-alpha [OS=Homo sapiens]	7	5	122351279	82237176	202109023	0
HIRA	O43660	Pleiotropic regulator 1 [OS=Homo sapiens]	4	4	9.6717e+07	1.53292e+08	244423629	0
PBX2	P40425	Pre-B-cell leukemia transcription factor 2 [OS=Homo sapiens]	7	5	184207371	1.41864e+08	453640693	0
HOXD9	P28356	Homeobox protein Hox-D9 [OS=Homo sapiens]	7	6	1.87175e+08	205843084	240406215	0
ETV3	P41162	ETS translocation variant 3 [OS=Homo sapiens]	3	3	2.19806e+07	3.12656e+07	3.00419e+07	0
ID1	P41134	DNA-binding protein inhibitor ID-1 [OS=Homo sapiens]	5	5	1.33317e+09	2.71843e+08	1.68151e+09	0
DACH1	Q9UI36	Dachshund homolog 1 [OS=Homo sapiens]	14	14	2150496688	1894782882	1954467523	0
NFIX	Q14938	Nuclear factor 1 X-type [OS=Homo sapiens]	3	2	9951724	13184185	14876342	0
ID3	Q02535	DNA-binding protein inhibitor ID-3 [OS=Homo sapiens]	3	3	127126562	20013870	127131920	0
NFIB	O00712	Nuclear factor 1 B-type [OS=Homo sapiens]	3	2	2699759	3.04943e+06	0	0
ZEB1	P37275	Zinc finger E-box-binding homeobox 1 [OS=Homo sapiens]	3	2	1.18049e+06	1.15361e+07	7446850	0
GATA4	P43694	Transcription factor GATA-4 [OS=Homo sapiens]	5	3	1.38132e+08	2.23815e+08	1.40745e+08	0
HLTF	Q14527	Helicase-like transcription factor [OS=Homo sapiens]	12	12	353722673	408710782	349512125	0
DR1	Q01658	Protein Dr1 [OS=Homo sapiens]	3	3	191045200	293973404	183666024	0
MEIS1	O00470	Homeobox protein Meis1 [OS=Homo sapiens]	8	2	82849610	88982531	171568862	0
ZEB2	O60315	Zinc finger E-box-binding homeobox 2 [OS=Homo sapiens]	15	14	3.22321e+08	3.97487e+08	3.83747e+08	0
NFIC	P08651	Nuclear factor 1 C-type [OS=Homo sapiens]	6	5	225022822	2.14822e+08	213219130	0
KLF16	O75190	DnaJ homolog subfamily B member 6 [OS=Homo sapiens]	3	3	5.37145e+07	67763618	7.04597e+07	0
PBX1	Q9NX05	Constitutive coactivator of PPAR-gamma-like protein 2 [OS=Homo sapiens]	4	4	1.52609e+07	32186300	86101748	0
RUNX2	Q13950-3	Isoform 3 of Runt-related transcription factor 2 [OS=Homo sapiens]	5	1	15543175	16008143	18593746	0
ERF	P50548	ETS domain-containing transcription factor ERF [OS=Homo sapiens]	3	3	1.30887e+07	1.93286e+07	2.80746e+07	0
RUNX1T1	Q06455	Protein CBFA2T1 [OS=Homo sapiens]	11	9	660185707	2.87921e+08	395279395	0
TCF7L2	Q9NQB0	Transcription factor 7-like 2 [OS=Homo sapiens]	5	1	21704074	15682960	20587200	0
BCL11A	Q9H165	B-cell lymphoma/leukemia 11A [OS=Homo sapiens]	5	5	31373928	5.79854e+07	1.21413e+06	0
TSC22D1	Q15714	TSC22 domain family protein 1 [OS=Homo sapiens]	3	3	81764782	82989378	73572612	0
ZNF423	Q2M1K9	Zinc finger protein 423 [OS=Homo sapiens]	10	7	6.92246e+07	9.07072e+07	112105620	0
HOXD8	P13378	Homeobox protein Hox-D8 [OS=Homo sapiens]	7	6	149842112	181306506	259314272	0
MGA	Q9GZS3	WD repeat-containing protein 61 [OS=Homo sapiens]	4	4	34801738	18202033	43457373	0
ZFPM2	Q8WW38	Zinc finger protein ZFPM2 [OS=Homo sapiens]	8	8	6.67771e+07	1.29346e+08	6.26647e+07	0
GTF2I	P78347	General transcription factor II-I [OS=Homo sapiens]	13	13	1.73104e+08	1.64782e+08	6.78811e+08	0
NFXL1	Q6ZNB6	NF-X1-type zinc finger protein NFXL1 [OS=Homo sapiens]	3	3	6.68184e+06	5.11615e+06	1.01851e+07	0
ZBTB7B	O15156	Zinc finger and BTB domain-containing protein 7B [OS=Homo sapiens]	5	5	41060747	8.15034e+07	1.15332e+08	0
ZNF521	Q96K83	Zinc finger protein 521 [OS=Homo sapiens]	4	1	5.0737e+06	37174764	28045088	0
PBX3	P40426-5	Isoform 5 of Pre-B-cell leukemia transcription factor 3 [OS=Homo sapiens]	4	2	2.06616e+07	34623366	91344370	0
MEIS2	O14770	Homeobox protein Meis2 [OS=Homo sapiens]	8	2	448297372	355576438	704972216	1.09284e+06
ETV6	P41212	Transcription factor ETV6 [OS=Homo sapiens]	10	10	711830907	832047288	849765246	3.27133e+06
TCF12	Q99081	Transcription factor 12 [OS=Homo sapiens]	14	10	7.18587e+08	936272265	992537842	3.39173e+06
HAND2	P61296	Heart- and neural crest derivatives-expressed protein 2 [OS=Homo sapiens]	8	7	3821608987	1612697859	3683137333	5679239
PHB2	Q99623	Prohibitin-2 [OS=Homo sapiens]	4	4	97497886	78359658	67724987	10645841
BCLAF1	Q9NYF8	Bcl-2-associated transcription factor 1 [OS=Homo sapiens]	20	1	1.0181e+08	3.10529e+08	1.16973e+09	3.13175e+07
PHOX2B	Q99453	Paired mesoderm homeobox protein 2B [OS=Homo sapiens]	8	4	4.89883e+09	6.11147e+09	4.64725e+09	45465518
UPF1	Q92900	Regulator of nonsense transcripts 1 [OS=Homo sapiens]	35	34	5.43574e+08	1.03335e+09	4.12803e+09	1.16073e+08
SAFB	Q15424	Scaffold attachment factor B1 [OS=Homo sapiens]	3	3	19109423	2.16322e+07	58012014	122054431
HMGA1	P17096	High mobility group protein HMG-I/HMG-Y [OS=Homo sapiens]	4	2	4.05232e+07	1.61872e+08	2.8405e+08	1.35138e+08
ILF3	Q12906	Interleukin enhancer-binding factor 3 [OS=Homo sapiens]	15	15	5.13573e+08	8.94365e+08	1.89924e+09	2.621e+08
ILF2	Q12905	Interleukin enhancer-binding factor 2 [OS=Homo sapiens]	9	9	3.89411e+08	694002830	1311827170	2.75604e+08
YBX1	P67809	Y-box-binding protein 1 [OS=Homo sapiens]	17	17	1.62275e+09	2.86828e+09	5.10944e+09	3.69509e+08
PARP1	P09874	Poly [ADP-ribose] polymerase 1 [OS=Homo sapiens]	33	33	4.29578e+09	4.77969e+09	3.37858e+09	5.39361e+08
NuRD complex								0
GATAD2A	Q86YP4	Transcriptional repressor p66-alpha [OS=Homo sapiens]	6	6	25948108	44725065	67382970	0
GATAD2B	Q8WXI9	Transcriptional repressor p66-beta [OS=Homo sapiens]	9	9	1.85808e+08	2.03537e+08	3.21489e+08	0
MTA1	Q13330	Metastasis-associated protein MTA1 [OS=Homo sapiens]	10	8	128358090	171897089	235880038	0
MTA2	O94776	Metastasis-associated protein MTA2 [OS=Homo sapiens]	11	9	329522886	351792119	629202829	0
HDAC2	P36873	Serine/threonine-protein phosphatase PP1-gamma catalytic subunit [OS=Homo sapiens]	4	1	8290738	0	8087415	0
HDAC1	Q13547	Histone deacetylase 1 [OS=Homo sapiens]	3	1	26691500	23909436	34469928	7.90683e+06
SWI-SNF complex
SMARCB1	Q12824-2	Isoform B of SWI/SNF-related matrix-associated actin-dependent regulator of chromatin subfamily B member 1 [OS=Homo sapiens]	7	7	1.51208e+08	8.56388e+07	260346296	0
SMARCA4	P51532	Transcription activator BRG1 [OS=Homo sapiens]	22	22	6.2979e+08	3.54861e+08	1.00355e+09	0
SMARCE1	Q969G3	SWI/SNF-related matrix-associated actin-dependent regulator of chromatin subfamily E member 1 [OS=Homo sapiens]	5	5	126329824	79365236	208035444	0
SMARCD1	Q96GM5	SWI/SNF-related matrix-associated actin-dependent regulator of chromatin subfamily D member 1 [OS=Homo sapiens]	9	6	110070152	7.03569e+07	206471352	0
SMARCAL1	Q9NZC9	SWI/SNF-related matrix-associated actin-dependent regulator of chromatin subfamily A-like protein 1 [OS=Homo sapiens]	5	5	51571201	24748878	174243252	0
SMARCC1	Q92922	SWI/SNF complex subunit SMARCC1 [OS=Homo sapiens]	17	14	4.78399e+08	2.92769e+08	8.413e+08	0
SMARCD2	Q92925	SWI/SNF-related matrix-associated actin-dependent regulator of chromatin subfamily D member 2 [OS=Homo sapiens]	10	7	249592212	2.46847e+08	423173721	0
SMARCC2	Q8TAQ2	SWI/SNF complex subunit SMARCC2 [OS=Homo sapiens]	11	8	1.69708e+08	117547386	2.98677e+08	0
ARID5B	Q14865	AT-rich interactive domain-containing protein 5B [OS=Homo sapiens]	5	5	2.57988e+07	3.94611e+07	12748222	0
ARID1A	O14497	AT-rich interactive domain-containing protein 1A [OS=Homo sapiens]	27	27	771221540	6.37336e+08	1.43228e+09	0
HLTF	Q14527	Helicase-like transcription factor [OS=Homo sapiens]	12	12	353722673	408710782	349512125	0
SMARCA5	O60264	SWI/SNF-related matrix-associated actin-dependent regulator of chromatin subfamily A member 5 [OS=Homo sapiens]	9	9	43415318	7.07301e+07	1.06636e+08	3.15429e+07
Trrap complex
RUVBL2	Q9Y230	RuvB-like 2 [OS=Homo sapiens]	4	4	52433773	73155132	93904504	87463268
LSD1 complex
KDM1A	O60341	Lysine-specific histone demethylase 1A [OS=Homo sapiens]	14	14	3.35675e+08	2.93821e+08	2.57055e+08	0
EP300/CBP
EP300	Q09472	Histone acetyltransferase p300 [OS=Homo sapiens]	6	6	5.28399e+07	1.7439e+07	6.73744e+07	0
RNA POL II
POLR2B	P30876	DNA-directed RNA polymerase II subunit RPB2 [OS=Homo sapiens]	3	3	6.99557e+06	3.14168e+06	1.12035e+07	0
TAF15	Q92769	Histone deacetylase 2 [OS=Homo sapiens]	3	1	170884687	186584999	231617255	0
CDK9	P50750	Cyclin-dependent kinase 9 [OS=Homo sapiens]	3	1	5254321	8061025	12649286	3060328
Chromatin organization
AKAP8	O43823	A-kinase anchor protein 8 [OS=Homo sapiens]	3	3	3.64315e+07	3.33561e+07	6.7889e+07	0
UBAP2L	Q14157	Ubiquitin-associated protein 2-like [OS=Homo sapiens]	8	8	4.67193e+07	191561732	4.14013e+08	0
PHF5A	Q7RTV0	PHD finger-like domain-containing protein 5A [OS=Homo sapiens]	7	7	2127579346	4.1018e+09	4.46341e+09	0
SAP18	O00422	Histone deacetylase complex subunit SAP18 [OS=Homo sapiens]	4	4	2.81643e+08	641039279	5.40478e+08	0
CDK12	Q9NYV4	Cyclin-dependent kinase 12 [OS=Homo sapiens]	46	42	7.5481e+09	1.07354e+10	5.09552e+09	0
H1-5	P16401	Histone H1.5 [OS=Homo sapiens]	5	5	1790506352	2901853764	4148308400	0
H4-16	P62805	Histone H4 [OS=Homo sapiens]	10	10	6.14939e+09	1.21602e+10	14100167166	0
HEXIM2	Q96MH2	Protein HEXIM2 [OS=Homo sapiens]	8	8	2.42028e+08	1.9849e+08	2.326e+08	0
CBFA2T2	O43439	Protein CBFA2T2 [OS=Homo sapiens]	9	7	1.17058e+08	5.76565e+07	98166789	0
SSRP1	Q08945	FACT complex subunit SSRP1 [OS=Homo sapiens]	9	9	238809944	3.3287e+08	326657544	0
RBBP4	Q09028	Histone-binding protein RBBP4 [OS=Homo sapiens]	11	6	808314326	964265492	1.71043e+09	0
RBBP7	Q16576	Histone-binding protein RBBP7 [OS=Homo sapiens]	6	1	21680686	19809494	38306244	0
ASH2L	Q9UBL3	Set1/Ash2 histone methyltransferase complex subunit ASH2 [OS=Homo sapiens]	3	3	3.57655e+07	2.83693e+07	4.68315e+07	0
RBBP7	Q16576	Histone-binding protein RBBP7 [OS=Homo sapiens]	6	1	21680686	19809494	38306244	0
KMT2C	Q8NEZ4	Histone-lysine N-methyltransferase 2C [OS=Homo sapiens]	9	9	3.03741e+07	3.68259e+07	2.61539e+07	0
RCOR3	Q9P2K3	REST corepressor 3 [OS=Homo sapiens]	3	3	106314044	103154478	104869816	0
TTC33	Q6PID6	Tetratricopeptide repeat protein 33 [OS=Homo sapiens]	5	5	7.67835e+07	7.98288e+07	1.48305e+08	0
CDK13	Q14004	Cyclin-dependent kinase 13 [OS=Homo sapiens]	15	11	9.89321e+06	1.55366e+08	251713224	0
PAXBP1	P22670	MHC class II regulatory factor RFX1 [OS=Homo sapiens]	4	4	1.85636e+07	1.72181e+07	2.58574e+07	0
PRMT1	Q99873	Protein arginine N-methyltransferase 1 [OS=Homo sapiens]	3	3	2135038	0	64185178	0
CHD1L	Q86WJ1	Chromodomain-helicase-DNA-binding protein 1-like [OS=Homo sapiens]	12	12	349795986	606770324	682896124	0
H1-10	Q92522	Histone H1.10 [OS=Homo sapiens]	4	4	1.01382e+08	1.15882e+08	3.23882e+08	747722
H1-4	P10412	Histone H1.4 [OS=Homo sapiens]	5	5	2180982328	3591078800	6084043966	3.17078e+06
H3-7	Q5TEC6	Histone H3-7 [OS=Homo sapiens]	5	1	216421912	491980584	580969520	5.25951e+06
WDR5	P61964	WD repeat-containing protein 5 [OS=Homo sapiens]	5	5	1.04291e+08	9.79087e+07	1.47747e+08	11709469
CDK11A	Q9UQ88	Cyclin-dependent kinase 11A [OS=Homo sapiens]	5	5	5.66662e+07	7.05357e+07	1.34794e+08	14014031
WIZ	O95785-3	Isoform 3 of Protein Wiz [OS=Homo sapiens]	12	12	1.74345e+08	248792525	2.29817e+08	1.4266e+07
PPHLN1	Q8NEY8	Periphilin-1 [OS=Homo sapiens]	3	3	6.67149e+06	6.18006e+06	1.75466e+07	1.52401e+07
KMT2D	O14686	Histone-lysine N-methyltransferase 2D [OS=Homo sapiens]	4	4	1.55481e+07	9.96517e+06	2.5537e+07	1.55481e+07
PARP2	Q9UGN5	Poly [ADP-ribose] polymerase 2 [OS=Homo sapiens]	10	10	7.72003e+08	9.23992e+08	6.38524e+08	1.74166e+07
WDR61	O15269	Serine palmitoyltransferase 1 [OS=Homo sapiens]	4	4	23490561	2.58863e+07	2.08736e+07	5.00218e+07
CHD7	Q9P2D1	Chromodomain-helicase-DNA-binding protein 7 [OS=Homo sapiens]	14	11	6.32438e+07	1.74316e+08	4.05609e+08	60531630
FAM120A	Q9NZB2	Constitutive coactivator of PPAR-gamma-like protein 1 [OS=Homo sapiens]	17	17	1.56744e+08	293023969	1007769704	111612031
SUPT16H	Q9Y5B9	FACT complex subunit SPT16 [OS=Homo sapiens]	8	8	231066493	312415180	304917680	1.21857e+08
LYN	P07948	Tyrosine-protein kinase Lyn [OS=Homo sapiens]	3	1	2260046	10288169	8308704	232875860
MACROH2A1	O75367	Core histone macro-H2A.1 [OS=Homo sapiens]	8	7	2.43098e+08	468367199	4.79278e+08	5.2213e+08
H2AZ2	Q71UI9	Histone H2A.V [OS=Homo sapiens]	4	2	4.99928e+09	9.04379e+09	8.98707e+09	733246807
H2BC18	Q5QNW6	Histone H2B type 2-F [OS=Homo sapiens]	6	2	1724043048	3938016457	4.3512e+09	3.79369e+09
BANF1	O75531	Barrier-to-autointegration factor [OS=Homo sapiens]	5	5	10588769489	8.52119e+09	6799664876	3.94403e+09
H2BC21	Q16778	Histone H2B type 2-E [OS=Homo sapiens]	6	2	4588298881	8.72494e+09	8911464000	1.13929e+10
KMT2C	Q8NEZ4	Histone-lysine N-methyltransferase 2C [OS=Homo sapiens]	9	9	3.03741e+07	3.68259e+07	2.61539e+07	1.99019e+10
mRNA splicing
SFPQ	P23246	Splicing factor, proline- and glutamine-rich [OS=Homo sapiens]	12	10	1.18194e+08	414327429	4.91049e+09	0
PLRG1	Q9Y5B6	PAX3- and PAX7-binding protein 1 [OS=Homo sapiens]	4	4	0	6.75913e+06	5.15146e+07	0
CDC40	O60508	Pre-mRNA-processing factor 17 [OS=Homo sapiens]	4	4	22121100	42961412	3.70436e+07	0
SRSF4	Q08170	Serine/arginine-rich splicing factor 4 [OS=Homo sapiens]	7	1	620795	1.15171e+06	1997085	0
PRPF4	O43172	U4/U6 small nuclear ribonucleoprotein Prp4 [OS=Homo sapiens]	3	3	2.27867e+06	5.54784e+06	28978565	0
NCBP2	Q04760	Lactoylglutathione lyase [OS=Homo sapiens]	4	4	322934652	240995018	303542998	0
SREK1	Q8WXA9-2	Isoform 2 of Splicing regulatory glutamine/lysine-rich protein 1 [OS=Homo sapiens]	5	5	4.3593e+07	124583396	1059805432	0
TFIP11	Q9UBB9	Tuftelin-interacting protein 11 [OS=Homo sapiens]	5	5	6.45851e+06	3.30832e+07	1.37226e+08	0
PUF60	Q9UHX1-5	Isoform 5 of Poly(U)-binding-splicing factor PUF60 [OS=Homo sapiens]	13	1	5.95726e+06	9477319	97625384	0
SF3A2	Q15428	Splicing factor 3A subunit 2 [OS=Homo sapiens]	15	15	5.71622e+09	6.87552e+09	8.15901e+09	0
WTAP	Q15007	Pre-mRNA-splicing regulator WTAP [OS=Homo sapiens]	5	5	7.87446e+06	1.03998e+07	42289104	0
SNRPB2	P08579	U2 small nuclear ribonucleoprotein B'' [OS=Homo sapiens]	9	6	2.31956e+09	4248441857	4.73382e+09	0
SNRNP70	P08621	U1 small nuclear ribonucleoprotein 70 kDa [OS=Homo sapiens]	5	5	9.46288e+06	2.4488e+07	2.33394e+08	0
SNRPB2	P08579	U2 small nuclear ribonucleoprotein B'' [OS=Homo sapiens]	9	6	2.31956e+09	4248441857	4.73382e+09	0
DDX39B	Q9UHY1	Nuclear receptor-binding protein [OS=Homo sapiens]	4	4	97682579	103594829	92489634	0
SCAF1	Q9H7N4	Splicing factor, arginine/serine-rich 19 [OS=Homo sapiens]	8	8	5.18246e+07	3.42035e+07	4.76515e+07	0
AQR	O60306	RNA helicase aquarius [OS=Homo sapiens]	5	5	22044725	8.99541e+07	7.38817e+07	3.68303e+06
SF3B5	Q9BWJ5	Splicing factor 3B subunit 5 [OS=Homo sapiens]	5	5	1.60442e+09	2.85166e+09	3.00148e+09	5803210
PRRC2A	P48634	Protein PRRC2A [OS=Homo sapiens]	23	23	8.67655e+07	8.68902e+07	6.04333e+08	6040451
PRPF4B	Q13523	Serine/threonine-protein kinase PRP4 homolog [OS=Homo sapiens]	4	4	2.60575e+07	5.97394e+07	128219559	7.47675e+06
SF3B4	Q15427	Splicing factor 3B subunit 4 [OS=Homo sapiens]	3	3	1503193716	2733054015	2.87035e+09	10703519
SMU1	Q2TAY7	WD40 repeat-containing protein SMU1 [OS=Homo sapiens]	7	7	200812940	132169705	270622745	1.10052e+07
RTCB	Q9Y3I0	RNA-splicing ligase RtcB homolog [OS=Homo sapiens]	5	5	66358385	5.69981e+07	602548141	11920208
SNRPG	P62308	Small nuclear ribonucleoprotein G [OS=Homo sapiens]	4	4	318674484	627547383	665985384	13056258
SF1	Q15637	Splicing factor 1 [OS=Homo sapiens]	3	3	22041159	1.02984e+07	86018444	1.40545e+07
SF1	Q15637	Splicing factor 1 [OS=Homo sapiens]	3	3	22041159	1.02984e+07	86018444	1.40545e+07
BCAS2	P17096-2	Isoform HMG-Y of High mobility group protein HMG-I/HMG-Y [OS=Homo sapiens]	3	1	3.87519e+06	13409436	29419838	14567962
LUC7L3	O95232	Luc7-like protein 3 [OS=Homo sapiens]	3	3	1.08771e+07	1.11338e+07	154234700	1.67517e+07
SRSF5	Q13243	Serine/arginine-rich splicing factor 5 [OS=Homo sapiens]	7	6	7.39666e+06	8.79113e+07	1083216948	18602187
PRPF38A	Q8NAV1	Pre-mRNA-splicing factor 38A [OS=Homo sapiens]	3	3	37239596	34036271	95038912	22315801
PRPF38B	Q5VTL8	Pre-mRNA-splicing factor 38B [OS=Homo sapiens]	3	3	2.17874e+06	9.98804e+06	154680964	25349877
PRPF6	O94906	Pre-mRNA-processing factor 6 [OS=Homo sapiens]	4	4	12947787	2.67535e+07	47267166	2.67535e+07
SF3B6	Q9Y3B4	Splicing factor 3B subunit 6 [OS=Homo sapiens]	5	5	2078924348	3585103667	3925485672	3.36744e+07
SON	P18583	Protein SON [OS=Homo sapiens]	8	8	8.22521e+07	1.96509e+08	309765864	3.58229e+07
SRSF11	Q05519	Serine/arginine-rich splicing factor 11 [OS=Homo sapiens]	3	3	0	0	130167660	38984288
SRSF11	Q05519	Serine/arginine-rich splicing factor 11 [OS=Homo sapiens]	3	3	0	0	130167660	38984288
SF3A3	Q12874	Splicing factor 3A subunit 3 [OS=Homo sapiens]	26	26	1.60185e+10	1.9498e+10	2.04068e+10	4.1336e+07
XAB2	Q9HCS7	Pre-mRNA-splicing factor SYF1 [OS=Homo sapiens]	6	6	2.80203e+07	44008765	53284827	44008765
SF3A1	Q15459	Splicing factor 3A subunit 1 [OS=Homo sapiens]	34	34	3.29903e+10	4.10733e+10	4.24646e+10	4.58607e+07
MAGOH	P61326	Protein mago nashi homolog [OS=Homo sapiens]	6	6	403356919	787388028	736028905	51428771
SRSF10	O75494	Serine/arginine-rich splicing factor 10 [OS=Homo sapiens]	7	7	40278294	272648756	797892892	56727019
SRRM1	Q8IYB3	Serine/arginine repetitive matrix protein 1 [OS=Homo sapiens]	14	14	5.74567e+08	1.10458e+09	1.42969e+09	59114965
SF3B2	Q13435	Splicing factor 3B subunit 2 [OS=Homo sapiens]	37	37	1.33566e+10	2.33041e+10	2.58651e+10	59395947
ACIN1	Q9UKV3	Apoptotic chromatin condensation inducer in the nucleus [OS=Homo sapiens]	23	23	4.63133e+08	1245242470	979458556	5.95191e+07
SF3B3	Q15393	Splicing factor 3B subunit 3 [OS=Homo sapiens]	44	44	2.22836e+10	3.94739e+10	4.28046e+10	66670137
SRSF9	Q13242	Serine/arginine-rich splicing factor 9 [OS=Homo sapiens]	9	9	4.11425e+07	1.11231e+08	817749718	6.75363e+07
ARL6IP4	Q66PJ3	ADP-ribosylation factor-like protein 6-interacting protein 4 [OS=Homo sapiens]	3	3	105089246	191094304	258889260	83044706
CASC3	O15234	Protein CASC3 [OS=Homo sapiens]	9	9	4.00907e+07	8.41522e+07	2.43249e+08	8.41522e+07
SNRPD2	P62316	Small nuclear ribonucleoprotein Sm D2 [OS=Homo sapiens]	7	7	2752710404	5.14776e+09	5882266250	86163006
SRSF2	Q01130	Serine/arginine-rich splicing factor 2 [OS=Homo sapiens]	5	5	1.91937e+07	61035577	1.50889e+09	1.01389e+08
PRPF8	Q6P2Q9	Pre-mRNA-processing-splicing factor 8 [OS=Homo sapiens]	29	29	4.40537e+08	7.08933e+08	7.34287e+08	1.03363e+08
SF3B1	O75533	Splicing factor 3B subunit 1 [OS=Homo sapiens]	56	56	1.9166e+10	3.40014e+10	3.76224e+10	1.07623e+08
SRSF7	Q16629	Serine/arginine-rich splicing factor 7 [OS=Homo sapiens]	7	6	87764793	5.1904e+08	1.90826e+09	1.49075e+08
SRSF3	P84103	Serine/arginine-rich splicing factor 3 [OS=Homo sapiens]	8	7	5.25864e+07	1.88832e+08	1603047492	1.6812e+08
ERH	P84090	Enhancer of rudimentary homolog [OS=Homo sapiens]	4	4	279326386	544112764	2521806372	185413058
PTBP1	P26599	Polypyrimidine tract-binding protein 1 [OS=Homo sapiens]	7	7	1.83821e+08	247800393	810989115	188431217
EIF4A3	P38919	Eukaryotic initiation factor 4A-III [OS=Homo sapiens]	13	12	8.533e+08	1.73603e+09	1.72282e+09	192943431
SFSWAP	Q12872	Splicing factor, suppressor of white-apricot homolog [OS=Homo sapiens]	13	13	218304538	1.75769e+08	5.7767e+08	218304538
DHX15	O43143	ATP-dependent RNA helicase DHX15 [OS=Homo sapiens]	27	27	4.17101e+09	5.46307e+09	1.04686e+10	227598358
THRAP3	Q9Y2W1	Thyroid hormone receptor-associated protein 3 [OS=Homo sapiens]	24	23	3.31782e+08	9.3906e+08	3998080643	2.55893e+08
SRRM2	Q9UQ35	Serine/arginine repetitive matrix protein 2 [OS=Homo sapiens]	51	51	4.51431e+09	4.79756e+09	9.35128e+09	2.91752e+08
SRSF6	Q13247	Serine/arginine-rich splicing factor 6 [OS=Homo sapiens]	11	5	1.09437e+08	9.36452e+08	5.66465e+09	4.16268e+08
DDX5	P17844	Probable ATP-dependent RNA helicase DDX5 [OS=Homo sapiens]	23	18	1311894746	2.30842e+09	7226368378	4.45083e+08
DDX5	P17844	Probable ATP-dependent RNA helicase DDX5 [OS=Homo sapiens]	23	18	1311894746	2.30842e+09	7226368378	4.45083e+08
SRSF1	Q07955	Serine/arginine-rich splicing factor 1 [OS=Homo sapiens]	12	12	5.3498e+07	655930586	1.55741e+10	6.27508e+08
SFPQ	P23246	Splicing factor, proline- and glutamine-rich [OS=Homo sapiens]	12	10	1.18194e+08	414327429	4.91049e+09	8.74272e+08
DDX46	Q7L014	Probable ATP-dependent RNA helicase DDX46 [OS=Homo sapiens]	42	42	479409864	2.02131e+09	1.91094e+10	2.02131e+09
RNA binding
RREB1	Q92766	Ras-responsive element-binding protein 1 [OS=Homo sapiens]	13	13	1.56763e+08	3.41847e+08	2.90737e+08	0
LDB1	Q86U70	LIM domain-binding protein 1 [OS=Homo sapiens]	3	3	51819044	40635695	136123750	0
CREB1	P16220	Cyclic AMP-responsive element-binding protein 1 [OS=Homo sapiens]	3	3	176007649	208282137	317670860	0
CSDE1	O75534	Cold shock domain-containing protein E1 [OS=Homo sapiens]	4	4	4.7066e+06	4.95623e+06	5.02222e+07	0
CPSF1	Q10570	Cleavage and polyadenylation specificity factor subunit 1 [OS=Homo sapiens]	12	12	0	1.98264e+06	2.19178e+08	0
CPSF2	Q9P2I0	Cleavage and polyadenylation specificity factor subunit 2 [OS=Homo sapiens]	8	8	8837388	9.59581e+06	226461868	0
CPSF4	O95639	Cleavage and polyadenylation specificity factor subunit 4 [OS=Homo sapiens]	3	3	2.39295e+06	1.07515e+07	87501570	0
CPSF6	Q16630	Cleavage and polyadenylation specificity factor subunit 6 [OS=Homo sapiens]	5	5	3.95749e+07	4.34802e+07	352194872	0
RBM10	P98175	RNA-binding protein 10 [OS=Homo sapiens]	15	14	67621748	185094299	867838386	0
RBM27	Q6ZU65	Ubinuclein-2 [OS=Homo sapiens]	4	4	1.04928e+07	1.88696e+07	1.27886e+07	0
RBM5	P52756	RNA-binding protein 5 [OS=Homo sapiens]	7	6	6.61687e+07	6.77716e+07	112371822	0
STAU2	Q9NUL3	Double-stranded RNA-binding protein Staufen homolog 2 [OS=Homo sapiens]	3	3	1.60089e+07	27916986	9.14051e+07	0
MSI2	P49917	DNA ligase 4 [OS=Homo sapiens]	4	4	3770828	2.74437e+07	2.51976e+07	0
SERBP1	Q14694	Ubiquitin carboxyl-terminal hydrolase 10 [OS=Homo sapiens]	4	4	0	1.09423e+06	75131958	0
MEX3A	O43684	Mitotic checkpoint protein BUB3 [OS=Homo sapiens]	4	4	2.97372e+07	6.65493e+06	337859180	0
PABPC4	Q13310	Polyadenylate-binding protein 4 [OS=Homo sapiens]	17	12	5.02949e+08	1.05006e+09	4385113924	0
HNRNPK	P61978	Heterogeneous nuclear ribonucleoprotein K [OS=Homo sapiens]	8	8	4.55169e+08	4.54933e+08	2.16356e+09	0
EIF4G3	A1L020	RNA-binding protein MEX3A [OS=Homo sapiens]	4	4	26606202	26239330	114069244	0
DDX6	Q8NC51-3	Isoform 3 of Plasminogen activator inhibitor 1 RNA-binding protein [OS=Homo sapiens]	4	4	1.74599e+07	11659431	8.58446e+07	0
NRBP1	Q9P2N5	RNA-binding protein 27 [OS=Homo sapiens]	4	4	17783477	2.88508e+06	69281352	0
LARP4	Q71RC2	La-related protein 4 [OS=Homo sapiens]	4	4	4.9101e+06	3.09105e+06	4.64867e+07	1.75107e+06
NCBP1	Q09161	Nuclear cap-binding protein subunit 1 [OS=Homo sapiens]	9	9	9.05291e+07	2.60572e+08	813935790	3938870
RBMXL1	Q96E39	RNA binding motif protein, X-linked-like-1 [OS=Homo sapiens]	5	1	12708966	19925538	30553700	6879820
RBM17	Q96I25	Splicing factor 45 [OS=Homo sapiens]	13	12	1.14164e+09	1092469637	2240425284	7.16094e+06
CPSF7	Q8N684	Cleavage and polyadenylation specificity factor subunit 7 [OS=Homo sapiens]	3	3	0	24681024	128196528	7210893
KHSRP	Q92945	Far upstream element-binding protein 2 [OS=Homo sapiens]	11	11	7.94689e+07	4.84164e+07	5.0228e+08	10531519
LARP1	Q6PKG0	La-related protein 1 [OS=Homo sapiens]	19	19	1.10326e+08	262079603	1332768766	12835696
STAU1	O95793	Double-stranded RNA-binding protein Staufen homolog 1 [OS=Homo sapiens]	5	5	2.93138e+07	83744972	219735040	1.34364e+07
TRA2A	Q13595	Transformer-2 protein homolog alpha [OS=Homo sapiens]	3	3	2.57002e+07	1.3235e+08	353654284	19886156
KHDRBS1	Q07666	KH domain-containing, RNA-binding, signal transduction-associated protein 1 [OS=Homo sapiens]	3	3	6.27225e+07	1.08185e+08	341561869	2.88368e+07
KHDRBS1	Q07666	KH domain-containing, RNA-binding, signal transduction-associated protein 1 [OS=Homo sapiens]	3	3	6.27225e+07	1.08185e+08	341561869	2.88368e+07
SLC25A6	P12236	ADP/ATP translocase 3 [OS=Homo sapiens]	12	4	4.24572e+09	3.30123e+09	3.38374e+09	3.10795e+07
EIF4A1	P60842	Eukaryotic initiation factor 4A-I [OS=Homo sapiens]	8	7	96872538	105681046	122287199	34343328
EWSR1	Q01844	RNA-binding protein EWS [OS=Homo sapiens]	3	3	86989511	202220768	793038000	42331406
EWSR1	Q01844	RNA-binding protein EWS [OS=Homo sapiens]	3	3	86989511	202220768	793038000	42331406
TRA2B	P62995	Transformer-2 protein homolog beta [OS=Homo sapiens]	3	3	7.59434e+07	322582032	916649529	42895052
FUBP3	Q96I24	Far upstream element-binding protein 3 [OS=Homo sapiens]	11	11	142811944	165576291	662133639	48388889
RBM8A	Q9Y5S9	RNA-binding protein 8A [OS=Homo sapiens]	3	3	162087648	320212248	293361324	79371753
FUS	P35637	RNA-binding protein FUS [OS=Homo sapiens]	3	1	61387967	155239562	897145695	107423780
RBM25	P49756	RNA-binding protein 25 [OS=Homo sapiens]	26	26	3.5463e+09	5.49308e+09	7694222643	1.20399e+08
G3BP2	Q9UN86-2	Isoform B of Ras GTPase-activating protein-binding protein 2 [OS=Homo sapiens]	10	10	1.54732e+08	2.19804e+08	3253915648	1.21164e+08
RALY	Q9UKM9	RNA-binding protein Raly [OS=Homo sapiens]	6	6	7.19324e+07	133956408	175987849	126386860
LUC7L2	Q9Y383	Putative RNA-binding protein Luc7-like 2 [OS=Homo sapiens]	4	4	0	2.80594e+06	1.03496e+08	1.31197e+08
LUC7L2	Q9Y383	Putative RNA-binding protein Luc7-like 2 [OS=Homo sapiens]	4	4	0	2.80594e+06	1.03496e+08	1.31197e+08
ELAVL1	Q15717	ELAV-like protein 1 [OS=Homo sapiens]	11	10	1.59367e+08	270049534	1426509324	150603423
HNRNPR	O43390	Heterogeneous nuclear ribonucleoprotein R [OS=Homo sapiens]	12	7	178206429	338206192	650997124	157782967
RBM39	Q14498	RNA-binding protein 39 [OS=Homo sapiens]	10	10	1.99424e+08	1.0184e+09	2.43522e+09	170909050
RBMX	P38159	RNA-binding motif protein, X chromosome [OS=Homo sapiens]	8	4	1.57492e+08	3.85025e+08	841203953	2.17435e+08
RBMX	P38159	RNA-binding motif protein, X chromosome [OS=Homo sapiens]	8	4	1.57492e+08	3.85025e+08	841203953	2.17435e+08
RBM14	Q96PK6	RNA-binding protein 14 [OS=Homo sapiens]	14	14	1.54258e+08	2.7868e+08	1419923690	222929505
HNRNPDL	O14979	Heterogeneous nuclear ribonucleoprotein D-like [OS=Homo sapiens]	6	5	131502610	3.02421e+08	926730848	2.26802e+08
NONO	Q15233	Non-POU domain-containing octamer-binding protein [OS=Homo sapiens]	8	6	2.1225e+07	67288715	865767792	249412065
ILF3	Q12906	Interleukin enhancer-binding factor 3 [OS=Homo sapiens]	15	15	5.13573e+08	8.94365e+08	1.89924e+09	2.621e+08
IGF2BP3	O00425	Insulin-like growth factor 2 mRNA-binding protein 3 [OS=Homo sapiens]	20	18	1074840228	1.86072e+09	5.53867e+09	2.64519e+08
Other
CBFB	Q13951-2	Isoform 2 of Core-binding factor subunit beta [OS=Homo sapiens]	6	6	247458902	271609576	290742096	0
SUGP1	Q9H936	Mitochondrial glutamate carrier 1 [OS=Homo sapiens]	4	4	36409333	3.40014e+07	30671161	0
HELZ	P42694	Probable helicase with zinc finger domain [OS=Homo sapiens]	7	7	1.97509e+06	1.64639e+07	69301725	0
CCDC97	Q96F63	Coiled-coil domain-containing protein 97 [OS=Homo sapiens]	7	7	2.11092e+08	2.59369e+08	4.6104e+08	0
OSBPL8	Q9BZF1	Oxysterol-binding protein-related protein 8 [OS=Homo sapiens]	12	12	400980584	445896273	1629731204	0
ELAVL2	P40424-2	Isoform PBX1b of Pre-B-cell leukemia transcription factor 1 [OS=Homo sapiens]	7	3	344005560	295317406	620831891	0
RPTOR	Q8N122	Regulatory-associated protein of mTOR [OS=Homo sapiens]	20	20	608114304	5.17643e+08	8.2102e+08	0
ZC3H14	Q6PJT7	Zinc finger CCCH domain-containing protein 14 [OS=Homo sapiens]	6	6	2.06258e+07	3.54215e+07	14678002	0
TDP1	Q9NUW8	Tyrosyl-DNA phosphodiesterase 1 [OS=Homo sapiens]	15	15	869735215	1.02371e+09	3.11085e+08	0
PTPN23	Q9H3S7	Tyrosine-protein phosphatase non-receptor type 23 [OS=Homo sapiens]	13	13	970963899	972904337	6.86987e+08	0
CHMP2A	O43633	Charged multivesicular body protein 2a [OS=Homo sapiens]	5	5	416752550	331245006	313435323	0
CCT3	P49368	T-complex protein 1 subunit gamma [OS=Homo sapiens]	3	3	26754407	2.57073e+07	3.59471e+07	0
WDR33	Q9C0J8	pre-mRNA 3' end processing protein WDR33 [OS=Homo sapiens]	3	3	0	1.83571e+06	3.64064e+07	0
TFIP11	Q9UBB9	Tuftelin-interacting protein 11 [OS=Homo sapiens]	5	5	6.45851e+06	3.30832e+07	1.37226e+08	0
THOC3	Q96J01	THO complex subunit 3 [OS=Homo sapiens]	3	3	1.06892e+07	1.32209e+07	8.82807e+06	0
BUB3	P26196	Probable ATP-dependent RNA helicase DDX6 [OS=Homo sapiens]	4	4	42345988	33411452	105895066	0
RMI1	Q9H9A7	RecQ-mediated genome instability protein 1 [OS=Homo sapiens]	7	7	204508959	149877391	174731288	0
PRPF4	O43172	U4/U6 small nuclear ribonucleoprotein Prp4 [OS=Homo sapiens]	3	3	2.27867e+06	5.54784e+06	28978565	0
TOP3A	Q13472	DNA topoisomerase 3-alpha [OS=Homo sapiens]	18	17	5.29688e+08	3.25456e+08	4.98377e+08	0
SNRPA1	P09661	U2 small nuclear ribonucleoprotein A' [OS=Homo sapiens]	14	14	6706775871	12290026181	13559194624	0
ZC3H7A	Q8IWR0	Zinc finger CCCH domain-containing protein 7A [OS=Homo sapiens]	7	7	12385131	6.23815e+06	1.14824e+08	0
USP10	P54821	Paired mesoderm homeobox protein 1 [OS=Homo sapiens]	5	4	204176612	87689251	337662756	0
RFC1	P35251	Replication factor C subunit 1 [OS=Homo sapiens]	3	3	4.34429e+07	47271984	8.02897e+07	0
IST1	P53990	IST1 homolog [OS=Homo sapiens]	8	8	4.88029e+08	4.96482e+08	450609142	0
NKTR	P30414	NK-tumor recognition protein [OS=Homo sapiens]	9	9	2.65759e+07	5.87143e+07	143229199	0
PAXIP1	Q01085	Nucleolysin TIAR [OS=Homo sapiens]	4	4	1.35017e+07	25601280	82870291	0
CTBP2	P56545	C-terminal-binding protein 2 [OS=Homo sapiens]	5	5	107363967	6.2332e+07	134925971	0
BLM	P54132	Bloom syndrome protein [OS=Homo sapiens]	25	25	6.89927e+08	4.5137e+08	5.79966e+08	0
SAMD1	Q6SPF0	Sterile alpha motif domain-containing protein 1 [OS=Homo sapiens]	12	12	2.9158e+08	4.837e+08	4.87273e+08	0
VRK3	Q8IV63	Inactive serine/threonine-protein kinase VRK3 [OS=Homo sapiens]	7	7	298595367	323932404	264033289	0
CCNK	O75909	Cyclin-K [OS=Homo sapiens]	12	12	4.079e+09	6161246754	3.06098e+09	0
APTX	Q7Z2E3	Aprataxin [OS=Homo sapiens]	10	7	719286552	7.26942e+08	6.30745e+08	0
ST7	Q9NRC1	Suppressor of tumorigenicity 7 protein [OS=Homo sapiens]	3	3	1.83554e+07	1.56786e+07	1.53307e+07	0
SCAP	Q12770	Sterol regulatory element-binding protein cleavage-activating protein [OS=Homo sapiens]	3	3	294753140	272443157	265218147	0
DROSHA	Q9NRR4	Ribonuclease 3 [OS=Homo sapiens]	5	5	2.95935e+06	5.40353e+06	5.44457e+07	0
MAB21L1	Q8TF68	Zinc finger protein 384 [OS=Homo sapiens]	3	3	3.19174e+07	7.66121e+07	3.33113e+07	0
SLC16A1	P53985	Monocarboxylate transporter 1 [OS=Homo sapiens]	3	3	48760414	3.7818e+07	76366540	0
ZC3H18	Q86VM9	Zinc finger CCCH domain-containing protein 18 [OS=Homo sapiens]	6	6	8.21329e+06	19514829	198727850	0
PHRF1	Q9P1Y6	PHD and RING finger domain-containing protein 1 [OS=Homo sapiens]	11	11	8.01289e+06	1.9131e+07	2.92879e+08	0
GLO1	O15516	Circadian locomoter output cycles protein kaput [OS=Homo sapiens]	4	4	2.49579e+07	3.41829e+07	48927947	0
SPTLC1	Q99569	Plakophilin-4 [OS=Homo sapiens]	4	4	7529778	1.45779e+07	20716025	0
SEC16A	O15027	Protein transport protein Sec16A [OS=Homo sapiens]	20	20	509882962	4.26898e+08	6.74571e+08	0
RIOK1	Q9BRS2	Serine/threonine-protein kinase RIO1 [OS=Homo sapiens]	3	3	9133816	20644936	65608526	0
PRSS12	P56730	Neurotrypsin [OS=Homo sapiens]	3	3	3.4303e+07	4.83876e+07	39973711	0
TEP1	Q99973	Telomerase protein component 1 [OS=Homo sapiens]	7	7	2.86911e+07	4.62396e+07	3.87795e+07	0
CLINT1	Q14677	Clathrin interactor 1 [OS=Homo sapiens]	7	7	1.44084e+08	101365415	1.13071e+08	0
FANCM	Q8IYD8	Fanconi anemia group M protein [OS=Homo sapiens]	6	6	2.68833e+07	2.55981e+07	9.74833e+06	0
SRPK2	P78362	SRSF protein kinase 2 [OS=Homo sapiens]	3	1	8.22073e+06	12989505	24730748	0
SSB	P52298	Nuclear cap-binding protein subunit 2 [OS=Homo sapiens]	4	4	1.7795e+07	7.33444e+07	222107964	0
FAR1	Q8WVX9	Fatty acyl-CoA reductase 1 [OS=Homo sapiens]	5	5	42134003	4.46572e+07	4.63765e+07	0
TECR	Q9NZ01	Very-long-chain enoyl-CoA reductase [OS=Homo sapiens]	5	5	99761850	98325220	97216573	0
TMEM131	Q92545	Transmembrane protein 131 [OS=Homo sapiens]	6	6	33744549	7.12829e+07	3.24756e+07	0
PNPLA6	Q8IY17	Patatin-like phospholipase domain-containing protein 6 [OS=Homo sapiens]	7	7	76417308	1.64205e+08	128466221	0
ZBTB43	Q9H444	Charged multivesicular body protein 4b [OS=Homo sapiens]	4	4	278800262	245073393	2.75772e+08	0
KANK2	Q63ZY3	KN motif and ankyrin repeat domain-containing protein 2 [OS=Homo sapiens]	3	3	1.02519e+07	1.49746e+07	1.41698e+07	0
PURB	Q96QR8	Transcriptional activator protein Pur-beta [OS=Homo sapiens]	3	3	6.46766e+06	8742401	36902305	0
AMOTL1	Q8IY63	Angiomotin-like protein 1 [OS=Homo sapiens]	3	3	16206188	3.04149e+06	5.0581e+07	0
AGO2	Q9UKV8	Protein argonaute-2 [OS=Homo sapiens]	10	10	5.0342e+07	6.62296e+07	3.48748e+08	0
TIGD2	Q4W5G0	Tigger transposable element-derived protein 2 [OS=Homo sapiens]	3	3	6695208	13278586	37032610	0
TUBA1A	Q71U36	Tubulin alpha-1A chain [OS=Homo sapiens]	11	11	2160901549	2956194053	3019018530	0
LGALS3BP	Q08380	Galectin-3-binding protein [OS=Homo sapiens]	5	5	146540530	103826683	108862904	0
ZNF827	Q17R98	Zinc finger protein 827 [OS=Homo sapiens]	12	12	136233895	1.86076e+08	1.78238e+08	0
TSHZ1	Q6ZSZ6	Teashirt homolog 1 [OS=Homo sapiens]	7	7	1.10001e+08	1.41672e+08	192747341	0
DNAJA1	P31689	DnaJ homolog subfamily A member 1 [OS=Homo sapiens]	7	7	2.57394e+08	1.84484e+08	273882006	0
PARP4	Q9UKK3	Protein mono-ADP-ribosyltransferase PARP4 [OS=Homo sapiens]	26	26	1.08038e+09	1655418462	1.70881e+09	0
CHMP3	Q9Y3E7	Charged multivesicular body protein 3 [OS=Homo sapiens]	3	3	182164144	172047928	175841248	0
BTBD10	Q9BSF8	BTB/POZ domain-containing protein 10 [OS=Homo sapiens]	9	9	1825899800	1860715374	1903819916	0
SRRT	Q9BXP5	Serrate RNA effector molecule homolog [OS=Homo sapiens]	10	10	1.2676e+07	2.10808e+07	285287622	0
TJP1	Q07157-2	Isoform Short of Tight junction protein ZO-1 [OS=Homo sapiens]	31	30	4.80489e+08	5.38927e+08	1.53522e+09	0
CIR1	Q86X95	Corepressor interacting with RBPJ 1 [OS=Homo sapiens]	3	3	2.84409e+07	2.75843e+07	1.96875e+07	0
APLF	Q8IW19	Aprataxin and PNK-like factor [OS=Homo sapiens]	5	5	1.58994e+07	2.39072e+07	1.19201e+07	0
DNAJB6	Q13394	Putative nucleotidyltransferase MAB21L1 [OS=Homo sapiens]	8	3	132507964	150868234	342261480	0
SSBP1	Q04837	Single-stranded DNA-binding protein, mitochondrial [OS=Homo sapiens]	3	3	1269535820	1214372058	796589186	0
TIGD5	Q9NX58	Cell growth-regulating nucleolar protein [OS=Homo sapiens]	4	4	19551240	2.94938e+07	77345619	0
PIGT	Q969N2	GPI transamidase component PIG-T [OS=Homo sapiens]	3	3	1.72852e+07	2.11204e+07	22773626	0
RMI2	Q96E14	RecQ-mediated genome instability protein 2 [OS=Homo sapiens]	3	3	150890946	91584353	33382176	0
SFXN3	Q9BWM7	Sideroflexin-3 [OS=Homo sapiens]	3	3	50565651	45438308	56517447	0
CHMP4B	P09493-10	Isoform 10 of Tropomyosin alpha-1 chain [OS=Homo sapiens]	9	4	45206582	2.19628e+08	5.67877e+07	0
POLB	P06746	DNA polymerase beta [OS=Homo sapiens]	8	8	137405926	1.56502e+08	176120035	0
CCDC97	Q96F63	Coiled-coil domain-containing protein 97 [OS=Homo sapiens]	7	7	2.11092e+08	2.59369e+08	4.6104e+08	0
FAM120C	P05455	Lupus La protein [OS=Homo sapiens]	4	4	1.10985e+07	1.08947e+07	3.57487e+07	0
KCTD20	Q7Z5Y7	BTB/POZ domain-containing protein KCTD20 [OS=Homo sapiens]	11	11	1.53362e+09	1.85176e+09	1.75807e+09	851175
DHX36	Q9H2U1	ATP-dependent DNA/RNA helicase DHX36 [OS=Homo sapiens]	12	12	4.74598e+07	1.23378e+08	505057636	1.13033e+06
AIFM1	O95831	Apoptosis-inducing factor 1, mitochondrial [OS=Homo sapiens]	3	3	1.51654e+07	1.44763e+07	8.45653e+06	1.18071e+06
CALU	O43852	Calumenin [OS=Homo sapiens]	6	6	5.40232e+07	8.47155e+07	8.83454e+07	1.67771e+06
ZNF638	Q14966	Zinc finger protein 638 [OS=Homo sapiens]	3	3	7.17975e+06	4.79414e+06	2.52592e+07	1.72315e+06
PPIG	Q13427	Peptidyl-prolyl cis-trans isomerase G [OS=Homo sapiens]	7	7	107198049	2.33125e+08	2.43321e+08	1.89534e+06
THOC2	Q8NI27	THO complex subunit 2 [OS=Homo sapiens]	5	5	2.92644e+07	2.87798e+07	2.98039e+07	1.92071e+06
THOC7	Q6I9Y2	THO complex subunit 7 homolog [OS=Homo sapiens]	3	3	1.89938e+07	2.17239e+07	1.78832e+07	1.99068e+06
DCAF7	P61962	DDB1- and CUL4-associated factor 7 [OS=Homo sapiens]	4	4	54113704	3.89301e+07	3.80979e+07	2.22157e+06
LRPPRC	P42704	Leucine-rich PPR motif-containing protein, mitochondrial [OS=Homo sapiens]	4	4	2.38556e+07	2.8255e+07	50924917	2234903
DNAJA3	Q96EY1	DnaJ homolog subfamily A member 3, mitochondrial [OS=Homo sapiens]	3	3	5.46742e+07	7.04798e+07	1.24781e+08	4.04144e+06
ZC3HAV1	Q7Z2W4	Zinc finger CCCH-type antiviral protein 1 [OS=Homo sapiens]	6	6	1.95297e+07	3.6667e+07	98966840	4.12774e+06
RP9	Q8TA86	Retinitis pigmentosa 9 protein [OS=Homo sapiens]	5	5	152174702	132974047	61364048	4.59336e+06
SMN2	Q16637	Survival motor neuron protein [OS=Homo sapiens]	3	3	3.07753e+07	7.49709e+07	155165101	5.31694e+06
PNKP	Q96T60	Bifunctional polynucleotide phosphatase/kinase [OS=Homo sapiens]	19	19	1.66688e+09	2.28267e+09	2.76027e+09	5.58694e+06
YTHDF2	Q9Y5A9	YTH domain-containing family protein 2 [OS=Homo sapiens]	6	3	37512658	44536770	172427168	7.16778e+06
FIP1L1	Q6UN15	Pre-mRNA 3'-end-processing factor FIP1 [OS=Homo sapiens]	8	8	11184878	33824410	450962298	7.32407e+06
MAB21L2	Q9Y586	Protein mab-21-like 2 [OS=Homo sapiens]	9	4	757889077	688531497	1381555314	8.3607e+06
KHSRP	Q92945	Far upstream element-binding protein 2 [OS=Homo sapiens]	11	11	7.94689e+07	4.84164e+07	5.0228e+08	10531519
DDX24	Q9GZR7	ATP-dependent RNA helicase DDX24 [OS=Homo sapiens]	7	7	24780677	44429502	1.16609e+08	1.05925e+07
PHB2	Q99623	Prohibitin-2 [OS=Homo sapiens]	4	4	97497886	78359658	67724987	10645841
CAD	P27708	CAD protein [OS=Homo sapiens]	18	18	526941105	548985281	740083428	1.07829e+07
ADAR	P55265	Double-stranded RNA-specific adenosine deaminase [OS=Homo sapiens]	7	7	87448924	4.61056e+07	2.02691e+08	10895894
GNAI2	P04899	Guanine nucleotide-binding protein G(i) subunit alpha-2 [OS=Homo sapiens]	8	4	1.93292e+08	6.16385e+08	546587994	11240547
BAG2	O95816	BAG family molecular chaperone regulator 2 [OS=Homo sapiens]	6	6	320944568	309592392	350311366	11274015
PEG10	Q86TG7	Retrotransposon-derived protein PEG10 [OS=Homo sapiens]	3	3	5.30697e+06	4.51539e+06	41203559	11780772
FXR2	P51116	Fragile X mental retardation syndrome-related protein 2 [OS=Homo sapiens]	13	11	5.40985e+07	1.14051e+08	3.40046e+08	12340881
KTN1	Q86UP2	Kinectin [OS=Homo sapiens]	5	5	1.16343e+07	1.24935e+07	2.76907e+07	1.31136e+07
NUFIP2	Q7Z417	Nuclear fragile X mental retardation-interacting protein 2 [OS=Homo sapiens]	10	10	1.77041e+08	1.51028e+08	1.468e+09	13372673
RPA3	P35244	Replication protein A 14 kDa subunit [OS=Homo sapiens]	3	3	629320928	781265812	703209680	13897226
NUDT21	O43809	Cleavage and polyadenylation specificity factor subunit 5 [OS=Homo sapiens]	3	3	10901048	10819036	228248379	1.6894e+07
GNB1	P62873	Guanine nucleotide-binding protein G(I)/G(S)/G(T) subunit beta-1 [OS=Homo sapiens]	6	6	1.21497e+08	444864341	3.90318e+08	17005640
MOV10	Q9HCE1	Helicase MOV-10 [OS=Homo sapiens]	22	22	1.21216e+08	279322557	1216565617	1.80321e+07
PRKRA	O75569	Interferon-inducible double-stranded RNA-dependent protein kinase activator A [OS=Homo sapiens]	6	6	92847021	130201659	334594168	1.91674e+07
GNL3	Q9BVP2	Guanine nucleotide-binding protein-like 3 [OS=Homo sapiens]	3	3	3.90936e+06	1.38536e+07	33865651	19743591
YES1	P07947	Tyrosine-protein kinase Yes [OS=Homo sapiens]	6	4	1.51567e+07	87190049	73057907	2.46084e+07
CORO1C	Q9ULV4	Coronin-1C [OS=Homo sapiens]	3	3	33825309	60132959	72246641	24825012
CEP170	Q5SW79	Centrosomal protein of 170 kDa [OS=Homo sapiens]	7	7	1.01888e+08	1.72099e+08	6.39094e+08	25219642
DHX30	Q7L2E3	ATP-dependent RNA helicase DHX30 [OS=Homo sapiens]	22	22	2.98337e+08	424331440	1153134854	2.57125e+07
ZCCHC3	Q9NUD5	Zinc finger CCHC domain-containing protein 3 [OS=Homo sapiens]	9	9	5.70919e+07	130181672	5.65414e+08	27027312
HNRNPAB	Q99729-2	Isoform 2 of Heterogeneous nuclear ribonucleoprotein A/B [OS=Homo sapiens]	3	2	6.43661e+06	20894149	97254478	27408165
IMPDH2	P12268	Inosine-5'-monophosphate dehydrogenase 2 [OS=Homo sapiens]	15	13	1.96989e+08	1.9952e+09	194142215	2.78864e+07
XRCC5	P13010	X-ray repair cross-complementing protein 5 [OS=Homo sapiens]	22	22	1.11422e+09	2191707087	2727275312	2.81508e+07
XRCC6	P12956	X-ray repair cross-complementing protein 6 [OS=Homo sapiens]	17	16	1061033480	2294452683	2937254856	28605965
XRCC6	P12956	X-ray repair cross-complementing protein 6 [OS=Homo sapiens]	17	16	1061033480	2294452683	2937254856	28605965
XRCC1	P18887	DNA repair protein XRCC1 [OS=Homo sapiens]	23	23	6396490795	7.16526e+09	6.38907e+09	2.96903e+07
FAM98A	Q8NCA5	Protein FAM98A [OS=Homo sapiens]	7	7	94948021	121799208	848253764	3.11459e+07
ELAVL4	P26378-1	Isoform 1 of ELAV-like protein 4 [OS=Homo sapiens]	11	3	1.47887e+08	2.53682e+08	1037236963	3.26823e+07
SLC25A3	Q00325	Phosphate carrier protein, mitochondrial [OS=Homo sapiens]	4	4	441872172	445318314	419726480	32913054
RPA2	P15927	Replication protein A 32 kDa subunit [OS=Homo sapiens]	4	4	1156209254	1432344390	1342713538	40687182
HNRNPUL1	Q9BUJ2	Heterogeneous nuclear ribonucleoprotein U-like protein 1 [OS=Homo sapiens]	10	10	89731176	394260609	963270044	4.31644e+07
HNRNPUL1	Q9BUJ2	Heterogeneous nuclear ribonucleoprotein U-like protein 1 [OS=Homo sapiens]	10	10	89731176	394260609	963270044	4.31644e+07
RPA1	P27694	Replication protein A 70 kDa DNA-binding subunit [OS=Homo sapiens]	16	16	2.56272e+09	3.96531e+09	3.72809e+09	44581135
HADHA	P40939	Trifunctional enzyme subunit alpha, mitochondrial [OS=Homo sapiens]	9	9	171776357	193519270	1365961718	4.63112e+07
TUFM	P49411	Elongation factor Tu, mitochondrial [OS=Homo sapiens]	9	9	182080389	119801312	1.59727e+08	4.73226e+07
PRDX1	Q06830	Peroxiredoxin-1 [OS=Homo sapiens]	7	6	330083080	157338605	474610728	47750983
FUBP3	Q96I24	Far upstream element-binding protein 3 [OS=Homo sapiens]	11	11	142811944	165576291	662133639	48388889
PNN	Q9H307	Pinin [OS=Homo sapiens]	18	18	5.02515e+08	1053618056	867243228	51165696
GNAS	Q5JWF2	Guanine nucleotide-binding protein G(s) subunit alpha isoforms XLas [OS=Homo sapiens]	7	6	35417873	250620561	255196082	57931268
CAPRIN1	Q14444	Caprin-1 [OS=Homo sapiens]	8	8	8.55634e+07	53072097	1765995228	63707444
ATXN2L	Q8WWM7	Ataxin-2-like protein [OS=Homo sapiens]	22	22	5.08701e+08	3.68274e+08	3.75827e+09	6.64177e+07
PRKDC	P78527	DNA-dependent protein kinase catalytic subunit [OS=Homo sapiens]	67	67	1.62004e+09	2.99322e+09	3242296990	6.85724e+07
DDX3X	O00571	ATP-dependent RNA helicase DDX3X [OS=Homo sapiens]	12	12	2.5235e+08	2.61438e+08	1064021799	7.21322e+07
DKC1	O60832	H/ACA ribonucleoprotein complex subunit DKC1 [OS=Homo sapiens]	6	6	3.22154e+07	44624517	7.97815e+07	7.31315e+07
SNRPD3	P62318	Small nuclear ribonucleoprotein Sm D3 [OS=Homo sapiens]	4	4	2.19322e+09	3.86502e+09	4.81635e+09	75957180
U2SURP	O15042	U2 snRNP-associated SURP motif-containing protein [OS=Homo sapiens]	24	24	2.40883e+09	2.23486e+09	4.58683e+09	83448529
HNRNPF	P52597	Heterogeneous nuclear ribonucleoprotein F [OS=Homo sapiens]	6	5	477410362	630638354	1340278368	9.09943e+07
PRPF19	Q9UMS4	Pre-mRNA-processing factor 19 [OS=Homo sapiens]	12	12	518094298	870319673	891737623	9.31634e+07
NOP2	P46087	Probable 28S rRNA (cytosine(4447)-C(5))-methyltransferase [OS=Homo sapiens]	4	4	1.75125e+07	3.77209e+07	5.97481e+07	9.58408e+07
PRPF40A	O75400	Pre-mRNA-processing factor 40 homolog A [OS=Homo sapiens]	23	23	2.00194e+09	3.24859e+09	4.46605e+09	102497969
DBN1	Q16643	Drebrin [OS=Homo sapiens]	12	12	3.39849e+08	8.41372e+08	6.52752e+08	114656695
UPF1	Q92900	Regulator of nonsense transcripts 1 [OS=Homo sapiens]	35	34	5.43574e+08	1.03335e+09	4.12803e+09	1.16073e+08
FASN	P49327	Fatty acid synthase [OS=Homo sapiens]	22	22	3.20881e+08	328128738	298655816	1.46278e+08
PRPH	P41219	Peripherin [OS=Homo sapiens]	14	10	191551614	428627400	363966802	147876930
FBL	P22087	rRNA 2'-O-methyltransferase fibrillarin [OS=Homo sapiens]	6	6	1.58954e+08	297905199	373300585	159279922
LIG3	P49916	DNA ligase 3 [OS=Homo sapiens]	35	35	1.36392e+10	1.50088e+10	1.31561e+10	1.66444e+08
ALYREF	Q86V81	THO complex subunit 4 [OS=Homo sapiens]	4	4	1.14162e+08	186204939	917139087	1.70645e+08
PABPN1	Q86U42	Polyadenylate-binding protein 2 [OS=Homo sapiens]	4	4	209111852	379279744	566486640	208835012
PKM	P14618	Pyruvate kinase PKM [OS=Homo sapiens]	5	5	75119977	80561850	97756350	2.16464e+08
HSPA9	P38646	Stress-70 protein, mitochondrial [OS=Homo sapiens]	13	13	1400638809	1585097478	1.6324e+09	2.4994e+08
THRAP3	Q9Y2W1	Thyroid hormone receptor-associated protein 3 [OS=Homo sapiens]	24	23	3.31782e+08	9.3906e+08	3998080643	2.55893e+08
PGAM5	Q96HS1	Serine/threonine-protein phosphatase PGAM5, mitochondrial [OS=Homo sapiens]	13	13	4.05573e+09	3848691771	5652891494	265060117
HNRNPH1	P31943	Heterogeneous nuclear ribonucleoprotein H [OS=Homo sapiens]	9	3	1.35033e+09	1567665594	4.18966e+09	2.70131e+08
HSPA5	P11021	Endoplasmic reticulum chaperone BiP [OS=Homo sapiens]	24	22	3.6058e+09	4.79264e+09	4875264200	3.83287e+08
SYNCRIP	O60506-3	Isoform 3 of Heterogeneous nuclear ribonucleoprotein Q [OS=Homo sapiens]	16	1	8824049	17535470	67545928	410018264
ARGLU1	Q9NWB6	Arginine and glutamate-rich protein 1 [OS=Homo sapiens]	4	4	68280411	288551544	690895588	430599236
SLC25A5	P05141	ADP/ATP translocase 2 [OS=Homo sapiens]	12	4	1.10431e+09	1079240990	1210478030	458455820
PABPC1	P11940	Polyadenylate-binding protein 1 [OS=Homo sapiens]	18	13	2.17844e+09	4233173448	1.80585e+10	575618406
TOP1	P11387	DNA topoisomerase 1 [OS=Homo sapiens]	17	17	4.91056e+08	6.57944e+08	9.34986e+08	6.44879e+08
DHX9	Q08211	ATP-dependent RNA helicase A [OS=Homo sapiens]	24	24	8.55706e+08	2.26563e+09	4.88437e+09	6.46135e+08
EEF1A1	P68104	Elongation factor 1-alpha 1 [OS=Homo sapiens]	9	9	2523735198	3019266134	3580245518	1273583601
HNRNPC	P07910	Heterogeneous nuclear ribonucleoproteins C1/C2 [OS=Homo sapiens]	11	11	1025696285	2297086723	2700205577	1.28662e+09
CALM1	P0DP23	Calmodulin-1 [OS=Homo sapiens]	4	4	1025465216	2.0132e+09	3518424752	1.5453e+09
