# Supplementary material for: Transcription factor 4 is a key mediator of oncogenesis in neuroblastoma by promoting MYC activity
Source: Mol Oncol. 2024 Aug 9;19(3):808–24. doi: 10.1002/1878-0261.13714 (PMC11887674; doi:10.1002/1878-0261.13714)
Supplement: Supplementary file 5 — Table S4. IP/MS HAND2 interactors following TCF4 knockdown in Kelly cells. [file MOL2-19-808-s005.xlsx]

## Sheet: Sheet
	IP/MS HAND2 data for Volcano plot

## Sheet: Sheet1
Accession	Gene	Description	Abundance: F2: Sample, untreated-exp	Abundance: F3: Sample, untreated-exp	Abundance: F4: Sample, untreated-exp	Abundance: F1: Sample, untreated-control	# Peptides	E1 Mean	E1 Normalized	Accession	Description	Abundance: F6: Sample, doxycycline-exp	Abundance: F7: Sample, doxycycline-exp	Abundance: F8: Sample, doxycycline-exp	# Peptides	Abundance: F5: Sample, doxycycline-control	E2 Mean	E2 Normalized	Treated / Untreated	E1 N	E1 N	E1 N	E2 N	E2 N	E2 N	pvalue	FoldChange in Treatment Group
P05023	ATP1A1	Sodium/potassium-transporting ATPase subunit alpha-1 [OS=Homo sapiens]	357493102	359741713	356328902	2.99784e+07	9	3.57855e+08	3.27876e+08	P05023	Sodium/potassium-transporting ATPase subunit alpha-1 [OS=Homo sapiens]	6.61071e+07	77242720	51316503	5	1.58241e+07	6.48888e+07	4.90647e+07	0.149644	3.27515e+08	3.29763e+08	3.2635e+08	5.0283e+07	6.14186e+07	3.54924e+07	3.25404e-06	-6.68253
P41250	GARS1	Glycine--tRNA ligase [OS=Homo sapiens]	358111976	335155804	347151366	0	8	346806382	346806382	P41250	Glycine--tRNA ligase [OS=Homo sapiens]	8.48417e+07	81129807	64735786	4	15586564	7.69024e+07	6.13159e+07	0.176801	358111976	335155804	347151366	6.92551e+07	65543243	49149222	6.04731e-06	-5.65606
P05141	SLC25A5	ADP/ATP translocase 2 [OS=Homo sapiens]	2398684202	2242401824	2489030536	3.56737e+07	10	2.37671e+09	2.34103e+09	P05141	ADP/ATP translocase 2 [OS=Homo sapiens]	463087896	431405000	394677860	11	215096464	4.29724e+08	2.14627e+08	0.0916806	2.36301e+09	2.20673e+09	2.45336e+09	247991432	216308536	179581396	9.06388e-06	-10.9074
O75489	NDUFS3	NADH dehydrogenase [ubiquinone] iron-sulfur protein 3, mitochondrial [OS=Homo sapiens]	127357546	131604893	1.28556e+08	1.00134e+06	5	1.29173e+08	1.28172e+08	O75489	NADH dehydrogenase [ubiquinone] iron-sulfur protein 3, mitochondrial [OS=Homo sapiens]	4.90309e+07	54606078	46153771	4	0	4.99302e+07	4.99302e+07	0.389558	1.26356e+08	1.30604e+08	1.27555e+08	4.90309e+07	54606078	46153771	9.54569e-06	-2.56701
Q9Y5M8	SRPRB	Signal recognition particle receptor subunit beta [OS=Homo sapiens]	104015412	103323451	105922092	1.74563e+06	5	1.0442e+08	1.02675e+08	Q9Y5M8	Signal recognition particle receptor subunit beta [OS=Homo sapiens]	2.11387e+07	22234158	1.29127e+07	3	0	1.87618e+07	1.87618e+07	0.182731	1.0227e+08	1.01578e+08	1.04176e+08	2.11387e+07	22234158	1.29127e+07	1.02793e-05	-5.47252
P19532	TFE3	Transcription factor E3 [OS=Homo sapiens]	363555543	374495831	340847807	0	8	3.59633e+08	3.59633e+08	P19532	Transcription factor E3 [OS=Homo sapiens]	88956225	100404119	89989254	5	0	9.31165e+07	9.31165e+07	0.258921	363555543	374495831	340847807	88956225	100404119	89989254	1.46471e-05	-3.86218
P63208	SKP1	S-phase kinase-associated protein 1 [OS=Homo sapiens]	669534393	6.89161e+08	609142628	0	4	6.55946e+08	6.55946e+08	P63208	S-phase kinase-associated protein 1 [OS=Homo sapiens]	3.66682e+07	6.05886e+07	35299004	3	0	44185258	44185258	0.0673611	669534393	6.89161e+08	609142628	3.66682e+07	6.05886e+07	35299004	1.7736e-05	-14.8454
P22102	GART	Trifunctional purine biosynthetic protein adenosine-3 [OS=Homo sapiens]	284214985	251550554	257469814	0	5	2.64412e+08	2.64412e+08	P22102	Trifunctional purine biosynthetic protein adenosine-3 [OS=Homo sapiens]	11601952	2.44016e+07	17758919	4	2.78134e+06	1.79208e+07	1.51395e+07	0.0572572	284214985	251550554	257469814	8.82061e+06	2.16203e+07	1.49776e+07	2.01678e-05	-17.4651
P61978	HNRNPK	Heterogeneous nuclear ribonucleoprotein K [OS=Homo sapiens]	3687768569	3946202481	4297601480	2.18093e+08	16	3.97719e+09	3.7591e+09	P61978	Heterogeneous nuclear ribonucleoprotein K [OS=Homo sapiens]	185542312	343367728	219245232	16	1.77755e+08	2.49385e+08	7.16299e+07	0.0190551	3.46968e+09	3.72811e+09	4.07951e+09	7.78708e+06	1.65612e+08	4.149e+07	3.59012e-05	-52.4795
Q9NQX3	GPHN	Gephyrin [OS=Homo sapiens]	152092918	136053122	133681768	3.61051e+06	5	1.40609e+08	1.36999e+08	Q9NQX3	Gephyrin [OS=Homo sapiens]	2.22259e+07	14653519	1.106e+07	3	0	1.59798e+07	1.59798e+07	0.116642	1.48482e+08	1.32443e+08	1.30071e+08	2.22259e+07	14653519	1.106e+07	5.37267e-05	-8.57326
P60891	PRPS1	Ribose-phosphate pyrophosphokinase 1 [OS=Homo sapiens]	367805712	324776773	356444278	1.45757e+07	8	3.49676e+08	3.351e+08	P60891	Ribose-phosphate pyrophosphokinase 1 [OS=Homo sapiens]	100042277	107518955	104611679	6	0	104057637	104057637	0.310527	3.5323e+08	3.10201e+08	3.41869e+08	100042277	107518955	104611679	5.99157e-05	-3.22033
Q96SI9	STRBP	Spermatid perinuclear RNA-binding protein [OS=Homo sapiens]	350125408	389295712	424083552	4701728	6	3.87835e+08	3.83133e+08	Q96SI9	Spermatid perinuclear RNA-binding protein [OS=Homo sapiens]	5.97239e+06	15034003	9358306	6	0	1.01216e+07	1.01216e+07	0.0264179	345423680	384593984	419381824	5.97239e+06	15034003	9358306	6.50848e-05	-37.8531
O60506-3	SYNCRIP	Isoform 3 of Heterogeneous nuclear ribonucleoprotein Q [OS=Homo sapiens]	2054211053	2.016e+09	2419608273	0	17	2.16327e+09	2.16327e+09	O60506-3	Isoform 3 of Heterogeneous nuclear ribonucleoprotein Q [OS=Homo sapiens]	25286312	49587920	34993120	19	0	3.66225e+07	3.66225e+07	0.0169292	2054211053	2.016e+09	2419608273	25286312	49587920	34993120	7.88763e-05	-59.0696
P43246	MSH2	DNA mismatch repair protein Msh2 [OS=Homo sapiens]	70472828	62022750	62965966	3.02804e+06	3	65153848	6.21258e+07	P43246	DNA mismatch repair protein Msh2 [OS=Homo sapiens]	5.09013e+06	10041342	11856353	3	0	8.99594e+06	8.99594e+06	0.144802	6.74448e+07	5.89947e+07	5.99379e+07	5.09013e+06	10041342	11856353	9.25839e-05	-6.90598
P12236	SLC25A6	ADP/ATP translocase 3 [OS=Homo sapiens]	194171356	201222348	202123092	1.24821e+08	9	1.99172e+08	7.43513e+07	P12236	ADP/ATP translocase 3 [OS=Homo sapiens]	1.60489e+09	1.55521e+09	1307056002	11	4.00523e+07	1.48905e+09	1.449e+09	19.4885	6.93504e+07	7.64014e+07	7.73021e+07	1.56484e+09	1.51516e+09	1.267e+09	0.000117641	19.4885
Q9UJS0	SLC25A13	Calcium-binding mitochondrial carrier protein Aralar2 [OS=Homo sapiens]	2651951332	2817637156	2967847680	1.03426e+08	23	2.81248e+09	2.70905e+09	Q9UJS0	Calcium-binding mitochondrial carrier protein Aralar2 [OS=Homo sapiens]	1141424769	1153466063	959449074	20	1.78788e+07	1.08478e+09	1.0669e+09	0.393828	2.54853e+09	2.71421e+09	2.86442e+09	1.12355e+09	1.13559e+09	9.4157e+08	0.000120376	-2.53918
Q9NZ01	TECR	Very-long-chain enoyl-CoA reductase [OS=Homo sapiens]	325189273	316050106	328303656	0	5	3.23181e+08	3.23181e+08	Q9NZ01	Very-long-chain enoyl-CoA reductase [OS=Homo sapiens]	1.833e+08	200064576	170236675	5	0	1.84534e+08	1.84534e+08	0.570992	325189273	316050106	328303656	1.833e+08	200064576	170236675	0.00012211	-1.75134
P09172	DBH	Dopamine beta-hydroxylase [OS=Homo sapiens]	171778731	174163390	145966741	5.20093e+06	7	1.6397e+08	1.58769e+08	P09172	Dopamine beta-hydroxylase [OS=Homo sapiens]	8407685	26936005	1.58671e+07	3	0	1.70703e+07	1.70703e+07	0.107517	1.66578e+08	1.68962e+08	1.40766e+08	8407685	26936005	1.58671e+07	0.000175152	-9.30089
P09543	CNP	2',3'-cyclic-nucleotide 3'-phosphodiesterase [OS=Homo sapiens]	289316106	3.51006e+08	290189603	3.41963e+06	7	3.1017e+08	3.06751e+08	P09543	2',3'-cyclic-nucleotide 3'-phosphodiesterase [OS=Homo sapiens]	36604826	17408786	13517300	3	2.60323e+06	22510304	1.99071e+07	0.0648966	2.85896e+08	3.47586e+08	2.8677e+08	3.40016e+07	1.48056e+07	1.09141e+07	0.000186865	-15.4091
P30153	PPP2R1A	Serine/threonine-protein phosphatase 2A 65 kDa regulatory subunit A alpha isoform [OS=Homo sapiens]	229588269	2.15398e+08	228104791	1.36809e+07	6	2.24364e+08	2.10683e+08	P30153	Serine/threonine-protein phosphatase 2A 65 kDa regulatory subunit A alpha isoform [OS=Homo sapiens]	36179348	74514774	49876813	4	0	53523645	53523645	0.254048	2.15907e+08	2.01717e+08	2.14424e+08	36179348	74514774	49876813	0.000201832	-3.93626
A6NKG5	RTL1	Retrotransposon-like protein 1 [OS=Homo sapiens]	7.77881e+08	9.13116e+08	7.66537e+08	3.09217e+06	17	8.19178e+08	8.16086e+08	A6NKG5	Retrotransposon-like protein 1 [OS=Homo sapiens]	193854917	229793332	1.93067e+08	9	3927257	2.05572e+08	2.01644e+08	0.247087	7.74789e+08	9.10024e+08	763444961	189927660	225866075	1.89139e+08	0.000225653	-4.04715
P06576	ATP5F1B	ATP synthase subunit beta, mitochondrial [OS=Homo sapiens]	879685288	828684022	1039797128	9.09128e+07	6	9.16055e+08	8.25143e+08	P06576	ATP synthase subunit beta, mitochondrial [OS=Homo sapiens]	130240810	114124438	125050643	4	75371211	1.23139e+08	4.77674e+07	0.0578899	7.88772e+08	7.37771e+08	9.48884e+08	54869599	38753227	49679432	0.000260019	-17.2742
P26640	VARS1	Valine--tRNA ligase [OS=Homo sapiens]	1.51418e+08	1.2758e+08	153393621	3.15577e+06	10	1.44131e+08	1.40975e+08	P26640	Valine--tRNA ligase [OS=Homo sapiens]	3.49531e+07	41893019	4.11744e+07	5	0	3.93402e+07	3.93402e+07	0.279058	148262236	124424430	1.50238e+08	3.49531e+07	41893019	4.11744e+07	0.000291116	-3.58348
P51610	HCFC1	Host cell factor 1 [OS=Homo sapiens]	334381756	372391240	323711970	702781	11	3.43495e+08	3.42792e+08	P51610	Host cell factor 1 [OS=Homo sapiens]	128251678	1.13963e+08	7.56555e+07	8	0	1.05957e+08	1.05957e+08	0.309099	3.33679e+08	3.71688e+08	3.23009e+08	128251678	1.13963e+08	7.56555e+07	0.000390179	-3.23521
P08238	HSP90AB1	Heat shock protein HSP 90-beta [OS=Homo sapiens]	4745036031	4133547149	4795545830	5.32404e+08	21	4.55804e+09	4.02564e+09	P08238	Heat shock protein HSP 90-beta [OS=Homo sapiens]	1747032281	1933727772	2089115665	19	4.32808e+08	1923291906	1.49048e+09	0.370248	4.21263e+09	3.60114e+09	4.26314e+09	1.31422e+09	1.50092e+09	1.65631e+09	0.000416011	-2.70089
Q92598	HSPH1	Heat shock protein 105 kDa [OS=Homo sapiens]	588815308	482864064	518245989	3746842	14	5.29975e+08	5.26228e+08	Q92598	Heat shock protein 105 kDa [OS=Homo sapiens]	68529661	129372494	143190815	5	0	1.13698e+08	1.13698e+08	0.216061	585068466	479117222	514499147	68529661	129372494	143190815	0.000437575	-4.62831
P11021	HSPA5	Endoplasmic reticulum chaperone BiP [OS=Homo sapiens]	4900402716	5060616202	4605904788	1.79264e+08	27	4.85564e+09	4.67638e+09	P11021	Endoplasmic reticulum chaperone BiP [OS=Homo sapiens]	1.86374e+09	2.527e+09	1895620980	26	56793637	2.09545e+09	2.03866e+09	0.435949	4.72114e+09	4.88135e+09	4.42664e+09	1.80695e+09	2.47021e+09	1838827343	0.000483434	-2.29385
P24666	ACP1	Low molecular weight phosphotyrosine protein phosphatase [OS=Homo sapiens]	288757156	314472424	267234147	7148865	5	2.90155e+08	2.83006e+08	P24666	Low molecular weight phosphotyrosine protein phosphatase [OS=Homo sapiens]	110887060	136704382	142633928	3	20715262	1.30075e+08	1.0936e+08	0.386423	281608291	307323559	260085282	90171798	115989120	121918666	0.000491641	-2.58784
P38646	HSPA9	Stress-70 protein, mitochondrial [OS=Homo sapiens]	6596996243	6712691211	6.24542e+09	6.15181e+08	22	6.51837e+09	5.90319e+09	P38646	Stress-70 protein, mitochondrial [OS=Homo sapiens]	3.41545e+09	4125487497	3.46998e+09	21	4.96257e+08	3.67031e+09	3.17405e+09	0.537684	5.98182e+09	6.09751e+09	5.63024e+09	2.91919e+09	3.62923e+09	2.97372e+09	0.000523272	-1.85983
P13995	MTHFD2	Bifunctional methylenetetrahydrofolate dehydrogenase/cyclohydrolase, mitochondrial [OS=Homo sapiens]	474387680	4.33404e+08	3.75028e+08	1.7119e+07	7	4.27606e+08	4.10487e+08	P13995	Bifunctional methylenetetrahydrofolate dehydrogenase/cyclohydrolase, mitochondrial [OS=Homo sapiens]	102487864	125951710	106393336	3	3.85579e+06	111610970	1.07755e+08	0.262505	4.57269e+08	416284705	357908892	9.86321e+07	1.22096e+08	1.02538e+08	0.000523833	-3.80945
O00567	NOP56	Nucleolar protein 56 [OS=Homo sapiens]	42743870	39875381	55217492	1.6061e+07	3	45945581	2.98846e+07	O00567	Nucleolar protein 56 [OS=Homo sapiens]	8.93175e+07	8.07952e+07	8.87333e+07	7	3.64143e+06	8.6282e+07	8.26406e+07	2.76532	2.66829e+07	2.38144e+07	3.91565e+07	85676103	7.71538e+07	8.50918e+07	0.000638576	2.76532
Q8WUA4	GTF3C2	General transcription factor 3C polypeptide 2 [OS=Homo sapiens]	153756687	165960254	129675807	0	6	1.49798e+08	1.49798e+08	Q8WUA4	General transcription factor 3C polypeptide 2 [OS=Homo sapiens]	29576222	45809008	32410857	4	0	35932029	35932029	0.239871	153756687	165960254	129675807	29576222	45809008	32410857	0.000640208	-4.16892
P31689	DNAJA1	DnaJ homolog subfamily A member 1 [OS=Homo sapiens]	738093043	6.92285e+08	6.53548e+08	1.31546e+07	8	6.94642e+08	6.81488e+08	P31689	DnaJ homolog subfamily A member 1 [OS=Homo sapiens]	313359265	3.96228e+08	327159894	8	0	3.45582e+08	3.45582e+08	0.5071	7.24938e+08	6.79131e+08	6.40394e+08	313359265	3.96228e+08	327159894	0.000689401	-1.972
Q5JSZ5-4	PRRC2B	Isoform 4 of Protein PRRC2B [OS=Homo sapiens]	31700226	30614576	34438928	0	5	3.22512e+07	3.22512e+07	Q5JSZ5-4	Isoform 4 of Protein PRRC2B [OS=Homo sapiens]	56593236	66635572	62113660	6	0	6.17808e+07	6.17808e+07	1.91561	31700226	30614576	34438928	56593236	66635572	62113660	0.000694076	1.91561
Q9UHF7	TRPS1	Zinc finger transcription factor Trps1 [OS=Homo sapiens]	4.7439e+08	583547929	4.43462e+08	0	18	5.00467e+08	5.00467e+08	Q9UHF7	Zinc finger transcription factor Trps1 [OS=Homo sapiens]	7.12261e+07	9.71837e+07	1.02629e+08	7	0	9.03463e+07	9.03463e+07	0.180524	4.7439e+08	583547929	4.43462e+08	7.12261e+07	9.71837e+07	1.02629e+08	0.000710627	-5.53943
P36956	SREBF1	Sterol regulatory element-binding protein 1 [OS=Homo sapiens]	823358240	9.85953e+08	931994521	0	20	9.13769e+08	9.13769e+08	P36956	Sterol regulatory element-binding protein 1 [OS=Homo sapiens]	3.8787e+08	2.58716e+08	2.44237e+08	14	0	2.96941e+08	2.96941e+08	0.324963	823358240	9.85953e+08	931994521	3.8787e+08	2.58716e+08	2.44237e+08	0.000734565	-3.07727
Q9Y4P3	TBL2	Transducin beta-like protein 2 [OS=Homo sapiens]	3.1973e+07	3.17429e+07	3.25705e+07	0	3	3.20955e+07	3.20955e+07	Q9Y4P3	Transducin beta-like protein 2 [OS=Homo sapiens]	2.04872e+07	2.36969e+07	1.98337e+07	4	0	2.13393e+07	2.13393e+07	0.664869	3.1973e+07	3.17429e+07	3.25705e+07	2.04872e+07	2.36969e+07	1.98337e+07	0.000910509	-1.50406
P15884-6	TCF4	Isoform A- of Transcription factor 4 [OS=Homo sapiens]	274525248	364425440	289871328	0	14	3.09607e+08	3.09607e+08	P15884-6	Isoform A- of Transcription factor 4 [OS=Homo sapiens]	54003852	74913568	53924116	12	0	6.09472e+07	6.09472e+07	0.196853	274525248	364425440	289871328	54003852	74913568	53924116	0.000967258	-5.07993
P28482	MAPK1	Mitogen-activated protein kinase 1 [OS=Homo sapiens]	138394145	142507340	119458966	1.6461e+06	5	1.33453e+08	1.31807e+08	P28482	Mitogen-activated protein kinase 1 [OS=Homo sapiens]	3.6374e+07	60626798	4.22771e+07	3	0	46425968	46425968	0.352226	1.36748e+08	1.40861e+08	1.17813e+08	3.6374e+07	60626798	4.22771e+07	0.00110683	-2.83909
P04843	RPN1	Dolichyl-diphosphooligosaccharide--protein glycosyltransferase subunit 1 [OS=Homo sapiens]	1.96553e+08	191801539	242135602	4.00738e+06	7	2.10163e+08	2.06156e+08	P04843	Dolichyl-diphosphooligosaccharide--protein glycosyltransferase subunit 1 [OS=Homo sapiens]	7.64632e+07	58273667	55101902	5	0	6.32796e+07	6.32796e+07	0.30695	1.92545e+08	1.87794e+08	2.38128e+08	7.64632e+07	58273667	55101902	0.00119102	-3.25786
O00505	KPNA3	Importin subunit alpha-4 [OS=Homo sapiens]	129579086	159365332	142919533	0	5	1.43955e+08	1.43955e+08	O00505	Importin subunit alpha-4 [OS=Homo sapiens]	35103824	6.22806e+07	5.02229e+07	3	0	4.92024e+07	4.92024e+07	0.341791	129579086	159365332	142919533	35103824	6.22806e+07	5.02229e+07	0.00124826	-2.92576
P68104	EEF1A1	Elongation factor 1-alpha 1 [OS=Homo sapiens]	1.24567e+10	1.12225e+10	10710253487	7.08908e+08	11	1.14632e+10	1.07543e+10	P68104	Elongation factor 1-alpha 1 [OS=Homo sapiens]	4.2755e+09	6.07028e+09	4.79137e+09	10	222399044	5.04572e+09	4.82332e+09	0.448503	1.17478e+10	1.05136e+10	1.00013e+10	4.0531e+09	5.84788e+09	4.56897e+09	0.00134063	-2.22964
Q86UP2	KTN1	Kinectin [OS=Homo sapiens]	687755296	743566174	847355067	4.11944e+07	20	7.59559e+08	7.18364e+08	Q86UP2	Kinectin [OS=Homo sapiens]	341701285	2.29058e+08	2.61252e+08	16	2.32163e+06	2.77337e+08	2.75015e+08	0.382835	6.46561e+08	7.02372e+08	8.06161e+08	3.3938e+08	226735903	258930273	0.00152492	-2.61209
Q9Y676	MRPS18B	28S ribosomal protein S18b, mitochondrial [OS=Homo sapiens]	180755666	240792233	221599056	3.90373e+06	4	2.14382e+08	2.10479e+08	Q9Y676	28S ribosomal protein S18b, mitochondrial [OS=Homo sapiens]	79284914	54502315	52113232	4	0	6.19668e+07	6.19668e+07	0.294409	1.76852e+08	2.36889e+08	2.17695e+08	79284914	54502315	52113232	0.0016644	-3.39663
Q93009	USP7	Ubiquitin carboxyl-terminal hydrolase 7 [OS=Homo sapiens]	230924446	2.81707e+08	261698191	0	12	2.5811e+08	2.5811e+08	Q93009	Ubiquitin carboxyl-terminal hydrolase 7 [OS=Homo sapiens]	9.17736e+07	1.35311e+08	1.00175e+08	6	0	1.09087e+08	1.09087e+08	0.422636	230924446	2.81707e+08	261698191	9.17736e+07	1.35311e+08	1.00175e+08	0.00170003	-2.3661
P49454	CENPF	Centromere protein F [OS=Homo sapiens]	1.89082e+08	219876814	162744357	0	7	1.90568e+08	1.90568e+08	P49454	Centromere protein F [OS=Homo sapiens]	61859384	25504970	25921696	4	0	3.7762e+07	3.7762e+07	0.198155	1.89082e+08	219876814	162744357	61859384	25504970	25921696	0.00171126	-5.04655
P53985	SLC16A1	Monocarboxylate transporter 1 [OS=Homo sapiens]	158704840	1.23327e+08	168585950	1.49062e+07	3	1.50206e+08	1.353e+08	P53985	Monocarboxylate transporter 1 [OS=Homo sapiens]	39105060	2.97928e+07	3.02093e+07	3	2792200	3.30357e+07	3.02435e+07	0.22353	1.43799e+08	1.08421e+08	1.5368e+08	36312860	2.70006e+07	2.74171e+07	0.00171975	-4.47368
P17987	TCP1	T-complex protein 1 subunit alpha [OS=Homo sapiens]	3.22691e+08	2.37212e+08	3.3609e+08	8.70485e+06	11	2.98664e+08	2.89959e+08	P17987	T-complex protein 1 subunit alpha [OS=Homo sapiens]	72598138	58277136	6.72401e+07	5	8.72746e+06	6.60384e+07	5.7311e+07	0.197652	3.13986e+08	2.28507e+08	3.27385e+08	6.38707e+07	4.95497e+07	5.85126e+07	0.00173859	-5.0594
P15884-2	TCF4	Isoform SEF2-1A of Transcription factor 4 [OS=Homo sapiens]	179721984	264277632	220804288	0	14	2.21601e+08	2.21601e+08	P15884-2	Isoform SEF2-1A of Transcription factor 4 [OS=Homo sapiens]	36050476	49893268	33682328	12	0	3.98754e+07	3.98754e+07	0.179942	179721984	264277632	220804288	36050476	49893268	33682328	0.00188269	-5.55735
Q9P2J5	LARS1	Leucine--tRNA ligase, cytoplasmic [OS=Homo sapiens]	47732280	39719064	56469563	0	5	4.79736e+07	4.79736e+07	Q9P2J5	Leucine--tRNA ligase, cytoplasmic [OS=Homo sapiens]	10901459	13349682	13004946	4	0	1.24187e+07	1.24187e+07	0.258865	47732280	39719064	56469563	10901459	13349682	13004946	0.00191111	-3.86302
Q9GZT3	SLIRP	SRA stem-loop-interacting RNA-binding protein, mitochondrial [OS=Homo sapiens]	228789037	175620416	240175696	1.02027e+07	6	2.14862e+08	2.04659e+08	Q9GZT3	SRA stem-loop-interacting RNA-binding protein, mitochondrial [OS=Homo sapiens]	67755602	6.72884e+07	7.18439e+07	5	8985724	6.89626e+07	5.99769e+07	0.293058	2.18586e+08	1.65418e+08	2.29973e+08	58769878	5.83027e+07	6.28582e+07	0.00191801	-3.4123
Q5JSZ5	PRRC2B	Protein PRRC2B [OS=Homo sapiens]	6.05948e+09	7759212922	8.84138e+09	0	67	7.55336e+09	7.55336e+09	Q5JSZ5	Protein PRRC2B [OS=Homo sapiens]	1.55653e+10	1.63053e+10	1.394e+10	87	0	1.52702e+10	1.52702e+10	2.02164	6.05948e+09	7759212922	8.84138e+09	1.55653e+10	1.63053e+10	1.394e+10	0.00195534	2.02164
O95816	BAG2	BAG family molecular chaperone regulator 2 [OS=Homo sapiens]	268666512	284711928	298192236	3.18545e+07	4	283856892	2.52002e+08	O95816	BAG family molecular chaperone regulator 2 [OS=Homo sapiens]	155598428	167419426	115592177	4	22918830	1.46203e+08	1.23285e+08	0.48922	2.36812e+08	2.52857e+08	2.66338e+08	132679598	144500596	92673347	0.00196207	-2.04407
Q9NUW8	TDP1	Tyrosyl-DNA phosphodiesterase 1 [OS=Homo sapiens]	673826998	906372436	685640796	0	13	7.5528e+08	7.5528e+08	Q9NUW8	Tyrosyl-DNA phosphodiesterase 1 [OS=Homo sapiens]	240722997	185242220	186630647	9	0	2.04199e+08	2.04199e+08	0.270361	673826998	906372436	685640796	240722997	185242220	186630647	0.00209678	-3.69875
P29692	EEF1D	Elongation factor 1-delta [OS=Homo sapiens]	358650728	232994688	319246328	9.55822e+06	5	3.03631e+08	2.94072e+08	P29692	Elongation factor 1-delta [OS=Homo sapiens]	48760908	46926491	44211548	3	1.49733e+07	4.6633e+07	3.16597e+07	0.107659	3.49093e+08	2.23436e+08	3.09688e+08	3.37876e+07	3.19532e+07	2.92382e+07	0.00211435	-9.28855
P16615	ATP2A2	Sarcoplasmic/endoplasmic reticulum calcium ATPase 2 [OS=Homo sapiens]	415606244	531475068	424510432	7.53559e+06	6	457197248	4.49662e+08	P16615	Sarcoplasmic/endoplasmic reticulum calcium ATPase 2 [OS=Homo sapiens]	176620760	195496494	126120130	5	16309372	166079128	149769756	0.333072	4.08071e+08	5.23939e+08	4.16975e+08	160311388	179187122	109810758	0.00214616	-3.00235
O00411	POLRMT	DNA-directed RNA polymerase, mitochondrial [OS=Homo sapiens]	70869694	92722136	82210379	0	4	8.19341e+07	8.19341e+07	O00411	DNA-directed RNA polymerase, mitochondrial [OS=Homo sapiens]	33301654	31217182	18891166	4	0	27803334	27803334	0.339338	70869694	92722136	82210379	33301654	31217182	18891166	0.00220818	-2.94692
O14744	PRMT5	Protein arginine N-methyltransferase 5 [OS=Homo sapiens]	245191172	182063057	225935188	2177146	7	2.1773e+08	2.15553e+08	O14744	Protein arginine N-methyltransferase 5 [OS=Homo sapiens]	57927556	89676678	60625228	5	2.32805e+06	6.94098e+07	6.70818e+07	0.311208	243014026	179885911	223758042	5.55995e+07	8.73486e+07	5.82972e+07	0.00221365	-3.21328
P15884-3	TCF4	Isoform SEF2-1D of Transcription factor 4 [OS=Homo sapiens]	2.24881e+09	3.44656e+09	2.64052e+09	0	19	2.77863e+09	2.77863e+09	P15884-3	Isoform SEF2-1D of Transcription factor 4 [OS=Homo sapiens]	342392746	3.49927e+08	2.04654e+08	13	0	2.98991e+08	2.98991e+08	0.107604	2.24881e+09	3.44656e+09	2.64052e+09	342392746	3.49927e+08	2.04654e+08	0.00222717	-9.29335
P32119	PRDX2	Peroxiredoxin-2 [OS=Homo sapiens]	492440104	369900730	339589404	4.51005e+07	8	4.00643e+08	3.55543e+08	P32119	Peroxiredoxin-2 [OS=Homo sapiens]	61121351	100078287	5.86327e+07	4	5.14633e+07	7.32774e+07	2.18141e+07	0.0613543	4.4734e+08	3.248e+08	2.94489e+08	9.658e+06	4.86149e+07	7.16932e+06	0.00235803	-16.2988
Q92522	H1-10	Histone H1.10 [OS=Homo sapiens]	902940286	758030620	9.27815e+08	6.1146e+08	4	8.62929e+08	2.51468e+08	Q92522	Histone H1.10 [OS=Homo sapiens]	9.63447e+08	1.32801e+09	1.31833e+09	6	5.28271e+07	1.20326e+09	1.15043e+09	4.57486	2.9148e+08	1.4657e+08	3.16355e+08	9.1062e+08	1.27518e+09	1.2655e+09	0.00236824	4.57486
Q9GZR7	DDX24	ATP-dependent RNA helicase DDX24 [OS=Homo sapiens]	29415109	2.81782e+07	21761250	0	3	2.64515e+07	2.64515e+07	Q9GZR7	ATP-dependent RNA helicase DDX24 [OS=Homo sapiens]	8138119	10744138	9597258	3	0	9.49317e+06	9.49317e+06	0.35889	29415109	2.81782e+07	21761250	8138119	10744138	9597258	0.0024259	-2.78637
P0DMV9	HSPA1B	Heat shock 70 kDa protein 1B [OS=Homo sapiens]	2633868070	2590419164	2.32196e+09	6.85064e+07	18	2.51542e+09	2.44691e+09	P0DMV9	Heat shock 70 kDa protein 1B [OS=Homo sapiens]	7.76469e+08	1.41506e+09	9.44065e+08	15	45363360	1.0452e+09	9.99833e+08	0.408611	2.56536e+09	2.52191e+09	2.25345e+09	7.31106e+08	1.36969e+09	8.98702e+08	0.002521	-2.44732
P13639	EEF2	Elongation factor 2 [OS=Homo sapiens]	919091728	9.33846e+08	1.06375e+09	4.0807e+07	14	972229065	9.31422e+08	P13639	Elongation factor 2 [OS=Homo sapiens]	3.34259e+08	523687395	5.2942e+08	11	5.88493e+07	4.62456e+08	4.03606e+08	0.433323	8.78285e+08	8.93039e+08	1.02294e+09	275410147	4.64838e+08	470570336	0.00259549	-2.30775
P50991	CCT4	T-complex protein 1 subunit delta [OS=Homo sapiens]	425031874	272806758	386359302	1.72617e+06	10	3.61399e+08	3.59673e+08	P50991	T-complex protein 1 subunit delta [OS=Homo sapiens]	53869816	5.34642e+07	5.57291e+07	4	0	5.43544e+07	5.43544e+07	0.151122	4.23306e+08	2.71081e+08	3.84633e+08	53869816	5.34642e+07	5.57291e+07	0.00260674	-6.61719
Q9P035	HACD3	Very-long-chain (3R)-3-hydroxyacyl-CoA dehydratase 3 [OS=Homo sapiens]	272649358	284644392	345018872	1.81928e+06	4	300770874	2.98952e+08	Q9P035	Very-long-chain (3R)-3-hydroxyacyl-CoA dehydratase 3 [OS=Homo sapiens]	149706632	150694142	114296512	4	8.63306e+06	1.38232e+08	1.29599e+08	0.433513	2.7083e+08	2.82825e+08	3.432e+08	1.41074e+08	1.42061e+08	1.05663e+08	0.00262641	-2.30674
Q99714	HSD17B10	3-hydroxyacyl-CoA dehydrogenase type-2 [OS=Homo sapiens]	321609787	2.33277e+08	373321279	5227138	6	3.09403e+08	3.04175e+08	Q99714	3-hydroxyacyl-CoA dehydrogenase type-2 [OS=Homo sapiens]	7.14723e+07	53669165	6.48114e+07	6	32606376	6.33176e+07	3.07112e+07	0.100966	316382649	2.2805e+08	368094141	3.88659e+07	21062789	3.2205e+07	0.00267713	-9.90437
P17812	CTPS1	CTP synthase 1 [OS=Homo sapiens]	3.19127e+08	316593079	2.69464e+08	2347126	9	3.01728e+08	2.99381e+08	P17812	CTP synthase 1 [OS=Homo sapiens]	88004034	163248324	106109388	6	0	119120582	119120582	0.397889	3.1678e+08	314245953	2.67117e+08	88004034	163248324	106109388	0.00293072	-2.51326
Q15149	PLEC	Plectin [OS=Homo sapiens]	147295394	1.02831e+08	1.07033e+08	2.47131e+07	9	1.19053e+08	9.43398e+07	Q15149	Plectin [OS=Homo sapiens]	4.13871e+06	8186514	6145656	4	2.98951e+06	6.15696e+06	3.16745e+06	0.0335749	1.22582e+08	7.81176e+07	8.23197e+07	1149203	5.19701e+06	3.15615e+06	0.00304159	-29.7841
P10412	H1-4	Histone H1.4 [OS=Homo sapiens]	670319084	1074467976	773197268	3.67806e+07	6	8.39328e+08	8.02548e+08	P10412	Histone H1.4 [OS=Homo sapiens]	28334158	29651644	38785812	7	0	3.22572e+07	3.22572e+07	0.0401935	6.33539e+08	1.03769e+09	7.36417e+08	28334158	29651644	38785812	0.00315126	-24.8796
O60884	DNAJA2	DnaJ homolog subfamily A member 2 [OS=Homo sapiens]	105516805	1.22723e+08	9.43454e+07	3460900	4	107528482	104067582	O60884	DnaJ homolog subfamily A member 2 [OS=Homo sapiens]	53304989	53103422	59132272	3	4.66318e+06	5.51802e+07	5.0517e+07	0.485425	102055905	1.19262e+08	9.08845e+07	4.86418e+07	4.84402e+07	5.44691e+07	0.00322597	-2.06005
O43298	ZBTB43	Zinc finger and BTB domain-containing protein 43 [OS=Homo sapiens]	279653573	329600761	234953882	0	7	2.81403e+08	2.81403e+08	O43298	Zinc finger and BTB domain-containing protein 43 [OS=Homo sapiens]	9863708	73707610	83832992	3	0	5.58014e+07	5.58014e+07	0.198297	279653573	329600761	234953882	9863708	73707610	83832992	0.00324938	-5.04293
O15294	OGT	UDP-N-acetylglucosamine--peptide N-acetylglucosaminyltransferase 110 kDa subunit [OS=Homo sapiens]	233092257	319733449	230771469	3.15618e+06	12	2.61199e+08	2.58043e+08	O15294	UDP-N-acetylglucosamine--peptide N-acetylglucosaminyltransferase 110 kDa subunit [OS=Homo sapiens]	6.94537e+07	82479175	6.74491e+07	8	0	7.31273e+07	7.31273e+07	0.283392	2.29936e+08	3.16577e+08	2.27615e+08	6.94537e+07	82479175	6.74491e+07	0.00336855	-3.52868
P14618	PKM	Pyruvate kinase PKM [OS=Homo sapiens]	7.09505e+08	6.06114e+08	947307935	22514096	14	754308828	731794732	P14618	Pyruvate kinase PKM [OS=Homo sapiens]	117656594	119139742	129491668	5	13054428	1.22096e+08	1.09042e+08	0.149006	6.86991e+08	5.836e+08	924793839	104602166	106085314	116437240	0.0035225	-6.71115
P11586	MTHFD1	C-1-tetrahydrofolate synthase, cytoplasmic [OS=Homo sapiens]	368087274	278784708	352553090	4.28877e+06	6	3.33142e+08	3.28853e+08	P11586	C-1-tetrahydrofolate synthase, cytoplasmic [OS=Homo sapiens]	52265137	138350216	109399594	4	0	1.00005e+08	1.00005e+08	0.304102	3.63799e+08	2.74496e+08	3.48264e+08	52265137	138350216	109399594	0.0036109	-3.28837
Q06830	PRDX1	Peroxiredoxin-1 [OS=Homo sapiens]	6023452065	4868610270	4.96131e+09	3.73245e+08	11	5.28446e+09	4.91121e+09	Q06830	Peroxiredoxin-1 [OS=Homo sapiens]	1641032875	2699733814	1807148176	11	1.68418e+08	2049304955	1.88089e+09	0.382978	5.65021e+09	4.49537e+09	4.58807e+09	1.47262e+09	2.53132e+09	1.63873e+09	0.0036139	-2.61112
Q5T9A4	ATAD3B	ATPase family AAA domain-containing protein 3B [OS=Homo sapiens]	132083288	133229952	132251664	0	13	1.32522e+08	1.32522e+08	Q5T9A4	ATPase family AAA domain-containing protein 3B [OS=Homo sapiens]	57446920	33789976	77054736	13	0	5.60972e+07	5.60972e+07	0.423306	132083288	133229952	132251664	57446920	33789976	77054736	0.00363709	-2.36236
P26641	EEF1G	Elongation factor 1-gamma [OS=Homo sapiens]	1189654189	872419809	1181772502	2.00603e+07	13	1.08128e+09	1.06122e+09	P26641	Elongation factor 1-gamma [OS=Homo sapiens]	420959192	354153635	5.00073e+08	12	4.93348e+07	4.25062e+08	3.75727e+08	0.354051	1.16959e+09	8.5236e+08	1.16171e+09	3.71624e+08	3.04819e+08	450738048	0.00368661	-2.82445
Q96T60	PNKP	Bifunctional polynucleotide phosphatase/kinase [OS=Homo sapiens]	3743583784	5174458715	3.66091e+09	1.14258e+07	22	4.19298e+09	4.18156e+09	Q96T60	Bifunctional polynucleotide phosphatase/kinase [OS=Homo sapiens]	975377251	1.22492e+09	1316841429	17	0	1.17238e+09	1.17238e+09	0.280369	3.73216e+09	5.16303e+09	3.64949e+09	975377251	1.22492e+09	1316841429	0.00389008	-3.56673
Q9ULV3	CIZ1	Cip1-interacting zinc finger protein [OS=Homo sapiens]	2.0062e+07	20221010	28690534	0	6	2.29912e+07	2.29912e+07	Q9ULV3	Cip1-interacting zinc finger protein [OS=Homo sapiens]	5.89435e+07	4.73899e+07	47790143	8	0	5.13745e+07	5.13745e+07	2.23453	2.0062e+07	20221010	28690534	5.89435e+07	4.73899e+07	47790143	0.00390814	2.23453
Q9Y262	EIF3L	Eukaryotic translation initiation factor 3 subunit L [OS=Homo sapiens]	908408345	1050960450	981784398	0	15	9.80384e+08	9.80384e+08	Q9Y262	Eukaryotic translation initiation factor 3 subunit L [OS=Homo sapiens]	1878217064	2583039812	2.20863e+09	18	0	2.2233e+09	2.2233e+09	2.26778	908408345	1050960450	981784398	1878217064	2583039812	2.20863e+09	0.00392136	2.26778
P49327	FASN	Fatty acid synthase [OS=Homo sapiens]	964651137	6.72426e+08	910422639	6.76135e+07	27	8.49167e+08	7.81553e+08	P49327	Fatty acid synthase [OS=Homo sapiens]	244174860	2.0168e+08	2.96636e+08	16	25031035	2.47497e+08	2.22466e+08	0.284646	8.97038e+08	6.04812e+08	8.42809e+08	219143825	1.76649e+08	2.71605e+08	0.00398618	-3.51313
Q96DT7	ZBTB10	Zinc finger and BTB domain-containing protein 10 [OS=Homo sapiens]	1422452316	1664235892	1348311436	0	17	1.47833e+09	1.47833e+09	Q96DT7	Zinc finger and BTB domain-containing protein 10 [OS=Homo sapiens]	1.9634e+08	617044485	614425554	13	0	4.75937e+08	4.75937e+08	0.321941	1422452316	1664235892	1348311436	1.9634e+08	617044485	614425554	0.00407073	-3.10616
P48681	NES	Nestin [OS=Homo sapiens]	1.22192e+09	1.18689e+09	1061596535	2.31001e+08	23	1.1568e+09	9.25801e+08	P48681	Nestin [OS=Homo sapiens]	5.87911e+08	707296058	4.65694e+08	26	1.63357e+08	5.86967e+08	4.2361e+08	0.457561	9.90917e+08	9.55891e+08	8.30596e+08	424554111	5.43939e+08	3.02338e+08	0.00411622	-2.1855
Q9NNW5	WDR6	WD repeat-containing protein 6 [OS=Homo sapiens]	1.68623e+08	1.73838e+08	2.0534e+08	0	11	1.826e+08	1.826e+08	Q9NNW5	WD repeat-containing protein 6 [OS=Homo sapiens]	5.75038e+07	1.02822e+08	8.09214e+07	7	0	8.04158e+07	8.04158e+07	0.440393	1.68623e+08	1.73838e+08	2.0534e+08	5.75038e+07	1.02822e+08	8.09214e+07	0.00419926	-2.2707
P10809	HSPD1	60 kDa heat shock protein, mitochondrial [OS=Homo sapiens]	1545150352	1428034162	1978689722	2.0414e+08	15	1.65062e+09	1.44648e+09	P10809	60 kDa heat shock protein, mitochondrial [OS=Homo sapiens]	716042511	633804543	530598609	13	2.11403e+08	626815221	4.15413e+08	0.287188	1.34101e+09	1.22389e+09	1.77455e+09	5.0464e+08	4.22402e+08	3.19196e+08	0.00422501	-3.48204
P49411	TUFM	Elongation factor Tu, mitochondrial [OS=Homo sapiens]	1934742225	1.97421e+09	1727495678	4.87025e+08	16	1.87881e+09	1.39179e+09	P49411	Elongation factor Tu, mitochondrial [OS=Homo sapiens]	1.06786e+09	973894122	8.21367e+08	15	1.71934e+08	9.54372e+08	7.82438e+08	0.562181	1.44772e+09	1.48718e+09	1.24047e+09	8.95921e+08	8.0196e+08	6.49433e+08	0.00437632	-1.77879
O75569	PRKRA	Interferon-inducible double-stranded RNA-dependent protein kinase activator A [OS=Homo sapiens]	143647434	164402594	144567483	5.43598e+06	4	1.50873e+08	1.45437e+08	O75569	Interferon-inducible double-stranded RNA-dependent protein kinase activator A [OS=Homo sapiens]	262038422	354382994	3.00591e+08	7	0	3.05671e+08	3.05671e+08	2.10175	1.38211e+08	1.58967e+08	1.39131e+08	262038422	354382994	3.00591e+08	0.00439138	2.10175
P68363	TUBA1B	Tubulin alpha-1B chain [OS=Homo sapiens]	3.82913e+10	3.9038e+10	3.52858e+10	2.73345e+09	23	3.75384e+10	3.48049e+10	P68363	Tubulin alpha-1B chain [OS=Homo sapiens]	1.64175e+10	2.43334e+10	1.75158e+10	25	149805898	1.94222e+10	1.92724e+10	0.553727	3.55579e+10	3.63046e+10	3.25524e+10	1.62677e+10	2.41835e+10	1.7366e+10	0.00470421	-1.80594
Q12772	SREBF2	Sterol regulatory element-binding protein 2 [OS=Homo sapiens]	3.81291e+09	3.15052e+09	2.9757e+09	1.75023e+06	34	3.31304e+09	3.31129e+09	Q12772	Sterol regulatory element-binding protein 2 [OS=Homo sapiens]	1.85236e+09	1862597256	1.90091e+09	32	426986	1.87196e+09	1.87153e+09	0.565196	3.81116e+09	3148772680	2.97395e+09	1.85194e+09	1862170270	1.90049e+09	0.00487401	-1.7693
O14776	TCERG1	Transcription elongation regulator 1 [OS=Homo sapiens]	1.30411e+08	194985737	1.31287e+08	2.48789e+06	9	152228182	1.4974e+08	O14776	Transcription elongation regulator 1 [OS=Homo sapiens]	2.19764e+07	3.56444e+07	25863525	3	0	2.78281e+07	2.78281e+07	0.185842	1.27923e+08	1.92498e+08	1.288e+08	2.19764e+07	3.56444e+07	25863525	0.0049867	-5.3809
P02545-2	LMNA	Isoform C of Prelamin-A/C [OS=Homo sapiens]	67490094	85054452	52187804	0	24	6.82441e+07	6.82441e+07	P02545-2	Isoform C of Prelamin-A/C [OS=Homo sapiens]	7244738	18125328	2.93915e+06	24	0	9.43641e+06	9.43641e+06	0.138274	67490094	85054452	52187804	7244738	18125328	2.93915e+06	0.00501679	-7.232
P50990	CCT8	T-complex protein 1 subunit theta [OS=Homo sapiens]	322615783	193248968	313657357	0	10	2.76507e+08	2.76507e+08	P50990	T-complex protein 1 subunit theta [OS=Homo sapiens]	21513859	42547563	55135025	3	0	39732149	39732149	0.143693	322615783	193248968	313657357	21513859	42547563	55135025	0.00523792	-6.95929
P07437	TUBB	Tubulin beta chain [OS=Homo sapiens]	3.15432e+10	3.38163e+10	2.93827e+10	728731675	25	3.15807e+10	3.0852e+10	P07437	Tubulin beta chain [OS=Homo sapiens]	1.31634e+10	21459179344	14100425611	25	1.51743e+09	1.6241e+10	1.47236e+10	0.477232	3.08145e+10	3.30875e+10	2.8654e+10	1.1646e+10	1.99417e+10	1.2583e+10	0.00523857	-2.09542
P49750-1	YLPM1	Isoform 1 of YLP motif-containing protein 1 [OS=Homo sapiens]	75673628	92996927	90153208	0	4	8.62746e+07	8.62746e+07	P49750-1	Isoform 1 of YLP motif-containing protein 1 [OS=Homo sapiens]	1.40337e+08	185551401	167626788	9	0	1.64505e+08	1.64505e+08	1.90676	75673628	92996927	90153208	1.40337e+08	185551401	167626788	0.00529252	1.90676
P25705	ATP5F1A	ATP synthase subunit alpha, mitochondrial [OS=Homo sapiens]	2505800437	2348420186	2761306561	1.44114e+08	13	2.53851e+09	2.39439e+09	P25705	ATP synthase subunit alpha, mitochondrial [OS=Homo sapiens]	1902302293	1502151894	1368385469	14	294795915	1590946552	1296150637	0.541327	2.36169e+09	2.20431e+09	2.61719e+09	1607506378	1207355979	1073589554	0.00540746	-1.84731
P22234	PAICS	Multifunctional protein ADE2 [OS=Homo sapiens]	1376225726	767188932	1139330476	3.03635e+07	9	1094248378	1.06388e+09	P22234	Multifunctional protein ADE2 [OS=Homo sapiens]	84125248	100915760	99084269	4	0	9.47084e+07	9.47084e+07	0.0890213	1.34586e+09	7.36825e+08	1.10897e+09	84125248	100915760	99084269	0.00545114	-11.2333
P07814	EPRS1	Bifunctional glutamate/proline--tRNA ligase [OS=Homo sapiens]	1030629501	836571546	961059930	1.38222e+08	20	942753659	8.04531e+08	P07814	Bifunctional glutamate/proline--tRNA ligase [OS=Homo sapiens]	3.92305e+08	560537963	4.09582e+08	13	7.47018e+07	4.54142e+08	3.7944e+08	0.471629	8.92407e+08	6.98349e+08	8.22838e+08	3.17604e+08	4.85836e+08	3.3488e+08	0.00549531	-2.12031
Q9NVI7-2	ATAD3A	Isoform 2 of ATPase family AAA domain-containing protein 3A [OS=Homo sapiens]	3.06799e+09	3.61978e+09	3.41519e+09	1.97909e+08	20	3.36765e+09	3.16975e+09	Q9NVI7-2	Isoform 2 of ATPase family AAA domain-containing protein 3A [OS=Homo sapiens]	2.14769e+09	2.15843e+09	2.57094e+09	20	2.80712e+08	2.29235e+09	2.01164e+09	0.634638	2870082011	3.42187e+09	3.21729e+09	1.86698e+09	1.87772e+09	2.29023e+09	0.00554938	-1.5757
Q9H7E2-3	TDRD3	Isoform 3 of Tudor domain-containing protein 3 [OS=Homo sapiens]	68601174	5.79866e+07	95295508	0	5	7.39611e+07	7.39611e+07	Q9H7E2-3	Isoform 3 of Tudor domain-containing protein 3 [OS=Homo sapiens]	149965455	203977500	175465391	7	0	1.76469e+08	1.76469e+08	2.38598	68601174	5.79866e+07	95295508	149965455	203977500	175465391	0.00586886	2.38598
P27824	CANX	Calnexin [OS=Homo sapiens]	109429912	84493568	147491003	3.33155e+06	4	1.13805e+08	1.10473e+08	P27824	Calnexin [OS=Homo sapiens]	19908898	13625468	0	3	3215595	11178122	7962527	0.0720765	1.06098e+08	8.1162e+07	1.44159e+08	16693303	10409873	-3215595	0.00596919	-13.8741
P15923-3	TCF3	Isoform 3 of Transcription factor E2-alpha [OS=Homo sapiens]	21815622	29235672	23033658	0	20	24694984	24694984	P15923-3	Isoform 3 of Transcription factor E2-alpha [OS=Homo sapiens]	7.57917e+06	12801651	7346397	22	0	9.24241e+06	9.24241e+06	0.374262	21815622	29235672	23033658	7.57917e+06	12801651	7346397	0.00602197	-2.67192
Q96F07	CYFIP2	Cytoplasmic FMR1-interacting protein 2 [OS=Homo sapiens]	320430451	1.76515e+08	239814929	2120438	11	2.45587e+08	2.43466e+08	Q96F07	Cytoplasmic FMR1-interacting protein 2 [OS=Homo sapiens]	33602859	2.04027e+07	6292492	4	0	2.00994e+07	2.00994e+07	0.082555	318310013	1.74394e+08	237694491	33602859	2.04027e+07	6292492	0.00621233	-12.1131
O43813	LANCL1	Glutathione S-transferase LANCL1 [OS=Homo sapiens]	197135030	171860324	113161496	1.39492e+06	5	160718950	1.59324e+08	O43813	Glutathione S-transferase LANCL1 [OS=Homo sapiens]	1.9923e+07	24562618	35142813	3	0	2.65428e+07	2.65428e+07	0.166596	1.9574e+08	1.70465e+08	1.11767e+08	1.9923e+07	24562618	35142813	0.0062845	-6.00253
O96004	HAND1	Heart- and neural crest derivatives-expressed protein 1 [OS=Homo sapiens]	93601754	155162416	126826052	0	4	1.25197e+08	1.25197e+08	O96004	Heart- and neural crest derivatives-expressed protein 1 [OS=Homo sapiens]	331252880	503530258	386717486	4	0	4.07167e+08	4.07167e+08	3.25222	93601754	155162416	126826052	331252880	503530258	386717486	0.00633508	3.25222
Q16352	INA	Alpha-internexin [OS=Homo sapiens]	3161217098	2946053525	2569008739	4.57382e+08	20	2.89209e+09	2.43471e+09	Q16352	Alpha-internexin [OS=Homo sapiens]	1385081006	1915524746	1409582445	20	3.97494e+08	1.57006e+09	1.17257e+09	0.481605	2.70383e+09	2.48867e+09	2.11163e+09	9.87587e+08	1.51803e+09	1.01209e+09	0.00670004	-2.07639
O95985	TOP3B	DNA topoisomerase 3-beta-1 [OS=Homo sapiens]	55835297	5.19059e+07	6.91155e+07	0	5	5.89523e+07	5.89523e+07	O95985	DNA topoisomerase 3-beta-1 [OS=Homo sapiens]	1.77883e+08	299715721	2.6414e+08	13	0	2.47246e+08	2.47246e+08	4.19401	55835297	5.19059e+07	6.91155e+07	1.77883e+08	299715721	2.6414e+08	0.00673206	4.19401
Q86UE4	MTDH	Protein LYRIC [OS=Homo sapiens]	184673068	173280354	1.88603e+08	8.00354e+06	7	1.82185e+08	1.74182e+08	Q86UE4	Protein LYRIC [OS=Homo sapiens]	85025486	128310414	104023402	6	0	105786434	105786434	0.607333	1.7667e+08	1.65277e+08	1.80599e+08	85025486	128310414	104023402	0.00685679	-1.64654
O14979	HNRNPDL	Heterogeneous nuclear ribonucleoprotein D-like [OS=Homo sapiens]	96485752	71752880	110507664	25578682	3	92915432	67336750	O14979	Heterogeneous nuclear ribonucleoprotein D-like [OS=Homo sapiens]	204638094	314180996	221749051	5	0	246856047	246856047	3.66599	70907070	46174198	84928982	204638094	314180996	221749051	0.0074578	3.66599
P17480	UBTF	Nucleolar transcription factor 1 [OS=Homo sapiens]	1517714402	2748564008	1927509920	1.0951e+08	7	2064596110	1.95509e+09	P17480	Nucleolar transcription factor 1 [OS=Homo sapiens]	151200011	166782184	218131550	6	6.16774e+06	1.78705e+08	1.72537e+08	0.0882502	1.4082e+09	2.63905e+09	1.818e+09	1.45032e+08	1.60614e+08	2.11964e+08	0.00793898	-11.3314
O43175	PHGDH	D-3-phosphoglycerate dehydrogenase [OS=Homo sapiens]	722329396	521456139	630648012	1.13286e+08	9	6.24811e+08	5.11526e+08	O43175	D-3-phosphoglycerate dehydrogenase [OS=Homo sapiens]	246147854	308149427	2.19209e+08	7	5.93329e+07	2.57836e+08	1.98503e+08	0.38806	6.09044e+08	4.08171e+08	5.17362e+08	1.86815e+08	2.48816e+08	1.59876e+08	0.00798655	-2.57692
P14866	HNRNPL	Heterogeneous nuclear ribonucleoprotein L [OS=Homo sapiens]	6.97869e+08	688689168	779219182	1.42699e+08	11	7.21926e+08	5.79227e+08	P14866	Heterogeneous nuclear ribonucleoprotein L [OS=Homo sapiens]	8.20521e+08	1.02071e+09	9.89785e+08	12	2.80923e+07	9.43673e+08	915580699	1.58069	5.5517e+08	5.4599e+08	6.3652e+08	7.92429e+08	9.92621e+08	9.61692e+08	0.00800503	1.58069
Q9UN37	VPS4A	Vacuolar protein sorting-associated protein 4A [OS=Homo sapiens]	102784662	90152721	100816071	0	5	97917818	97917818	Q9UN37	Vacuolar protein sorting-associated protein 4A [OS=Homo sapiens]	63463640	3.41326e+07	55486973	4	0	5.10277e+07	5.10277e+07	0.521128	102784662	90152721	100816071	63463640	3.41326e+07	55486973	0.0081195	-1.91891
Q9UNY4	TTF2	Transcription termination factor 2 [OS=Homo sapiens]	215100629	2.99678e+08	253896817	0	16	2.56225e+08	2.56225e+08	Q9UNY4	Transcription termination factor 2 [OS=Homo sapiens]	1.05698e+08	1.36332e+08	1.37449e+08	13	0	1.26493e+08	1.26493e+08	0.493679	215100629	2.99678e+08	253896817	1.05698e+08	1.36332e+08	1.37449e+08	0.00813919	-2.02561
Q14151	SAFB2	Scaffold attachment factor B2 [OS=Homo sapiens]	6.01418e+08	7.89458e+08	9.01253e+08	0	17	7.64043e+08	7.64043e+08	Q14151	Scaffold attachment factor B2 [OS=Homo sapiens]	3.4839e+08	2.2843e+08	1.18113e+08	30	0	2.31644e+08	2.31644e+08	0.303182	6.01418e+08	7.89458e+08	9.01253e+08	3.4839e+08	2.2843e+08	1.18113e+08	0.00836945	-3.29834
Q1KMD3	HNRNPUL2	Heterogeneous nuclear ribonucleoprotein U-like protein 2 [OS=Homo sapiens]	225911680	284303112	358862696	1.59077e+07	7	289692496	2.73785e+08	Q1KMD3	Heterogeneous nuclear ribonucleoprotein U-like protein 2 [OS=Homo sapiens]	582320070	728362423	528597023	11	4.36802e+06	613093172	6.08725e+08	2.22337	2.10004e+08	2.68395e+08	3.42955e+08	5.77952e+08	7.23994e+08	5.24229e+08	0.0091936	2.22337
P42704	LRPPRC	Leucine-rich PPR motif-containing protein, mitochondrial [OS=Homo sapiens]	7.08901e+08	545941168	7.20491e+08	6.95829e+06	18	6.58444e+08	6.51486e+08	P42704	Leucine-rich PPR motif-containing protein, mitochondrial [OS=Homo sapiens]	3.96631e+08	3.12393e+08	382127707	18	4.67527e+06	3.63717e+08	3.59042e+08	0.551112	701943034	5.38983e+08	713532667	391955292	307717422	3.77452e+08	0.00922437	-1.81451
P17676	CEBPB	CCAAT/enhancer-binding protein beta [OS=Homo sapiens]	1199732120	1924037320	1067825304	0	7	1397198248	1397198248	P17676	CCAAT/enhancer-binding protein beta [OS=Homo sapiens]	1.27797e+08	187078109	109779831	4	0	1.41552e+08	1.41552e+08	0.101311	1199732120	1924037320	1067825304	1.27797e+08	187078109	109779831	0.00931094	-9.87058
Q12789	GTF3C1	General transcription factor 3C polypeptide 1 [OS=Homo sapiens]	135610872	2.28617e+08	2.12149e+08	0	13	1.92126e+08	1.92126e+08	Q12789	General transcription factor 3C polypeptide 1 [OS=Homo sapiens]	3.69706e+07	6.82178e+07	4.80211e+07	5	0	5.10699e+07	5.10699e+07	0.265815	135610872	2.28617e+08	2.12149e+08	3.69706e+07	6.82178e+07	4.80211e+07	0.00938159	-3.76202
P35232	PHB1	Prohibitin 1 [OS=Homo sapiens]	365293028	225900712	418533384	41815227	8	336575708	294760481	P35232	Prohibitin 1 [OS=Homo sapiens]	91064467	40645462	45729129	5	43755005	5.91464e+07	1.53913e+07	0.0522165	323477801	184085485	376718157	47309462	-3109543	1974124	0.00941031	-19.1511
O95782	AP2A1	AP-2 complex subunit alpha-1 [OS=Homo sapiens]	450162378	265823414	380365486	7.30356e+06	9	365450426	3.58147e+08	O95782	AP-2 complex subunit alpha-1 [OS=Homo sapiens]	96055447	125355413	114684944	6	7.42512e+06	1.12032e+08	1.04607e+08	0.292078	4.42859e+08	2.5852e+08	3.73062e+08	8.86303e+07	1.1793e+08	1.0726e+08	0.0095921	-3.42374
Q86UP3-5	ZFHX4	Isoform 5 of Zinc finger homeobox protein 4 [OS=Homo sapiens]	3.64779e+08	6.60508e+08	408172311	0	39	4.7782e+08	4.7782e+08	Q86UP3-5	Isoform 5 of Zinc finger homeobox protein 4 [OS=Homo sapiens]	44261665	6.2739e+07	4.89437e+07	17	0	5.19814e+07	5.19814e+07	0.108789	3.64779e+08	6.60508e+08	408172311	44261665	6.2739e+07	4.89437e+07	0.00995306	-9.19213
Q9UQR1	ZNF148	Zinc finger protein 148 [OS=Homo sapiens]	3.31826e+08	4.35008e+08	390802392	0	9	3.85879e+08	3.85879e+08	Q9UQR1	Zinc finger protein 148 [OS=Homo sapiens]	1.16222e+08	1.93825e+08	229694943	6	0	1.79914e+08	1.79914e+08	0.466244	3.31826e+08	4.35008e+08	390802392	1.16222e+08	1.93825e+08	229694943	0.0101165	-2.1448
Q9H089	LSG1	Large subunit GTPase 1 homolog [OS=Homo sapiens]	70194953	70565124	94903022	0	3	7.85544e+07	7.85544e+07	Q9H089	Large subunit GTPase 1 homolog [OS=Homo sapiens]	3.51108e+07	4.43792e+07	3.73694e+07	3	0	3.89531e+07	3.89531e+07	0.495875	70194953	70565124	94903022	3.51108e+07	4.43792e+07	3.73694e+07	0.010149	-2.01664
P04792	HSPB1	Heat shock protein beta-1 [OS=Homo sapiens]	892260188	8.03352e+08	707046989	4.94653e+07	8	8.00886e+08	7.51421e+08	P04792	Heat shock protein beta-1 [OS=Homo sapiens]	2.04009e+08	4.28139e+08	4.10163e+08	5	6517316	3.47437e+08	3.4092e+08	0.4537	8.42795e+08	753887013	6.57582e+08	1.97492e+08	4.21621e+08	4.03646e+08	0.010176	-2.2041
Q13509	TUBB3	Tubulin beta-3 chain [OS=Homo sapiens]	1386848470	1627813912	1356859905	9.69919e+07	21	1.45717e+09	1.36018e+09	Q13509	Tubulin beta-3 chain [OS=Homo sapiens]	711716206	1047007324	8.03407e+08	23	96317193	8.54044e+08	7.57726e+08	0.557077	1.28986e+09	1.53082e+09	1.25987e+09	615399013	950690131	7.0709e+08	0.0102455	-1.79508
Q14527	HLTF	Helicase-like transcription factor [OS=Homo sapiens]	975632539	1.25218e+09	982585473	0	17	1.07013e+09	1.07013e+09	Q14527	Helicase-like transcription factor [OS=Homo sapiens]	4.67295e+08	574878219	681193535	15	0	5.74455e+08	5.74455e+08	0.536807	975632539	1.25218e+09	982585473	4.67295e+08	574878219	681193535	0.010775	-1.86287
Q9BTC8	MTA3	Metastasis-associated protein MTA3 [OS=Homo sapiens]	63929652	95088830	47448047	0	11	6.88222e+07	6.88222e+07	Q9BTC8	Metastasis-associated protein MTA3 [OS=Homo sapiens]	3.13009e+06	8406173	4.98515e+06	5	0	5.50714e+06	5.50714e+06	0.0800198	63929652	95088830	47448047	3.13009e+06	8406173	4.98515e+06	0.0107796	-12.4969
Q14315	FLNC	Filamin-C [OS=Homo sapiens]	1366938125	7.7071e+08	883369098	1.60926e+07	25	1.00701e+09	9.90913e+08	Q14315	Filamin-C [OS=Homo sapiens]	153575745	215795646	115086629	10	3.67575e+06	1.61486e+08	1.5781e+08	0.159257	1.35085e+09	7.54617e+08	8.67277e+08	1.499e+08	2.1212e+08	1.11411e+08	0.0108398	-6.27914
P11137	MAP2	Microtubule-associated protein 2 [OS=Homo sapiens]	126325381	90481278	93385655	2.40528e+07	6	103397438	7.93446e+07	P11137	Microtubule-associated protein 2 [OS=Homo sapiens]	17327609	31432581	24846737	4	0	2.45356e+07	2.45356e+07	0.309229	1.02273e+08	6.64284e+07	6.93328e+07	17327609	31432581	24846737	0.0108706	-3.23385
P19484	TFEB	Transcription factor EB [OS=Homo sapiens]	214140406	337285033	257820696	0	7	2.69749e+08	2.69749e+08	P19484	Transcription factor EB [OS=Homo sapiens]	1.15932e+08	106621347	102429074	7	0	1.08327e+08	1.08327e+08	0.401587	214140406	337285033	257820696	1.15932e+08	106621347	102429074	0.0112375	-2.49012
O94916-4	NFAT5	Isoform D of Nuclear factor of activated T-cells 5 [OS=Homo sapiens]	338100510	546667495	3.49776e+08	0	11	4.11515e+08	4.11515e+08	O94916-4	Isoform D of Nuclear factor of activated T-cells 5 [OS=Homo sapiens]	99789761	127746689	110719975	7	0	1.12752e+08	1.12752e+08	0.273993	338100510	546667495	3.49776e+08	99789761	127746689	110719975	0.0118374	-3.64973
P40426	PBX3	Pre-B-cell leukemia transcription factor 3 [OS=Homo sapiens]	67184904	118464424	56710156	0	5	8.07865e+07	8.07865e+07	P40426	Pre-B-cell leukemia transcription factor 3 [OS=Homo sapiens]	2.14929e+08	3.81052e+08	3.28075e+08	6	0	3.08018e+08	3.08018e+08	3.81275	67184904	118464424	56710156	2.14929e+08	3.81052e+08	3.28075e+08	0.012429	3.81275
Q8NA72	POC5	Centrosomal protein POC5 [OS=Homo sapiens]	108190324	117738221	140118453	0	6	122015666	122015666	Q8NA72	Centrosomal protein POC5 [OS=Homo sapiens]	8.33735e+07	5.33435e+07	60332007	5	0	6.5683e+07	6.5683e+07	0.538316	108190324	117738221	140118453	8.33735e+07	5.33435e+07	60332007	0.0126715	-1.85764
P54136	RARS1	Arginine--tRNA ligase, cytoplasmic [OS=Homo sapiens]	255536250	1.71659e+08	199862007	2.8003e+07	9	2.09019e+08	181016130	P54136	Arginine--tRNA ligase, cytoplasmic [OS=Homo sapiens]	103400517	100378914	85720080	8	2.39138e+07	96499837	7.25861e+07	0.400992	2.27533e+08	143656082	1.71859e+08	7.94867e+07	7.64651e+07	6.18063e+07	0.0126861	-2.49381
P46821	MAP1B	Microtubule-associated protein 1B [OS=Homo sapiens]	3416798549	3.51888e+09	3.59545e+09	1.98799e+08	49	3.51038e+09	3.31158e+09	P46821	Microtubule-associated protein 1B [OS=Homo sapiens]	2.74843e+09	2.08649e+09	1.83502e+09	47	9.96975e+07	2.22331e+09	2.12361e+09	0.64127	3.218e+09	3.32009e+09	3.39665e+09	2.64873e+09	1.98679e+09	1.73532e+09	0.0128034	-1.55941
P35250	RFC2	Replication factor C subunit 2 [OS=Homo sapiens]	302503772	449021920	303683448	12285132	4	351736380	339451248	P35250	Replication factor C subunit 2 [OS=Homo sapiens]	56106908	153478656	87803384	3	0	9.91296e+07	9.91296e+07	0.292029	290218640	436736788	291398316	56106908	153478656	87803384	0.0130949	-3.42432
Q9NVV4	MTPAP	Poly(A) RNA polymerase, mitochondrial [OS=Homo sapiens]	7.44031e+07	79374184	7.6723e+07	4.68641e+06	3	76833422	7.2147e+07	Q9NVV4	Poly(A) RNA polymerase, mitochondrial [OS=Homo sapiens]	50330196	3.72092e+07	56189374	3	0	4.79096e+07	4.79096e+07	0.664055	6.97167e+07	7.46878e+07	7.20366e+07	50330196	3.72092e+07	56189374	0.0138667	-1.5059
P62847	RPS24	40S ribosomal protein S24 [OS=Homo sapiens]	2.28945e+08	1.93407e+08	249638565	1.68587e+08	3	2.23997e+08	5.54097e+07	P62847	40S ribosomal protein S24 [OS=Homo sapiens]	2.28196e+08	290017987	1.64183e+08	3	5.97616e+06	2.27466e+08	221489368	3.9973	6.03581e+07	2.48198e+07	8.10512e+07	2.2222e+08	2.84042e+08	1.58207e+08	0.0140772	3.9973
O15372	EIF3H	Eukaryotic translation initiation factor 3 subunit H [OS=Homo sapiens]	354150746	435139916	411174112	0	4	4.00155e+08	4.00155e+08	O15372	Eukaryotic translation initiation factor 3 subunit H [OS=Homo sapiens]	701920549	1.05687e+09	794524341	12	0	8.51103e+08	8.51103e+08	2.12693	354150746	435139916	411174112	701920549	1.05687e+09	794524341	0.0143999	2.12693
P30876	POLR2B	DNA-directed RNA polymerase II subunit RPB2 [OS=Homo sapiens]	52542211	77461674	78210006	0	4	6.94046e+07	6.94046e+07	P30876	DNA-directed RNA polymerase II subunit RPB2 [OS=Homo sapiens]	1.92721e+07	38380224	23714682	4	0	2.71223e+07	2.71223e+07	0.390786	52542211	77461674	78210006	1.92721e+07	38380224	23714682	0.0144122	-2.55895
P48735	IDH2	Isocitrate dehydrogenase [NADP], mitochondrial [OS=Homo sapiens]	5.83424e+07	6.81786e+07	6.86633e+07	874438	4	6.50615e+07	6.4187e+07	P48735	Isocitrate dehydrogenase [NADP], mitochondrial [OS=Homo sapiens]	36898258	1.35668e+07	36921999	4	0	2.9129e+07	2.9129e+07	0.453815	5.7468e+07	6.73042e+07	6.77889e+07	36898258	1.35668e+07	36921999	0.0144246	-2.20354
Q8NFF5	FLAD1	FAD synthase [OS=Homo sapiens]	291190344	138566321	229850304	0	4	2.19869e+08	2.19869e+08	Q8NFF5	FAD synthase [OS=Homo sapiens]	45869040	3.44453e+07	24598218	3	0	3.49708e+07	3.49708e+07	0.159053	291190344	138566321	229850304	45869040	3.44453e+07	24598218	0.0144884	-6.28721
Q15437	SEC23B	Protein transport protein Sec23B [OS=Homo sapiens]	145687710	246508340	164305840	0	6	185500630	185500630	Q15437	Protein transport protein Sec23B [OS=Homo sapiens]	3.16771e+07	74742763	24199718	5	0	4.35399e+07	4.35399e+07	0.234715	145687710	246508340	164305840	3.16771e+07	74742763	24199718	0.0150315	-4.26048
Q9Y265	RUVBL1	RuvB-like 1 [OS=Homo sapiens]	1.29777e+09	1840942096	1187427612	3.63126e+07	13	1.44205e+09	1.40573e+09	Q9Y265	RuvB-like 1 [OS=Homo sapiens]	375218788	651742491	568905122	10	13947119	531955467	518008348	0.368497	1.26146e+09	1.80463e+09	1.15112e+09	361271669	637795372	554958003	0.0151874	-2.71373
P26378-1	ELAVL4	Isoform 1 of ELAV-like protein 4 [OS=Homo sapiens]	1.05616e+07	9367889	1.12946e+07	4.96793e+06	10	1.0408e+07	5.44011e+06	P26378-1	Isoform 1 of ELAV-like protein 4 [OS=Homo sapiens]	12993535	2.11731e+07	1.40688e+07	11	0	1.60784e+07	1.60784e+07	2.95553	5593684	4.39996e+06	6.3267e+06	12993535	2.11731e+07	1.40688e+07	0.0154778	2.95553
Q00610	CLTC	Clathrin heavy chain 1 [OS=Homo sapiens]	4.50149e+09	2215577819	3.08716e+09	3.12329e+08	40	3.26807e+09	2.95574e+09	Q00610	Clathrin heavy chain 1 [OS=Homo sapiens]	504954261	569395268	421812065	22	2.43994e+08	4.98721e+08	2.54726e+08	0.08618	4.18916e+09	1.90325e+09	2.77483e+09	2.6096e+08	3.25401e+08	1.77818e+08	0.015515	-11.6036
P27816	MAP4	Microtubule-associated protein 4 [OS=Homo sapiens]	112778702	121018138	99546214	9.29721e+07	7	1.11114e+08	1.81422e+07	P27816	Microtubule-associated protein 4 [OS=Homo sapiens]	53900509	80990396	86633898	4	7773596	73841601	66068005	3.64167	1.98066e+07	2.8046e+07	6.5741e+06	46126913	73216800	78860302	0.0156878	3.64167
Q3ZCQ8	TIMM50	Mitochondrial import inner membrane translocase subunit TIM50 [OS=Homo sapiens]	2.47107e+08	1.30087e+08	182706101	0	4	186633473	186633473	Q3ZCQ8	Mitochondrial import inner membrane translocase subunit TIM50 [OS=Homo sapiens]	4.96287e+07	54485516	4.84296e+07	3	0	5.0848e+07	5.0848e+07	0.272448	2.47107e+08	1.30087e+08	182706101	4.96287e+07	54485516	4.84296e+07	0.0160384	-3.67042
Q9BYJ9	YTHDF1	YTH domain-containing family protein 1 [OS=Homo sapiens]	47107752	68728080	65160660	0	5	60332164	60332164	Q9BYJ9	YTH domain-containing family protein 1 [OS=Homo sapiens]	1.22215e+08	2.17665e+08	1.92429e+08	7	0	1.77436e+08	1.77436e+08	2.94099	47107752	68728080	65160660	1.22215e+08	2.17665e+08	1.92429e+08	0.0162281	2.94099
P32322	PYCR1	Pyrroline-5-carboxylate reductase 1, mitochondrial [OS=Homo sapiens]	95149000	113870000	90247030	0	3	9.97553e+07	9.97553e+07	P32322	Pyrroline-5-carboxylate reductase 1, mitochondrial [OS=Homo sapiens]	53162481	7.10538e+07	67404651	3	0	6.38736e+07	6.38736e+07	0.640303	95149000	113870000	90247030	53162481	7.10538e+07	67404651	0.0165088	-1.56176
Q9UBQ5	EIF3K	Eukaryotic translation initiation factor 3 subunit K [OS=Homo sapiens]	263033412	363486868	301318716	0	4	3.0928e+08	3.0928e+08	Q9UBQ5	Eukaryotic translation initiation factor 3 subunit K [OS=Homo sapiens]	525218289	843657262	714524404	5	0	6.94467e+08	6.94467e+08	2.24543	263033412	363486868	301318716	525218289	843657262	714524404	0.0165208	2.24543
P48643	CCT5	T-complex protein 1 subunit epsilon [OS=Homo sapiens]	137360192	76008070	122519300	1.92448e+07	4	1.11963e+08	9.27177e+07	P48643	T-complex protein 1 subunit epsilon [OS=Homo sapiens]	2.77455e+07	25508265	24174798	4	6333033	2.58095e+07	1.94765e+07	0.210062	1.18115e+08	5.67632e+07	1.03274e+08	2.14125e+07	19175232	17841765	0.0167218	-4.76049
P38159	RBMX	RNA-binding motif protein, X chromosome [OS=Homo sapiens]	374014295	4.62307e+08	4.75154e+08	2.35334e+07	7	4.37159e+08	4.13625e+08	P38159	RNA-binding motif protein, X chromosome [OS=Homo sapiens]	9.20446e+08	1.31632e+09	8.25623e+08	13	0	1.0208e+09	1.0208e+09	2.46793	3.50481e+08	4.38774e+08	4.51621e+08	9.20446e+08	1.31632e+09	8.25623e+08	0.0167775	2.46793
Q06330	RBPJ	Recombining binding protein suppressor of hairless [OS=Homo sapiens]	2.32194e+08	371782528	2.75896e+08	0	6	2.93291e+08	2.93291e+08	Q06330	Recombining binding protein suppressor of hairless [OS=Homo sapiens]	103799562	1.27142e+08	142683257	4	0	1.24542e+08	1.24542e+08	0.424636	2.32194e+08	371782528	2.75896e+08	103799562	1.27142e+08	142683257	0.016848	-2.35496
Q01664	TFAP4	Transcription factor AP-4 [OS=Homo sapiens]	43759629	72546178	35214085	0	4	5.05066e+07	5.05066e+07	Q01664	Transcription factor AP-4 [OS=Homo sapiens]	1.37595e+08	272694607	223779719	5	0	2.11356e+08	2.11356e+08	4.18473	43759629	72546178	35214085	1.37595e+08	272694607	223779719	0.017305	4.18473
P07900	HSP90AA1	Heat shock protein HSP 90-alpha [OS=Homo sapiens]	252781713	206566530	358427486	0	14	2.72592e+08	2.72592e+08	P07900	Heat shock protein HSP 90-alpha [OS=Homo sapiens]	84778986	99663255	117789292	12	4.64503e+06	1.00744e+08	9.60988e+07	0.352537	252781713	206566530	358427486	8.0134e+07	9.50182e+07	1.13144e+08	0.0184386	-2.83658
P27708	CAD	CAD protein [OS=Homo sapiens]	5.2357e+09	7.14002e+09	5.3072e+09	1.64693e+08	57	5.89431e+09	5729615393	P27708	CAD protein [OS=Homo sapiens]	2095539855	3.78553e+09	2517539539	53	1.43208e+08	2.79954e+09	2.65633e+09	0.463614	5.07101e+09	6.97533e+09	5.14251e+09	1.95233e+09	3.64232e+09	2.37433e+09	0.0187309	-2.15697
Q9BVA1	TUBB2B	Tubulin beta-2B chain [OS=Homo sapiens]	7.77438e+08	1.02099e+09	7.78978e+08	26043594	25	8.59135e+08	8.33091e+08	Q9BVA1	Tubulin beta-2B chain [OS=Homo sapiens]	339087863	612442294	410915290	24	60999520	4.54148e+08	3.93149e+08	0.471916	7.51394e+08	9.94946e+08	7.52934e+08	278088343	551442774	349915770	0.0187317	-2.11902
Q01538	MYT1	Myelin transcription factor 1 [OS=Homo sapiens]	47724438	6.22316e+07	47841206	0	5	5.25991e+07	5.25991e+07	Q01538	Myelin transcription factor 1 [OS=Homo sapiens]	1.96253e+07	35687022	1.89267e+07	3	0	2.47463e+07	2.47463e+07	0.470471	47724438	6.22316e+07	47841206	1.96253e+07	35687022	1.89267e+07	0.0187782	-2.12553
P18887	XRCC1	DNA repair protein XRCC1 [OS=Homo sapiens]	6.52487e+09	9824504043	6030035315	3.08968e+07	20	7.4598e+09	7.4289e+09	P18887	DNA repair protein XRCC1 [OS=Homo sapiens]	1.96299e+09	3.19846e+09	2.8504e+09	17	0	2.67062e+09	2.67062e+09	0.35949	6.49397e+09	9.79361e+09	5.99914e+09	1.96299e+09	3.19846e+09	2.8504e+09	0.0188191	-2.78172
P40938	RFC3	Replication factor C subunit 3 [OS=Homo sapiens]	261222627	4.07268e+08	240495823	0	10	3.02995e+08	3.02995e+08	P40938	Replication factor C subunit 3 [OS=Homo sapiens]	66024802	116510117	101682156	7	0	94739025	94739025	0.312675	261222627	4.07268e+08	240495823	66024802	116510117	101682156	0.0188433	-3.19821
Q9Y5Q8	GTF3C5	General transcription factor 3C polypeptide 5 [OS=Homo sapiens]	55972921	74282284	61782297	1.41373e+06	6	6.40125e+07	6.25988e+07	Q9Y5Q8	General transcription factor 3C polypeptide 5 [OS=Homo sapiens]	1.30267e+07	41296685	22433952	3	0	2.55858e+07	2.55858e+07	0.408727	5.45592e+07	7.28685e+07	6.03686e+07	1.30267e+07	41296685	22433952	0.0202284	-2.44662
Q8TF68	ZNF384	Zinc finger protein 384 [OS=Homo sapiens]	9.12457e+07	172805208	1.12061e+08	0	7	1.25371e+08	1.25371e+08	Q8TF68	Zinc finger protein 384 [OS=Homo sapiens]	1.69312e+07	3.48888e+07	3.95979e+07	3	0	3.04726e+07	3.04726e+07	0.24306	9.12457e+07	172805208	1.12061e+08	1.69312e+07	3.48888e+07	3.95979e+07	0.0202468	-4.11421
P49916	LIG3	DNA ligase 3 [OS=Homo sapiens]	1.61063e+10	24231763817	1.53562e+10	1.00802e+08	41	1.85647e+10	1.84639e+10	P49916	DNA ligase 3 [OS=Homo sapiens]	5.71787e+09	8.71921e+09	7.79414e+09	37	1.59342e+07	7.41041e+09	7.39447e+09	0.400482	1.60055e+10	2.4131e+10	1.52554e+10	5.70194e+09	8.70327e+09	7.7782e+09	0.0205066	-2.49699
P61296	HAND2	Heart- and neural crest derivatives-expressed protein 2 [OS=Homo sapiens]	16036363975	21977718796	17979417082	0	10	18664499951	18664499951	P61296	Heart- and neural crest derivatives-expressed protein 2 [OS=Homo sapiens]	9488353888	13251937373	9425001718	10	0	1.07218e+10	1.07218e+10	0.574447	16036363975	21977718796	17979417082	9488353888	13251937373	9425001718	0.0212133	-1.7408
Q58FF6	HSP90AB4P	Putative heat shock protein HSP 90-beta 4 [OS=Homo sapiens]	184125424	199360288	278549568	0	4	2.20678e+08	2.20678e+08	Q58FF6	Putative heat shock protein HSP 90-beta 4 [OS=Homo sapiens]	100394576	119051048	114144792	4	0	1.11197e+08	1.11197e+08	0.503886	184125424	199360288	278549568	100394576	119051048	114144792	0.0213085	-1.98458
Q13454	TUSC3	Tumor suppressor candidate 3 [OS=Homo sapiens]	174637628	258886752	208256568	0	3	2.13927e+08	2.13927e+08	Q13454	Tumor suppressor candidate 3 [OS=Homo sapiens]	106612708	137953056	112116334	3	0	1.18894e+08	1.18894e+08	0.555769	174637628	258886752	208256568	106612708	137953056	112116334	0.0225496	-1.79931
Q86V48	LUZP1	Leucine zipper protein 1 [OS=Homo sapiens]	2.47509e+08	1.02297e+08	1.57468e+08	0	12	1.69091e+08	1.69091e+08	Q86V48	Leucine zipper protein 1 [OS=Homo sapiens]	15920754	21621814	15433369	3	0	1.76586e+07	1.76586e+07	0.104433	2.47509e+08	1.02297e+08	1.57468e+08	15920754	21621814	15433369	0.0232851	-9.57556
O60716	CTNND1	Catenin delta-1 [OS=Homo sapiens]	662344100	268184866	431927447	1501557	15	4.54152e+08	4.52651e+08	O60716	Catenin delta-1 [OS=Homo sapiens]	4.85593e+07	4.51033e+07	5.3002e+07	7	0	4.88882e+07	4.88882e+07	0.108004	660842543	266683309	430425890	4.85593e+07	4.51033e+07	5.3002e+07	0.0242089	-9.2589
Q9BW92	TARS2	Threonine--tRNA ligase, mitochondrial [OS=Homo sapiens]	174469039	223395584	179175186	0	7	192346603	192346603	Q9BW92	Threonine--tRNA ligase, mitochondrial [OS=Homo sapiens]	98861057	123260921	37108152	6	0	8.641e+07	8.641e+07	0.449241	174469039	223395584	179175186	98861057	123260921	37108152	0.0242099	-2.22598
Q9NR30	DDX21	Nucleolar RNA helicase 2 [OS=Homo sapiens]	349268988	2.59111e+08	493390180	5.46512e+06	13	3.67257e+08	3.61792e+08	Q9NR30	Nucleolar RNA helicase 2 [OS=Homo sapiens]	1.2208e+08	1.36444e+08	9.04832e+07	7	0	1.16336e+08	1.16336e+08	0.321555	3.43804e+08	2.53646e+08	4.87925e+08	1.2208e+08	1.36444e+08	9.04832e+07	0.0242629	-3.10989
O43432	EIF4G3	Eukaryotic translation initiation factor 4 gamma 3 [OS=Homo sapiens]	248331181	214417541	262312509	0	13	241687077	241687077	O43432	Eukaryotic translation initiation factor 4 gamma 3 [OS=Homo sapiens]	4.16074e+08	764145527	6.15421e+08	24	0	5.98547e+08	5.98547e+08	2.47654	248331181	214417541	262312509	4.16074e+08	764145527	6.15421e+08	0.0247963	2.47654
Q9H3G5	CPVL	Probable serine carboxypeptidase CPVL [OS=Homo sapiens]	140999387	205954144	125057386	6.41597e+06	5	1.57337e+08	1.50921e+08	Q9H3G5	Probable serine carboxypeptidase CPVL [OS=Homo sapiens]	5.11063e+07	76938992	7.19583e+07	4	6.4267e+06	6.66679e+07	6.02412e+07	0.399157	1.34583e+08	1.99538e+08	1.18641e+08	44679638	7.05123e+07	65531639	0.0250987	-2.50528
Q12926	ELAVL2	ELAV-like protein 2 [OS=Homo sapiens]	1659408030	1292404672	1792362601	0	12	1.58139e+09	1.58139e+09	Q12926	ELAV-like protein 2 [OS=Homo sapiens]	4.24988e+08	1071432401	765882827	12	0	7.54101e+08	7.54101e+08	0.476859	1659408030	1292404672	1792362601	4.24988e+08	1071432401	765882827	0.0258469	-2.09706
Q9BQG0	MYBBP1A	Myb-binding protein 1A [OS=Homo sapiens]	121830765	130592787	1.53265e+08	5.61894e+07	7	1.3523e+08	7.90403e+07	Q9BQG0	Myb-binding protein 1A [OS=Homo sapiens]	1.46146e+08	232661488	266497930	10	8.57146e+06	2.15102e+08	2.0653e+08	2.61298	6.56414e+07	7.44034e+07	9.7076e+07	1.37575e+08	2.2409e+08	2.57926e+08	0.0262434	2.61298
Q7L0Y3	TRMT10C	tRNA methyltransferase 10 homolog C [OS=Homo sapiens]	57524755	118905452	74451156	1.31468e+06	7	83627121	8.23124e+07	Q7L0Y3	tRNA methyltransferase 10 homolog C [OS=Homo sapiens]	2.61978e+07	1.23755e+07	1.61893e+07	3	0	1.82542e+07	1.82542e+07	0.221767	5.62101e+07	1.17591e+08	7.31365e+07	2.61978e+07	1.23755e+07	1.61893e+07	0.0269207	-4.50923
P61964	WDR5	WD repeat-containing protein 5 [OS=Homo sapiens]	384772183	486817438	328795192	0	8	400128271	400128271	P61964	WD repeat-containing protein 5 [OS=Homo sapiens]	173901562	210457084	267076388	4	0	2.17145e+08	2.17145e+08	0.542689	384772183	486817438	328795192	173901562	210457084	267076388	0.0269544	-1.84268
P28356	HOXD9	Homeobox protein Hox-D9 [OS=Homo sapiens]	28133271	49666642	25431075	0	5	3.44103e+07	3.44103e+07	P28356	Homeobox protein Hox-D9 [OS=Homo sapiens]	69137004	137521880	120851795	5	0	1.0917e+08	1.0917e+08	3.1726	28133271	49666642	25431075	69137004	137521880	120851795	0.0272012	3.1726
P61981	YWHAG	14-3-3 protein gamma [OS=Homo sapiens]	1.65178e+08	1.29367e+08	1.56551e+08	1.40407e+07	5	1.50366e+08	1.36325e+08	P61981	14-3-3 protein gamma [OS=Homo sapiens]	6.13357e+07	1.42681e+08	1.14733e+08	5	5.89435e+07	1.0625e+08	4.73066e+07	0.347014	1.51138e+08	1.15326e+08	1.42511e+08	2392223	8.3738e+07	5.57895e+07	0.0273003	-2.88173
P14868	DARS1	Aspartate--tRNA ligase, cytoplasmic [OS=Homo sapiens]	138535290	9.5902e+07	121100693	2.23378e+07	4	1.18513e+08	9.61748e+07	P14868	Aspartate--tRNA ligase, cytoplasmic [OS=Homo sapiens]	7.57712e+07	8.35434e+07	6.19564e+07	5	24777382	7.3757e+07	4.89796e+07	0.509277	1.16197e+08	7.35642e+07	9.87628e+07	5.09938e+07	5.8766e+07	3.7179e+07	0.0273455	-1.96357
P25205	MCM3	DNA replication licensing factor MCM3 [OS=Homo sapiens]	251267374	212930860	215888714	2.4646e+06	8	2.26696e+08	2.24231e+08	P25205	DNA replication licensing factor MCM3 [OS=Homo sapiens]	77795604	1.69073e+08	143931780	7	7377061	1.30267e+08	1.2289e+08	0.54805	2.48803e+08	2.10466e+08	2.13424e+08	70418543	1.61696e+08	136554719	0.0274816	-1.82465
P18077	RPL35A	60S ribosomal protein L35a [OS=Homo sapiens]	587580152	5.88875e+08	6.38312e+08	1.85193e+07	6	6.04922e+08	5.86403e+08	P18077	60S ribosomal protein L35a [OS=Homo sapiens]	2.63806e+08	496636110	3.39222e+08	5	19405300	3.66555e+08	3.4715e+08	0.591998	5.69061e+08	570355748	6.19793e+08	2.44401e+08	477230810	3.19817e+08	0.0275481	-1.68919
P52815	MRPL12	39S ribosomal protein L12, mitochondrial [OS=Homo sapiens]	249748682	254468762	314965772	11826374	3	273061072	261234698	P52815	39S ribosomal protein L12, mitochondrial [OS=Homo sapiens]	177455040	203072668	142507412	3	5593436	174345040	168751604	0.645977	237922308	242642388	303139398	171861604	197479232	136913976	0.0278019	-1.54804
P40939	HADHA	Trifunctional enzyme subunit alpha, mitochondrial [OS=Homo sapiens]	4.42937e+09	1.81232e+09	3.22401e+09	2.4448e+08	20	3.15523e+09	2.91075e+09	P40939	Trifunctional enzyme subunit alpha, mitochondrial [OS=Homo sapiens]	506829018	535465816	349701381	12	1.14669e+08	4.63999e+08	3.4933e+08	0.120014	4184890968	1.56784e+09	2979529010	3.9216e+08	4.20797e+08	2.35032e+08	0.0278592	-8.33239
Q96P11	NSUN5	28S rRNA (cytosine-C(5))-methyltransferase [OS=Homo sapiens]	129318310	61108610	178957794	0	3	123128238	123128238	Q96P11	28S rRNA (cytosine-C(5))-methyltransferase [OS=Homo sapiens]	0	0	19806820	3	0	6.60227e+06	6.60227e+06	0.0536211	129318310	61108610	178957794	0	0	19806820	0.0285917	-18.6494
P60842	EIF4A1	Eukaryotic initiation factor 4A-I [OS=Homo sapiens]	8.23321e+08	6.58777e+08	7.4188e+08	2180731	10	7.41326e+08	7.39145e+08	P60842	Eukaryotic initiation factor 4A-I [OS=Homo sapiens]	375522545	529551870	574459407	11	1.08905e+07	4.93178e+08	4.82287e+08	0.652494	8.2114e+08	6.56596e+08	7.39699e+08	3.64632e+08	5.18661e+08	5.63569e+08	0.0286155	-1.53258
Q09028	RBBP4	Histone-binding protein RBBP4 [OS=Homo sapiens]	2525450577	4432662234	3.65112e+09	2.40494e+07	15	3.53641e+09	3.51236e+09	Q09028	Histone-binding protein RBBP4 [OS=Homo sapiens]	1.2737e+09	1.88049e+09	1598772939	11	8.98245e+06	1.58432e+09	1.57534e+09	0.448512	2.5014e+09	4.40861e+09	3.62707e+09	1.26471e+09	1.8715e+09	1.58979e+09	0.0289433	-2.2296
Q92769	HDAC2	Histone deacetylase 2 [OS=Homo sapiens]	526603530	1.00909e+09	601771884	0	7	7.12487e+08	7.12487e+08	Q92769	Histone deacetylase 2 [OS=Homo sapiens]	1.07259e+08	255719679	213972405	4	0	1.92317e+08	1.92317e+08	0.269924	526603530	1.00909e+09	601771884	1.07259e+08	255719679	213972405	0.0291369	-3.70475
Q92481	TFAP2B	Transcription factor AP-2-beta [OS=Homo sapiens]	1.87309e+09	3.10414e+09	2.05724e+09	0	16	2.34482e+09	2.34482e+09	Q92481	Transcription factor AP-2-beta [OS=Homo sapiens]	805255912	1.16809e+09	1.09408e+09	11	1.35752e+06	1.02248e+09	1.02112e+09	0.435478	1.87309e+09	3.10414e+09	2.05724e+09	8.03898e+08	1.16673e+09	1.09273e+09	0.0294505	-2.29633
Q6ZW49	PAXIP1	PAX-interacting protein 1 [OS=Homo sapiens]	6.4736e+07	115197148	70033040	0	5	8.3322e+07	8.3322e+07	Q6ZW49	PAX-interacting protein 1 [OS=Homo sapiens]	33557752	3.03798e+07	27792426	3	0	3.05766e+07	3.05766e+07	0.366969	6.4736e+07	115197148	70033040	33557752	3.03798e+07	27792426	0.0305967	-2.72502
Q07021	C1QBP	Complement component 1 Q subcomponent-binding protein, mitochondrial [OS=Homo sapiens]	768533084	718592704	932110952	2.23628e+07	5	8.06412e+08	7.84049e+08	Q07021	Complement component 1 Q subcomponent-binding protein, mitochondrial [OS=Homo sapiens]	300772686	570228868	508639604	4	15562044	459880386	444318342	0.566697	7.4617e+08	6.9623e+08	9.09748e+08	285210642	554666824	493077560	0.0308286	-1.76461
P63010	AP2B1	AP-2 complex subunit beta [OS=Homo sapiens]	612104576	388553978	467398206	4.61759e+07	10	4.89352e+08	4.43176e+08	P63010	AP-2 complex subunit beta [OS=Homo sapiens]	2.08948e+08	246592251	2.28263e+08	9	0	2.27935e+08	2.27935e+08	0.51432	5.65929e+08	3.42378e+08	4.21222e+08	2.08948e+08	246592251	2.28263e+08	0.0315627	-1.94431
Q96I25	RBM17	Splicing factor 45 [OS=Homo sapiens]	31480117	7.34232e+07	3.91113e+07	5.32709e+06	4	4.80049e+07	4.26778e+07	Q96I25	Splicing factor 45 [OS=Homo sapiens]	1.88042e+08	5.54964e+08	492809271	9	0	4.11938e+08	4.11938e+08	9.65229	2.6153e+07	68096084	3.37842e+07	1.88042e+08	5.54964e+08	492809271	0.0317927	9.65229
Q96FJ2	DYNLL2	Dynein light chain 2, cytoplasmic [OS=Homo sapiens]	251068448	228504944	233960896	0	4	2.37845e+08	2.37845e+08	Q96FJ2	Dynein light chain 2, cytoplasmic [OS=Homo sapiens]	140972512	258059424	169339280	4	65005850	189457072	124451222	0.523246	251068448	228504944	233960896	75966662	193053574	104333430	0.034271	-1.91115
Q6P4R8	NFRKB	Nuclear factor related to kappa-B-binding protein [OS=Homo sapiens]	70024666	1.71535e+08	9.73674e+07	0	10	1.12976e+08	1.12976e+08	Q6P4R8	Nuclear factor related to kappa-B-binding protein [OS=Homo sapiens]	1.23664e+06	0	3.29514e+07	3	0	1.1396e+07	1.1396e+07	0.100871	70024666	1.71535e+08	9.73674e+07	1.23664e+06	0	3.29514e+07	0.0343124	-9.91363
P78344	EIF4G2	Eukaryotic translation initiation factor 4 gamma 2 [OS=Homo sapiens]	158327530	129208150	154906756	0	8	147480812	147480812	P78344	Eukaryotic translation initiation factor 4 gamma 2 [OS=Homo sapiens]	174241996	190065047	211438370	11	0	1.91915e+08	1.91915e+08	1.30129	158327530	129208150	154906756	174241996	190065047	211438370	0.0349394	1.30129
Q93050-1	ATP6V0A1	Isoform 2 of V-type proton ATPase 116 kDa subunit a 1 [OS=Homo sapiens]	417028123	232926800	3.77919e+08	0	7	3.42625e+08	3.42625e+08	Q93050-1	Isoform 2 of V-type proton ATPase 116 kDa subunit a 1 [OS=Homo sapiens]	2.06211e+08	92025373	9.58419e+07	6	0	1.31359e+08	1.31359e+08	0.383392	417028123	232926800	3.77919e+08	2.06211e+08	92025373	9.58419e+07	0.0349749	-2.6083
P11142	HSPA8	Heat shock cognate 71 kDa protein [OS=Homo sapiens]	1.44752e+10	1.67057e+10	1.4492e+10	7.82274e+08	33	1.52243e+10	1.4442e+10	P11142	Heat shock cognate 71 kDa protein [OS=Homo sapiens]	6.41398e+09	1.22658e+10	8.81834e+09	32	513423487	9.16603e+09	8.65261e+09	0.599126	1.3693e+10	1.59234e+10	1.37098e+10	5.90056e+09	1.17524e+10	8.30492e+09	0.03536	-1.6691
Q15672	TWIST1	Twist-related protein 1 [OS=Homo sapiens]	225498680	521254704	285433691	0	6	3.44062e+08	3.44062e+08	Q15672	Twist-related protein 1 [OS=Homo sapiens]	1.63414e+07	77482046	74795013	5	0	5.62062e+07	5.62062e+07	0.16336	225498680	521254704	285433691	1.63414e+07	77482046	74795013	0.0357427	-6.12143
O75746	SLC25A12	Calcium-binding mitochondrial carrier protein Aralar1 [OS=Homo sapiens]	27434197	6.03965e+07	55868393	7143182	12	4.78997e+07	4.07565e+07	O75746	Calcium-binding mitochondrial carrier protein Aralar1 [OS=Homo sapiens]	11444040	8943193	5.27698e+06	6	0	8.55474e+06	8.55474e+06	0.209899	20291015	5.32534e+07	48725211	11444040	8943193	5.27698e+06	0.0370913	-4.76421
P62979	RPS27A	Ubiquitin-40S ribosomal protein S27a [OS=Homo sapiens]	737409662	5.00703e+08	743789978	0	5	6.60634e+08	6.60634e+08	P62979	Ubiquitin-40S ribosomal protein S27a [OS=Homo sapiens]	360811454	482310164	423782980	5	29993366	4.22302e+08	3.92308e+08	0.593836	737409662	5.00703e+08	743789978	330818088	452316798	393789614	0.0372153	-1.68397
P55084	HADHB	Trifunctional enzyme subunit beta, mitochondrial [OS=Homo sapiens]	3636932808	1268000495	2515940179	141810071	12	2473624494	2331814423	P55084	Trifunctional enzyme subunit beta, mitochondrial [OS=Homo sapiens]	294562728	373399408	288591043	6	88286255	3.18851e+08	2.30565e+08	0.0988779	3495122737	1126190424	2374130108	206276473	285113153	200304788	0.0373384	-10.1135
P61421	ATP6V0D1	V-type proton ATPase subunit d 1 [OS=Homo sapiens]	388419538	307345170	379844964	0	5	3.58537e+08	3.58537e+08	P61421	V-type proton ATPase subunit d 1 [OS=Homo sapiens]	2.91692e+08	1.60463e+08	1.85825e+08	6	0	2.1266e+08	2.1266e+08	0.593133	388419538	307345170	379844964	2.91692e+08	1.60463e+08	1.85825e+08	0.0377512	-1.68596
Q9NRC1	ST7	Suppressor of tumorigenicity 7 protein [OS=Homo sapiens]	1.2471e+08	2.25798e+08	1.55007e+08	0	8	1.68505e+08	1.68505e+08	Q9NRC1	Suppressor of tumorigenicity 7 protein [OS=Homo sapiens]	6.5454e+07	8.9702e+07	6.61011e+07	6	0	7.37524e+07	7.37524e+07	0.437687	1.2471e+08	2.25798e+08	1.55007e+08	6.5454e+07	8.9702e+07	6.61011e+07	0.0377719	-2.28474
Q9P2D1	CHD7	Chromodomain-helicase-DNA-binding protein 7 [OS=Homo sapiens]	1.00697e+10	1.53102e+10	1.21252e+10	0	87	1.25017e+10	1.25017e+10	Q9P2D1	Chromodomain-helicase-DNA-binding protein 7 [OS=Homo sapiens]	8.60362e+09	5.41958e+09	7.16013e+09	89	0	7.06111e+09	7.06111e+09	0.564812	1.00697e+10	1.53102e+10	1.21252e+10	8.60362e+09	5.41958e+09	7.16013e+09	0.0378389	-1.7705
P56270	MAZ	Myc-associated zinc finger protein [OS=Homo sapiens]	1.68249e+08	2.55787e+08	176413479	0	4	200149708	200149708	P56270	Myc-associated zinc finger protein [OS=Homo sapiens]	52728129	1.17355e+08	1.12799e+08	5	0	9.42941e+07	9.42941e+07	0.471118	1.68249e+08	2.55787e+08	176413479	52728129	1.17355e+08	1.12799e+08	0.03843	-2.12261
P11387	TOP1	DNA topoisomerase 1 [OS=Homo sapiens]	1.12659e+09	1.35571e+09	1.19473e+09	9.45968e+08	16	1.22568e+09	2.79711e+08	P11387	DNA topoisomerase 1 [OS=Homo sapiens]	8.19384e+08	1.99253e+09	1.57072e+09	19	1.18331e+08	1.46088e+09	1.34255e+09	4.79978	1.80621e+08	4.09746e+08	2.48765e+08	7.01053e+08	1.8742e+09	1.45239e+09	0.0384432	4.79978
Q14980	NUMA1	Nuclear mitotic apparatus protein 1 [OS=Homo sapiens]	4913412	20487145	9.63476e+06	0	3	1.16784e+07	1.16784e+07	Q14980	Nuclear mitotic apparatus protein 1 [OS=Homo sapiens]	2.35019e+07	35153227	4.31841e+07	4	0	3.39464e+07	3.39464e+07	2.90676	4913412	20487145	9.63476e+06	2.35019e+07	35153227	4.31841e+07	0.0386655	2.90676
O95292	VAPB	Vesicle-associated membrane protein-associated protein B/C [OS=Homo sapiens]	2919731971	1048598664	1860206040	6.68197e+07	6	1.94285e+09	1.87603e+09	O95292	Vesicle-associated membrane protein-associated protein B/C [OS=Homo sapiens]	344335196	286601797	186482576	5	31899890	2.72473e+08	2.40573e+08	0.128236	2.85291e+09	9.81779e+08	1.79339e+09	312435306	254701907	154582686	0.0396253	-7.79815
